# Supplementary material for: Evaluating prompt engineering on GPT-3.5’s performance in USMLE-style medical calculations and clinical scenarios generated by GPT-4
Source: Sci Rep. 2024 Jul 28;14:17341. doi: 10.1038/s41598-024-66933-x (PMC11284198; doi:10.1038/s41598-024-66933-x)
Supplement: Supplementary file 1 — Supplementary Information 1. [file 41598_2024_66933_MOESM1_ESM.xlsx]

## Sheet: Sheet1
Question	Type	Subtype	Difficulty Level	Clinical Field	True Answer	Zero-Shot Answer	Direct prompt Full Answer	CoT Answer	CoT Full Answer	new_prompt Answer	mCoT Full Answer	Direct prompt char Answer	CoT char Answer	mCoT char Answer	Direct promot	CoT	mCoT
A 5-year-old boy is brought to the pediatrician by his parents due to his inability to keep up with his peers during play. He is noted to have a barrel-shaped chest and clubbing of his fingers and toes. He has a history of multiple respiratory infections since birth. His sweat chloride test result is positive. Which of the following is the most likely diagnosis? A. Cystic fibrosis B. Asthma C. Br…	non-calculation	Diagnosis based on symptoms	Medium	Pediatrics	A	The answer is: A	The most likely diagnosis for this patient is A. Cystic fibrosis. Cystic fibrosis is a genetic disorder that primarily affects the lungs, causing thick mucus production and leading to recurrent respiratory infections. The barrel-shaped chest and clubbing of fingers and toes are physical manifestations of chronic lung disease, which can occur in cystic fibrosis. The positive sweat chloride test is…	The answer is: A	Based on the given information, the most likely diagnosis for this 5-year-old boy is A. Cystic fibrosis. Several clues point towards this diagnosis: 1. Barrel-shaped chest: This refers to an abnormal increase in the anteroposterior diameter of the chest and is often seen in patients with cystic fibrosis. It is caused by the accumulation of thick mucus in the airways, leading to air trapping and h…	The answer is: A	Based on the given information, the most likely diagnosis for this 5-year-old boy is cystic fibrosis (A). The presence of a positive sweat chloride test result is a key diagnostic finding for cystic fibrosis. This test measures the amount of chloride in sweat, with elevated levels being indicative of the disease. Cystic fibrosis is a genetic disorder that affects the exocrine glands, causing the …	A	A	A	1	1	1
A 45-year-old woman presents to the ER with severe chest pain. An EKG shows ST segment elevation and she is diagnosed with a myocardial infarction. The hospital has recently implemented a new rapid troponin test. The sensitivity of this test is 95% and the specificity is 90%. If the prevalence of myocardial infarction in the ER population is 5%, what is the positive predictive value (PPV) of this…	calculation	Diagnostic test calculations	Medium	Emergency Medicine	A	The answer is: B.	To determine the positive predictive value (PPV) of the rapid troponin test, we need to use the sensitivity, specificity, and prevalence of myocardial infarction in the ER population. PPV is calculated using the following formula: PPV = (Sensitivity * Prevalence) / [(Sensitivity * Prevalence) + (1 - Specificity) * (1 - Prevalence)] Given: Sensitivity = 95% (0.95) Specificity = 90% (0.90) Prevalen…	Apologies for the confusion. After evaluating the calculation again, the correct answer is: The answer is: D) Approximately 90%	To calculate the positive predictive value (PPV) of a test, we need to use the following formula: PPV = (sensitivity * prevalence) / [(sensitivity * prevalence) + ((1 - specificity) * (1 - prevalence))] Given: Sensitivity = 95% Specificity = 90% Prevalence = 5% Substituting these values into the formula: PPV = (0.95 * 0.05) / [(0.95 * 0.05) + ((1 - 0.90) * (1 - 0.05))] Simplifying the equation: P…	The answer is: A	To find the positive predictive value (PPV) of the test, we need to consider the sensitivity, specificity, and prevalence of myocardial infarction. PPV is the probability that a positive test result indicates that the patient truly has the condition of interest (in this case, a myocardial infarction). It is calculated using the formula: PPV = (sensitivity * prevalence) / [(sensitivity * prevalenc…	B	D	A	0	0	1
A 25-year-old woman presents to the clinic with fatigue and paleness. She has a history of menorrhagia. Her laboratory results show a hemoglobin of 9 g/dL, MCV of 70, and serum ferritin of 10 ng/mL. Which of the following is the most likely diagnosis? A) Sideroblastic anemia B) Pernicious anemia C) Iron deficiency anemia D) Thalassemia E) Folate deficiency anemia	non-calculation	Interpretation of lab results	Easy	Hematology	C	The answer is: C	The most likely diagnosis in this case is iron deficiency anemia (C). Iron deficiency anemia is characterized by low hemoglobin levels, microcytic (low mean corpuscular volume or MCV) red blood cells, and low serum ferritin (a marker of iron stores). This diagnosis is supported by the patient's symptoms of fatigue and paleness and her history of menorrhagia, which can lead to chronic blood loss a…	The answer is: C	Based on the provided information, the most likely diagnosis is iron deficiency anemia (C). The patient's symptoms of fatigue and paleness, along with her history of menorrhagia (excessive menstrual bleeding), suggest a potential cause of blood loss leading to anemia. The laboratory results further support this suspicion. The hemoglobin level of 9 g/dL is below the normal range for a healthy adul…	The answer is: C	Based on the patient's symptoms, history of menorrhagia, and the laboratory results showing low hemoglobin, microcytic cells (MCV of 70), and low serum ferritin, the most likely diagnosis is iron deficiency anemia (C). Iron deficiency anemia is a common form of anemia characterized by inadequate iron stores in the body, resulting in decreased production of hemoglobin and red blood cells. The low …	C	C	C	1	1	1
A 22-year-old woman presents to the clinic with a complaint of severe pelvic pain and irregular menstrual cycles for the past six months. She mentions that her menstrual cycles are usually heavy and painful. On physical examination, the physician notes a tender, enlarged uterus. Ultrasound reveals multiple cystic areas in the ovaries. Which of the following is the most likely pathophysiological m…	non-calculation	Pathophysiology questions	Easy	Obstetrics and Gynecology	B	The answer is: D	The most likely pathophysiological mechanism for this patient's condition is option D) Increased synthesis of estrogen. The symptoms described (severe pelvic pain, irregular menstrual cycles, heavy and painful periods) along with physical examination findings (tender, enlarged uterus) suggest the presence of a condition called polycystic ovary syndrome (PCOS). In PCOS, there is an imbalance in th…	The answer is: B	Based on the patient's symptoms of severe pelvic pain and irregular menstrual cycles, along with physical examination findings of a tender, enlarged uterus, and ultrasound results showing multiple cystic areas in the ovaries, it is highly suggestive of a condition known as Polycystic Ovary Syndrome (PCOS). PCOS is a complex endocrine disorder that affects the ovaries and is characterized by hormo…	The answer is: B	Based on the patient's symptoms and findings on physical examination and ultrasound, the most likely diagnosis is polycystic ovary syndrome (PCOS). PCOS is a common endocrine disorder characterized by hormonal imbalances, including increased production of luteinizing hormone (LH) and decreased synthesis of follicle-stimulating hormone (FSH). The correct answer is B) Increased synthesis of luteini…	D	B	B	0	1	1
A 72-year-old male patient weighing 80 kg with chronic myeloid leukemia is prescribed Imatinib. The recommended dosage is 400 mg/m2 daily. Given that the patient's Body Surface Area (BSA) is calculated using the formula: BSA (m2) = âˆš((Height(cm) x Weight(kg))/3600). If the patient's height is 170 cm, what is the appropriate daily dose of Imatinib for this patient? A. 400 mg B. 500 mg C. 600 mg …	calculation	Drug dosage calculations	Medium	Hematology	C	I apologize for the confusion. Based on the calculations provided, the appropriate daily dose of Imatinib for this patient is approximately 776 mg. Therefore, the answer is not among the provided options.	To calculate the patient's Body Surface Area (BSA), we can use the given formula: BSA (m2) = √((Height(cm) x Weight(kg))/3600). First, let's calculate the patient's BSA: BSA (m2) = √((170 cm x 80 kg)/3600) BSA (m2) = √(13600 cm kg/3600) BSA (m2) = √(3.77 cm2) BSA (m2) ≈ 1.94 cm2 Now, we can calculate the appropriate daily dose of Imatinib using the recommended dosage of 400 mg/m2: Daily dose of I…	The answer is: E	To calculate the appropriate daily dose of Imatinib for the patient, we need to calculate the patient's Body Surface Area (BSA) and then use that value to determine the dosage. Step 1: Calculate the patient's Body Surface Area (BSA) using the given formula: BSA (m2) = √((Height(cm) x Weight(kg))/3600) Height = 170 cm Weight = 80 kg BSA = √((170 x 80)/3600) BSA = √(13600/3600) BSA = √3.7778 BSA ≈ …	The answer is: E	To calculate the appropriate daily dose of Imatinib for the patient, we first need to calculate the patient's Body Surface Area (BSA). Using the formula for BSA: BSA (m2) = √((Height(cm) x Weight(kg))/3600) Height = 170 cm Weight = 80 kg BSA = √((170 x 80)/3600) = √(13600/3600) = √3.7778 ≈ 1.944 m2 Now we can calculate the appropriate daily dose of Imatinib using the recommended dosage of 400 mg/…	N	E	E	0	0	0
A 55-year-old male presents with persistent cough, weight loss, and shortness of breath. His medical history is significant for a 30-pack year smoking history. A chest CT scan reveals a 3 cm mass in the upper lobe of the right lung. A biopsy confirms non-small cell lung cancer (NSCLC). Which of the following is the most appropriate next step in treatment for this patient? A) Surgical resection B)…	non-calculation	Treatment selection	Hard	Radiology	A	The answer is: C	The most appropriate next step in treatment for a patient with confirmed non-small cell lung cancer (NSCLC) with a 3 cm mass in the upper lobe of the right lung, persistent cough, weight loss, and shortness of breath is typically determined by the stage of the cancer. In this case, the stage of the cancer is not provided, and it is important to consider additional factors such as the patient's ov…	The answer is: A	In this case, the patient's clinical features, such as persistent cough, weight loss, and shortness of breath, along with a significant smoking history and a chest CT scan showing a 3 cm mass in the upper lobe of the right lung, are consistent with a diagnosis of non-small cell lung cancer (NSCLC). The next step in treatment for NSCLC depends on the stage of the cancer. Staging helps determine th…	The answer is: F	From the information given, the patient presents with symptoms suggestive of advanced lung cancer, including persistent cough, weight loss, and shortness of breath. The chest CT scan reveals a 3 cm mass in the upper lobe of the right lung, which is consistent with non-small cell lung cancer (NSCLC). NSCLC is the most common type of lung cancer, accounting for about 85% of all cases. The next step…	C	A	F	0	1	0
A 65-year-old male patient presents with a 2-week history of progressive dyspnea and fatigue. His medical history includes hypertension and type 2 diabetes mellitus. Physical examination reveals jugular venous distention, bilateral pedal edema and a third heart sound. Laboratory findings show elevated B-type natriuretic peptide levels. An echocardiogram shows left ventricular dilation and reduced…	non-calculation	Treatment selection	Medium	Internal Medicine	C	The answer is: C	Based on the patient's symptoms, physical examination findings, and laboratory results, the most appropriate initial treatment for this patient's condition would be option C) Lisinopril. The patient is presenting with symptoms and signs of congestive heart failure (CHF) with left ventricular dysfunction, which is likely due to systolic dysfunction. Lisinopril is an angiotensin-converting enzyme (…	The answer is: C.	Based on the clinical presentation and findings, the patient is likely experiencing symptoms of heart failure with reduced ejection fraction (HFrEF). The features of jugular venous distention, pedal edema, and a third heart sound are suggestive of fluid overload, which is commonly seen in patients with HFrEF. The first-line treatment for HFrEF is usually an angiotensin-converting enzyme inhibitor…	The answer is: C	Based on the history and physical examination findings, as well as the laboratory and imaging results, this patient is presenting with symptoms consistent with congestive heart failure (CHF). CHF is characterized by fluid overload, reduced cardiac output, and signs of fluid congestion such as jugular venous distention, pedal edema, and a third heart sound. The initial treatment for CHF with reduc…	C	C	C	1	1	1
A 45-year-old man presents to the clinic with a 3-month history of fatigue, weight loss, and night sweats. Physical examination reveals generalized lymphadenopathy and hepatosplenomegaly. Laboratory studies show a white blood cell count of 100,000/mm3 with 90% lymphocytes. A peripheral blood smear reveals lymphocytes with smudged 'basket cells'. The most likely diagnosis is due to a mutation in w…	non-calculation	Pathophysiology questions	Medium	Internal Medicine	C	The answer is: C	The correct answer is C) BCR-ABL. The clinical presentation described, along with the presence of lymphocytes with smudged 'basket cells' on peripheral blood smear, is highly suggestive of chronic lymphocytic leukemia (CLL). CLL is a malignancy of mature B lymphocytes and is characterized by the clonal expansion of these cells in the bone marrow, blood, and lymphoid tissues. The BCR-ABL gene muta…	The answer is: B	The most likely diagnosis for this patient is chronic lymphocytic leukemia (CLL). CLL is a type of cancer that affects the white blood cells, specifically lymphocytes. Key findings in this patient's history include fatigue, weight loss, and night sweats, which are commonly seen in CLL. Physical examination findings of generalized lymphadenopathy (enlarged lymph nodes) and hepatosplenomegaly (enla…	The answer is: B	Based on the clinical presentation and findings on physical examination and laboratory studies, the most likely diagnosis is chronic lymphocytic leukemia (CLL). CLL is characterized by fatigue, weight loss, night sweats, generalized lymphadenopathy, and hepatosplenomegaly. The peripheral blood smear findings of lymphocytes with smudged "basket cells" are typical of CLL. The mutation commonly asso…	C	B	B	1	0	0
A 45-year-old woman with a history of rheumatoid arthritis (RA) presents with progressive fatigue and shortness of breath over the past two months. Her RA is currently well-controlled on methotrexate. On examination, she is pale and has mild splenomegaly. Laboratory tests reveal a normocytic anemia and a low reticulocyte count. Which of the following is the most likely explanation for her anemia?…	non-calculation	Public health and preventive medicine questions	Hard	Rheumatology	B	The answer is: B	Based on the given clinical presentation, the most likely explanation for the anemia in this patient is B. Anemia of chronic disease. This type of anemia is commonly seen in patients with chronic inflammatory conditions such as rheumatoid arthritis. It is characterized by normocytic anemia, low reticulocyte count (indicating reduced red blood cell production), and mild splenomegaly. Inflammation …	The answer is: B	Given the patient's history of rheumatoid arthritis (RA) and well-controlled disease on methotrexate, it is important to consider possible causes of her anemia. Iron deficiency anemia (option A) is characterized by microcytic anemia, not normocytic anemia observed in this patient. Anemia of chronic disease (option B) is a common cause of normocytic anemia in patients with chronic inflammation or …	The answer is B.	Based on the information provided, the most likely explanation for the patient's anemia is anemia of chronic disease (choice B). Anemia of chronic disease is a common complication in patients with chronic inflammatory conditions such as rheumatoid arthritis. It is characterized by a normocytic anemia, low reticulocyte count, and mild splenomegaly. The anemia results from a combination of decrease…	B	B	B	1	1	1
A 2-year-old boy is brought to the pediatrician by his parents due to recurrent episodes of pneumonia and sinusitis. His immunoglobulin levels are found to be low. He has a history of chronic diarrhea and failure to thrive. The boy's parents are first cousins. Which of the following is the most appropriate treatment approach for this patient? A. Intravenous immunoglobulins B. Oral antibiotics pro…	non-calculation	Treatment selection	Hard	Pediatrics	C	The answer is: C	Based on the presented clinical findings, the most appropriate treatment approach for this patient is option C: Stem cell transplantation. The patient's recurrent infections, low immunoglobulin levels, chronic diarrhea, and failure to thrive suggest a primary immunodeficiency disorder known as severe combined immunodeficiency (SCID). SCID is a group of rare genetic disorders characterized by a se…	The answer is: A	The presentation of recurrent episodes of pneumonia and sinusitis, along with chronic diarrhea and failure to thrive, raises suspicion for a primary immunodeficiency disorder. In this case, the boy's parents being first cousins increases the likelihood of a genetic disorder. Given the low immunoglobulin levels, an antibody deficiency disorder is the most likely diagnosis. The most appropriate tre…	The answer is: C	Based on the information provided, the patient has recurrent infections, low immunoglobulin levels, chronic diarrhea, and failure to thrive. The parents being first cousins suggests a possible genetic cause for the patient's condition. The most likely diagnosis in this case is a primary immunodeficiency disorder, specifically a combined immunodeficiency disorder. This disorder involves defects in…	C	A	C	1	0	1
A 28-year-old woman comes to the clinic with a six-month history of constant worry about different aspects of her life. She reports that she finds it difficult to control the worry. She has trouble sleeping, feels restless and on edge, and is easily fatigued. She has difficulty concentrating and her mind often goes blank. She experiences muscle tension and is often irritable. These symptoms are c…	non-calculation	Diagnosis based on symptoms	Hard	Psychiatry	A	The answer is: A	The most likely diagnosis for the woman's symptoms would be A) Generalized Anxiety Disorder. The woman presents with excessive and uncontrollable worry, difficulty sleeping, restlessness, fatigue, difficulty concentrating, muscle tension, and irritability, which are all characteristic features of Generalized Anxiety Disorder. She does not mention symptoms such as panic attacks, obsessions or comp…	The answer is: A	The most likely diagnosis for this woman is A) Generalized Anxiety Disorder. Here's the reasoning: 1) The woman has a six-month history of constant worry about different aspects of her life. This excessive worry is one of the key symptoms of Generalized Anxiety Disorder (GAD). 2) She reports that she finds it difficult to control the worry. Difficulty controlling the worry is another characterist…	The answer is: A	Based on the provided information, the most likely diagnosis for this 28-year-old woman is Generalized Anxiety Disorder (GAD). GAD is characterized by excessive and uncontrollable worry about various aspects of life that lasts for at least six months. The individual may experience difficulties in controlling the worry and may also present with symptoms such as trouble sleeping, restlessness, fati…	A	A	A	1	1	1
A 45-year-old woman presents with complaints of weight gain, fatigue, and a puffy face. She also mentions that she has been feeling cold all the time. Physical examination reveals dry skin, slow reflexes, and a slow heart rate. Laboratory tests reveal high levels of TSH and low levels of free T4. The patient is diagnosed with primary hypothyroidism and is started on levothyroxine. Which of the fo…	non-calculation	Disease progression and prognosis	Medium	Endocrinology	D	The answer is: D	D) Development of myxedema coma If left untreated, primary hypothyroidism can progress to a severe form called myxedema coma. This is a life-threatening condition characterized by extreme hypothyroidism, with symptoms including decreased level of consciousness, hypothermia, respiratory depression, and cardiovascular collapse. Immediate medical attention is required to avoid complications and save…	The answer is: D	Based on the provided information, the patient is presenting with symptoms and physical examination findings that are consistent with hypothyroidism, specifically primary hypothyroidism. The presence of weight gain, fatigue, a puffy face, feeling cold all the time, dry skin, slow reflexes, and a slow heart rate are all characteristic features of hypothyroidism. The laboratory tests reveal high le…	The answer is: D	The patient presents with symptoms and laboratory findings consistent with primary hypothyroidism, which is caused by decreased production of thyroid hormones by the thyroid gland. If left untreated, the most likely long-term outcome is the development of myxedema coma (option D). Myxedema coma is a severe and life-threatening complication of untreated hypothyroidism, characterized by extreme fat…	D	D	D	1	1	1
A 25-year-old woman presents to the clinic with complaints of feeling persistently sad, losing interest in activities she usually enjoys, and having difficulty sleeping for the past 2 months. She also reports significant weight loss over this period. Laboratory tests reveal low serum TSH and high serum free T4 levels. Which of the following is the most likely explanation for these findings? A) Sh…	non-calculation	Interpretation of lab results	Medium	Psychiatry	C	The answer is: C	C) The patient's symptoms are due to hyperthyroidism. The symptoms described, including feeling persistently sad, losing interest in activities, difficulty sleeping, and weight loss, are consistent with depression. However, the low TSH and high free T4 levels indicate that the patient is experiencing hyperthyroidism, which can cause or exacerbate symptoms of depression. Therefore, the most likely…	The answer is: C	The combination of symptoms described in the case, including persistent sadness, loss of interest, difficulty sleeping, weight loss, and abnormal thyroid hormone levels, suggests that the most likely explanation for these findings is option C) The patient's symptoms are due to hyperthyroidism. The presence of persistent sadness and loss of interest in activities she usually enjoys are symptoms co…	The answer is: C	Based on the presented information, the most likely explanation for these findings is option C) The patient's symptoms are due to hyperthyroidism. The patient's symptoms of low mood, loss of interest, difficulty sleeping, and weight loss are consistent with symptoms of depression. However, the laboratory tests reveal low serum thyroid-stimulating hormone (TSH) and high serum free thyroxine (T4) l…	C	C	C	1	1	1
A 60-year-old man with chronic kidney disease is prescribed a drug that is primarily excreted by the kidneys. The man's creatinine clearance is calculated to be 30 mL/min, which is half the average rate seen in healthy adults. If the standard dosage of the drug for an adult with normal renal function is 500 mg every 12 hours, what should be the adjusted dosage for this patient? A) 250 mg every 12…	calculation	Drug dosage calculations	Medium	Nephrology	A	The answer is: A	Based on the patient's creatinine clearance, which is half the average rate seen in healthy adults, the dosage of the drug should be adjusted to ensure that it is cleared from the body effectively. The standard dosage for an adult with normal renal function is 500 mg every 12 hours. Since the patient's creatinine clearance is reduced, the dosage should be adjusted downwards. To determine the adju…	The answer is A.	To determine the adjusted dosage for a patient with chronic kidney disease, we need to consider the patient's kidney function, specifically, their creatinine clearance. Creatinine clearance is a measure of how efficiently the kidneys filter waste products from the blood. In healthy adults, the average creatinine clearance is approximately 60 mL/min. In this case, the patient's creatinine clearanc…	The answer is: A.	To determine the adjusted dosage for this patient, we need to consider his decreased renal function. The creatinine clearance reflects the kidneys' ability to filter waste products, including drugs, from the blood. Since the patient's creatinine clearance is 30 mL/min, which is half the average rate seen in healthy adults, it indicates that his kidneys are functioning at 50%. When a drug is prima…	A	A	A	1	1	1
A 35-year-old woman is brought to the emergency department by her husband. He reports that she has been acting increasingly strange over the past month, often talking to herself and claiming to hear voices. The woman denies any illicit drug or alcohol use. She has no history of psychiatric illness and no family history of mental illness. The woman is cooperative during the examination, but she ap…	non-calculation	Public health and preventive medicine questions	Medium	Psychiatry	C	The answer is: C	The most appropriate initial step in the management of this patient is C) Arrange for a computed tomography (CT) scan of the brain. Given the patient's symptoms of hearing voices, talking to herself, and responding to internal stimuli, it is important to rule out any organic causes of these symptoms. A CT scan of the brain can help identify structural abnormalities, such as brain tumors or vascul…	The answer is: C	The most appropriate initial step in the management of this patient would be to arrange for a computed tomography (CT) scan of the brain (option C). The patient is presenting with symptoms such as talking to herself, claiming to hear voices, and responding to internal stimuli. These symptoms are suggestive of psychosis, which can be caused by various factors, including organic causes such as brai…	The answer is: C	First, we need to recognize that this patient is presenting with symptoms that suggest a possible psychiatric illness. She is experiencing hallucinations (talking to herself and claiming to hear voices) and is responding to internal stimuli. Given the acute onset of these symptoms and the lack of history of psychiatric illness, it is important to rule out any potential underlying medical causes b…	C	C	C	1	1	1
A 65-year-old male patient with a history of type 2 diabetes mellitus is evaluated in the emergency department for an episode of confusion and dizziness. His laboratory results show a serum glucose level of 380 mg/dL. His urine is positive for ketones. You calculate his Anion Gap (AG) using the formula: AG = [Na+] - ([Cl-] + [HCO3-]). His lab values are: Na+ = 140 mEq/L, Cl- = 100 mEq/L, HCO3- = …	calculation	Clinical score calculations	Hard	Endocrinology	A	The answer is: B	The correct answer is B. AG = 20 mEq/L, suggestive of a high anion gap acidosis. To calculate the anion gap, you subtract the sum of the chloride (Cl-) and bicarbonate (HCO3-) levels from the sodium (Na+) level. In this case: AG = 140 - (100 + 24) = 16. A normal anion gap is typically between 8 and 12 mEq/L. An anion gap greater than 12 mEq/L suggests an underlying anion gap metabolic acidosis. I…	The answer is: A	To calculate the anion gap (AG), we need the values of Sodium (Na+), Chloride (Cl-), and Bicarbonate (HCO3-). The formula for calculating AG is AG = [Na+] - ([Cl-] + [HCO3-]). Given: Na+ = 140 mEq/L Cl- = 100 mEq/L HCO3- = 24 mEq/L Substituting the values in the formula, we get: AG = 140 - (100 + 24) AG = 140 - 124 AG = 16 mEq/L The calculated anion gap is 16 mEq/L. Now, we need to interpret the …	The answer is: A	To calculate the anion gap (AG), we subtract the sum of the chloride ion (Cl-) and bicarbonate (HCO3-) levels from the sodium ion (Na+) level. Given values: Na+ = 140 mEq/L Cl- = 100 mEq/L HCO3- = 24 mEq/L AG = [Na+] - ([Cl-] + [HCO3-]) AG = 140 - (100 + 24) AG = 140 - 124 AG = 16 mEq/L The anion gap in this case is 16 mEq/L. This falls within the normal range of anion gap values (8-16 mEq/L). Th…	B	A	A	0	1	1
A 2-year-old boy is brought to the pediatrician by his mother due to recurrent infections. The patient's medical history reveals two episodes of pneumonia and one episode of otitis media in the past six months. On examination, the boy appears pale and tired. His laboratory results are as follows: Hemoglobin - 10 g/dL, WBC - 3,000/uL (Neutrophils - 40%, Lymphocytes - 60%), Platelets - 150,000/uL. …	calculation	Clinical score calculations	Hard	Pediatrics	B	The answer is: B	To calculate the Absolute Neutrophil Count (ANC), we need to know the patient's total white blood cell count and the percentage of neutrophils. The patient's total white blood cell count is 3,000/uL, and the neutrophil percentage is 40%. To calculate the ANC, we multiply the total white blood cell count by the percentage of neutrophils and divide by 100. ANC = (Total WBC count × Neutrophil percen…	The answer is: B	To calculate the Absolute Neutrophil Count (ANC), we need to know the total white blood cell count (WBC) and the percentage of neutrophils. Given: WBC - 3,000/uL (Neutrophils - 40%) To calculate the ANC: ANC = WBC x Neutrophil Percentage ANC = 3,000/uL x (40/100) ANC = 1,200/uL Therefore, the boy's ANC is 1,200/uL. The correct answer is B) 1,200/uL.	The answer is: B	To calculate the Absolute Neutrophil Count (ANC), we need to multiply the total white blood cell count (WBC) by the percentage of neutrophils. ANC = WBC x (Neutrophils/100) From the given information, the total WBC count is 3,000/uL. The percentage of neutrophils is 40%. ANC = 3,000 x (40/100) = 1,200/uL Therefore, the boy's ANC is 1,200/uL. The correct answer is B) 1,200/uL.	B	B	B	1	1	1
A 2-year-old boy, weighing 12 kg, presents with a severe urinary tract infection. The physician decides to treat with amikacin, a drug which is dosed at 7.5 mg/kg/dose every 12 hours. The drug is available in a solution with a concentration of 50 mg/mL. How many mL should be given per dose? A) 1.8 mL B) 2.2 mL C) 2.7 mL D) 3.0 mL E) 3.5 mL	calculation	Drug dosage calculations	Hard	Pediatrics	A	The answer is: A	To determine the amount of amikacin solution in milliliters (mL) that should be given per dose: Step 1: Calculate the total dose of amikacin required per dose. Total dose = weight (kg) x dosage (mg/kg) Total dose = 12 kg x 7.5 mg/kg Total dose = 90 mg Step 2: Determine the concentration of the amikacin solution and convert it to milliliters. Concentration = 50 mg/mL 1 mL = 50 mg Step 3: Divide th…	The answer is: A	To calculate the dose of amikacin in mL, we need to determine the total amount of amikacin needed based on the weight of the patient, and then convert it to mL using the concentration of the solution. Step 1: Calculate the total amount of amikacin needed per dose: Dose = 7.5 mg/kg/dose Weight of the patient = 12 kg Total dose = Dose x Weight of the patient Total dose = 7.5 mg/kg/dose x 12 kg Tota…	The answer is A	To determine how many mL of amikacin should be given per dose, we need to calculate the total dose based on the weight of the child and then convert it to mL using the concentration of the solution. Step 1: Calculate the total dose Weight of the child: 12 kg Dose of amikacin per kg: 7.5 mg/kg/dose Total dose = Weight of the child x Dose of amikacin per kg Total dose = 12 kg x 7.5 mg/kg/dose Total…	A	A	A	1	1	1
A 42-year-old man presents to the clinic with a week history of fever, headache, and malaise. On examination, he has a maculopapular rash on his trunk and extremities, including the palms and soles. A blood sample is taken and sent for laboratory analysis. The lab results show a positive indirect immunofluorescence assay for IgM antibodies. Which of the following infectious diseases is the most l…	non-calculation	Interpretation of lab results	Easy	Infectious Diseases	B	The answer is: D	The most likely diagnosis in this case is D) Rubella. Rubella, also known as German measles, is a viral infection caused by the rubella virus. It is characterized by fever, headache, malaise, and a maculopapular rash that starts on the face and spreads to the trunk and extremities, including the palms and soles. The presence of a positive indirect immunofluorescence assay for IgM antibodies suppo…	The answer is: C	Based on the clinical presentation and the positive indirect immunofluorescence assay for IgM antibodies, the most likely diagnosis is Measles (Option C). Here's the reasoning step by step: 1) Fever, headache, and malaise are common symptoms seen in many infectious diseases. However, the presence of a maculopapular rash on the trunk and extremities, including the palms and soles, is a characteris…	The answer is: C	Based on the presenting symptoms of fever, headache, malaise, and the presence of a maculopapular rash on the trunk and extremities including the palms and soles, along with a positive indirect immunofluorescence assay for IgM antibodies, the most likely diagnosis is measles (option C). Lyme disease (option A) is caused by the bacterium Borrelia burgdorferi and typically presents with a target-li…	D	C	C	0	0	0
A 45-year-old woman with a history of systemic lupus erythematosus (SLE) presents to her rheumatologist for a routine follow-up. She has been managing her disease with hydroxychloroquine and low-dose prednisone. She mentions that she has been feeling more fatigued lately. She also reports a 5-pound unintentional weight loss over the past month. She denies any new rashes, joint pain, or oral ulcer…	non-calculation	Public health and preventive medicine questions	Hard	Rheumatology	B	The answer is: C	The most likely public health intervention that would have prevented this patient's current condition is C. Smoking cessation counseling. Systemic lupus erythematosus (SLE) is an autoimmune disease that can affect multiple systems in the body, including the skin, joints, kidneys, and blood cells. It can cause chronic inflammation and damage to various organs. Smoking is a known risk factor for th…	The answer is: C	Based on the information provided, the most likely cause of the patient's current condition is SLE-related complications or disease progression. SLE is a chronic autoimmune disease that can affect multiple organ systems, including the skin, joints, kidneys, heart, lungs, and blood. The patient's symptoms of increased fatigue and unintentional weight loss, along with a low white blood cell count, …	The answer is: C	Based on the information provided, the most likely public health intervention that would have prevented the current condition of the patient with systemic lupus erythematosus (SLE) is smoking cessation counseling (option C). SLE is an autoimmune disease that can cause various symptoms and complications, including fatigue and weight loss. Smoking has been shown to be a risk factor for the developm…	C	C	C	0	0	0
A 4-year-old boy weighing 15 kg is diagnosed with a bacterial infection. The physician decides to treat him with an antibiotic, amoxicillin, which is recommended to be administered at a dosage of 20-40 mg/kg/day, divided into two doses. If the physician decides to prescribe the maximum daily dosage, how many milligrams of amoxicillin should the boy receive per dose? A) 150 mg B) 300 mg C) 600 mg …	calculation	Drug dosage calculations	Easy	Pediatrics	C	The answer is: B	To calculate the maximum daily dosage of amoxicillin for the boy, we need to multiply his weight (15 kg) by the maximum recommended dosage (40 mg/kg/day). Maximum daily dosage = 15 kg * 40 mg/kg/day = 600 mg/day Since the dosage needs to be divided into two equal doses, each dose should be half of the maximum daily dosage. Each dose = 600 mg/day / 2 = 300 mg Therefore, the boy should receive 300 …	Sure! The answer is: B) 300 mg.	To calculate the maximum daily dosage of amoxicillin, we need to determine the dosage based on the weight of the boy and then divide it into two equal doses. The recommended dosage range of amoxicillin is 20-40 mg/kg/day. Since the boy weighs 15 kg, we will calculate the dosage based on this weight. To find the maximum dosage, multiply the weight (15 kg) by the upper limit of the recommended rang…	The answer is: B) 300 mg.	To calculate the maximum dosage of amoxicillin per dose for the 4-year-old boy, we need to determine the maximum daily dosage first. The maximum daily dosage of amoxicillin is calculated by multiplying the weight of the boy (15 kg) by the high end of the recommended range (40 mg/kg/day): Maximum Daily Dosage = 15 kg * 40 mg/kg/day = 600 mg/day. Since the dose is divided into two doses per day, we…	B	B	B	0	0	0
A 23-year-old woman presents with fatigue, pallor, and shortness of breath on exertion. Her lab results show a low hemoglobin level, a high reticulocyte count, and a positive direct Coombs test. Which of the following is the most likely diagnosis? A) Iron deficiency anemia B) Sickle cell anemia C) Autoimmune hemolytic anemia D) Thalassemia E) Pernicious anemia	non-calculation	Diagnosis based on symptoms	Easy	Hematology	C	The answer is: C	Based on the presented symptoms and lab results, the most likely diagnosis is C) Autoimmune hemolytic anemia. Autoimmune hemolytic anemia is a condition where the immune system mistakenly targets and destroys red blood cells, leading to low hemoglobin levels and anemia. Fatigue, pallor, and shortness of breath on exertion are common symptoms of anemia. The high reticulocyte count indicates that t…	The answer is: C	Based on the presenting symptoms of fatigue, pallor, and shortness of breath on exertion, along with the lab results of low hemoglobin level, high reticulocyte count, and positive direct Coombs test, the most likely diagnosis is autoimmune hemolytic anemia (choice C). Autoimmune hemolytic anemia is characterized by the immune system mistakenly attacking and destroying red blood cells. This leads …	The answer is C.	Based on the presenting symptoms and lab results, the most likely diagnosis for this 23-year-old woman is C) Autoimmune hemolytic anemia. Reasoning: - Fatigue, pallor, and shortness of breath on exertion are common symptoms of anemia, which is a condition characterized by a low hemoglobin level. - A low hemoglobin level is confirmed by the lab results. - A high reticulocyte count indicates increa…	C	C	C	1	1	1
A 45-year-old woman presents to the clinic with complaints of fatigue, weight gain, and constipation. She also reports feeling cold all the time. Laboratory tests reveal a high TSH level and a low free T4 level. Which of the following is the most likely diagnosis? A. Graves' disease B. Hashimoto's thyroiditis C. Hyperthyroidism D. Pituitary adenoma E. Thyroid cancer	non-calculation	Interpretation of lab results	Easy	Internal Medicine	B	The answer is: B	Based on the symptoms and laboratory test results, the most likely diagnosis in this case is B. Hashimoto's thyroiditis. Hashimoto's thyroiditis is an autoimmune disease where the immune system attacks the thyroid gland, leading to an underactive thyroid (hypothyroidism). The symptoms of fatigue, weight gain, constipation, feeling cold, and the high TSH and low free T4 levels align with this diag…	The answer is: B	Based on the symptoms and laboratory findings, the most likely diagnosis in this case is Hashimoto's thyroiditis (Choice B). Let's go through the reasoning step by step: 1. Fatigue: Fatigue is a common symptom of thyroid disorders, among which hypothyroidism (underactive thyroid) is associated with low energy levels. 2. Weight gain and constipation: These are also common symptoms of hypothyroidis…	The answer is: B	Based on the symptoms and laboratory tests, the most likely diagnosis is B. Hashimoto's thyroiditis. Hashimoto's thyroiditis is an autoimmune disorder where the body's immune system attacks the thyroid gland, leading to hypothyroidism. The symptoms of fatigue, weight gain, constipation, and feeling cold all the time are consistent with hypothyroidism. The high TSH level indicates that the pituita…	B	B	B	1	1	1
A 55-year-old man presents to the emergency department with severe chest pain, nausea, and diaphoresis. His ECG shows ST-segment elevation in leads II, III, and aVF. The patient is diagnosed with an acute myocardial infarction and is treated with thrombolytic therapy. Despite initial improvement, the patient's condition deteriorates over the next several hours. He develops hypotension, a rapid, t…	non-calculation	Pathophysiology questions	Hard	Cardiology	B	The answer is: B	B. Cardiac tamponade	The answer is: B	The most likely underlying pathophysiological mechanism responsible for this patient's condition is B) Cardiac tamponade. Step 1: The patient presents with severe chest pain, nausea, and diaphoresis. These symptoms are suggestive of myocardial infarction. Step 2: The ECG shows ST-segment elevation in leads II, III, and aVF. ST-segment elevation is characteristic of acute myocardial infarction. St…	The answer is: B	Based on the patient's initial presentation of acute myocardial infarction and subsequent deterioration, causing hypotension, a rapid, thready pulse, and distended jugular veins, the most likely underlying pathophysiological mechanism responsible for his condition is cardiac tamponade (answer B). Cardiac tamponade occurs when fluid accumulates in the pericardial sac, putting pressure on the heart…	B	B	B	1	1	1
A 65-year-old man presents with a 6-month history of progressive memory loss, difficulty finding words, and getting lost in familiar places. His wife also reports that he has been more irritable and withdrawn. His past medical history is unremarkable, and he takes no medications. Physical examination is normal. Neurological examination shows impairment in short-term memory and language. Laborator…	non-calculation	Interpretation of lab results	Easy	Neurology	B	The answer is: B	The most likely diagnosis in this case is B. Alzheimer's disease. The patient's symptoms of progressive memory loss, difficulty finding words, getting lost in familiar places, irritability, and withdrawal are consistent with Alzheimer's disease. Alzheimer's disease is a neurodegenerative disorder characterized by the accumulation of beta-amyloid plaques and neurofibrillary tangles, which contain …	The answer is: B	Based on the presenting symptoms and the findings from the cerebrospinal fluid analysis, the most likely diagnosis is Alzheimer's disease (Choice B). Alzheimer's disease is a progressive neurodegenerative disorder that primarily affects memory and cognition. In this case, the patient is presenting with a 6-month history of progressive memory loss, difficulty finding words, and getting lost in fam…	The answer is: B	The patient is a 65-year-old man presenting with progressive memory loss, difficulty finding words, and getting lost in familiar places, along with changes in behavior such as irritability and withdrawal. These signs and symptoms are suggestive of a neurodegenerative disorder. Laboratory tests including blood count, liver function, and thyroid function are normal, ruling out systemic causes. The …	B	B	B	1	1	1
A 65-year-old man with chronic myeloid leukemia is prescribed imatinib, a tyrosine kinase inhibitor. The recommended dosage of imatinib is 400mg daily. The available medication comes in 100mg tablets. If the patient is prescribed this medication for a 4-week duration, how many tablets should be dispensed by the pharmacist? A) 28 tablets B) 112 tablets C) 168 tablets D) 224 tablets E) 280 tablets	calculation	Drug dosage calculations	Medium	Hematology	D	The answer is: B	To determine the number of tablets that should be dispensed by the pharmacist, we need to calculate the total number of tablets the patient will need over the 4-week duration. Given that the recommended dosage is 400mg daily and the available medication comes in 100mg tablets, the patient will need to take 4 tablets (400mg / 100mg per tablet) each day. So, over the course of 4 weeks (28 days), th…	The answer is: B	To determine the number of tablets that should be dispensed by the pharmacist, we need to calculate the total number of tablets required for the 4-week duration. Given: - Recommended dosage: 400mg daily - Available medication strength: 100mg tablets Step 1: Determine the total dosage required for 4 weeks. The patient needs to take 400mg daily, so for a 4-week duration, the total dosage required w…	The answer is: B	To calculate the number of tablets that should be dispensed for a 4-week duration, we need to determine the total number of tablets required for 4 weeks. The recommended dosage is 400mg daily, and since each tablet is 100mg, the patient will need to take 4 tablets per day (400mg/100mg per tablet). In one week, the patient will require 4 tablets/day x 7 days/week = 28 tablets. Therefore, for a 4-w…	B	B	B	0	0	0
A 65-year-old man presents with a 6-month history of progressive memory loss, difficulty finding words, and getting lost in familiar places. His wife reports that he has become increasingly apathetic and has lost interest in his hobbies. His physical examination is unremarkable. His Mini-Mental State Examination score is 20 out of 30 (normal >24). A lumbar puncture is performed, and cerebrospinal…	non-calculation	Interpretation of lab results	Medium	Neurology	B	The answer is: B	The most likely diagnosis in this case is B. Alzheimer's disease.	The answer is: B	Based on the information provided, the most likely diagnosis for this patient is B. Alzheimer's disease. Here's the reasoning: 1. Age: The patient is 65 years old, which is within the typical age range for Alzheimer's disease to manifest. 2. Progressive Memory Loss: The patient's 6-month history of progressive memory loss is consistent with the characteristic cognitive impairment seen in Alzheime…	The answer is: B	Based on the history, clinical findings, and CSF analysis results, the most likely diagnosis is B. Alzheimer's disease. Alzheimer's disease is a progressive neurodegenerative disorder characterized by cognitive decline, memory loss, language difficulties, and changes in behavior and personality. The progressive memory loss, difficulty finding words, and getting lost in familiar places described i…	B	B	B	1	1	1
A 55-year-old woman with a history of breast cancer presents to the radiology department for a contrast-enhanced CT scan. The radiologist decides to use Iohexol, an iodinated contrast medium. The recommended dose of Iohexol for this procedure is 1.5 mL/kg body weight. If the patient weighs 70 kg, how many milliliters of Iohexol should be administered? A) 70 mL B) 105 mL C) 140 mL D) 175 mL E) 210…	calculation	Drug dosage calculations	Medium	Radiology	B	The answer is: B) 105 mL	To calculate the amount of Iohexol that should be administered, we will multiply the patient's weight by the recommended dose of 1.5 mL/kg. Given that the patient weighs 70 kg: 70 kg * 1.5 mL/kg = 105 mL Therefore, the correct answer is B) 105 mL.	The answer is B) 105 mL.	To calculate the amount of Iohexol that should be administered to the patient, we need to multiply the patient's weight by the recommended dose. Patient weight: 70 kg Recommended dose: 1.5 mL/kg 70 kg * 1.5 mL/kg = 105 mL Therefore, the correct answer is B) 105 mL.	The answer is: B	To determine the amount of Iohexol to be administered, we need to multiply the patient's weight by the recommended dose of 1.5 mL/kg. 70 kg * 1.5 mL/kg = 105 mL Therefore, the correct answer is B) 105 mL.	B	B	B	1	1	1
A 5-year-old boy has been diagnosed with a Streptococcus pneumoniae infection. The physician prescribes amoxicillin at a dosage of 50 mg/kg/day. The child weighs 20 kg. The medication is available in 250 mg tablets. How many tablets should the child be given per day? A) 1 tablet B) 2 tablets C) 3 tablets D) 4 tablets E) 5 tablets	calculation	Drug dosage calculations	Easy	Infectious Diseases	B	The answer is: D	To determine the number of tablets the child should be given per day, we need to calculate the total dosage required and divide it by the dosage per tablet. The child's weight is 20 kg, and the prescribed dosage is 50 mg/kg/day. So, the total dosage required per day is: Total dosage = 50 mg/kg/day * 20 kg = 1000 mg/day The medication is available in 250 mg tablets. Therefore, the number of tablet…	The answer is: D	To determine how many tablets should be given per day, we need to calculate the total dosage required for the child. Given: - Dosage: 50 mg/kg/day - Child's weight: 20 kg - Medication strength: 250 mg tablets Step 1: Calculate the total daily dosage required. The child's weight is 20 kg, and the prescribed dosage is 50 mg/kg/day. Total daily dosage = Child's weight (in kg) x Dosage Total daily do…	The answer is D.	To calculate the number of tablets the child should be given per day, we need to determine the total dose of amoxicillin needed and divide it by the dosage strength of the tablets. First, we need to calculate the total dose of amoxicillin needed per day. The dosage prescribed is 50 mg/kg/day, and the child weighs 20 kg. Total dose per day = dosage prescribed × weight Total dose per day = 50 mg/kg…	D	D	D	0	0	0
A clinical trial is conducted to evaluate the efficacy of a new antihypertensive drug. 1000 patients with hypertension are randomly assigned to receive either the new drug (Group A) or a placebo (Group B). After 6 months, 100 patients in Group A and 150 patients in Group B developed a stroke. What is the absolute risk reduction (ARR) of stroke with the use of the new antihypertensive drug? A) 0.0…	calculation	Statistical data interpretation	Easy	Internal Medicine	A	The answer is A) 0.05.	To calculate the absolute risk reduction (ARR), we need to subtract the risk of stroke in Group A (new drug) from the risk of stroke in Group B (placebo). The risk of stroke in Group A is calculated by dividing the number of patients who developed a stroke (100) by the total number of patients in Group A (1000): 100/1000 = 0.1. The risk of stroke in Group B is calculated by dividing the number of…	The answer is: A	To calculate the absolute risk reduction (ARR) of stroke with the use of the new antihypertensive drug, we need to compare the incidence of stroke between Group A (new drug) and Group B (placebo). First, we need to calculate the incidence of stroke in Group A. Out of the 1000 patients in this group, 100 developed a stroke. Therefore, the incidence of stroke in Group A is 100/1000 = 0.1 or 10%. Ne…	The answer is: A	To calculate the absolute risk reduction (ARR), we need to find the difference in the risk of stroke between the two groups. In Group A (new drug), 100 out of 1000 patients developed a stroke, which means the risk of stroke in Group A is 100/1000 = 0.1. In Group B (placebo), 150 out of 1000 patients developed a stroke, which means the risk of stroke in Group B is 150/1000 = 0.15. Now, we can calc…	A	A	A	1	1	1
A new diagnostic test for chronic kidney disease (CKD) is being studied. In a population of 1,000 people, 100 people have CKD. The test correctly identifies 80 people with CKD (true positives) and incorrectly identifies 30 people without CKD as having the disease (false positives). What is the positive predictive value (PPV) of this test? A) 72.7% B) 80% C) 73.3% D) 66.7% E) 76.9%	calculation	Diagnostic test calculations	Medium	Nephrology	A	The answer is: A	To calculate the positive predictive value (PPV), we need to use the formula: PPV = True Positives / (True Positives + False Positives) * 100 In this case, the true positives are correctly identified CKD cases, which is 80. The false positives are the cases incorrectly identified as having CKD, which is 30. Using the formula, the PPV is: PPV = 80 / (80 + 30) * 100 = 80 / 110 * 100 = 72.7% So the …	The answer is A) 72.7%.	To calculate the positive predictive value (PPV), we need to use the formula: PPV = (True Positives) / (True Positives + False Positives) * 100 Given that the test correctly identifies 80 people with CKD (true positives) and incorrectly identifies 30 people without CKD as having the disease (false positives), we can substitute these values into the formula: PPV = (80) / (80 + 30) * 100 PPV = 80 /…	The answer is: C	To find the positive predictive value (PPV) of the test, we need to calculate the proportion of people who have a positive test result and actually have CKD. Out of the 1,000 people in the population, 100 have CKD. The test correctly identifies 80 people with CKD (true positives). However, the test also falsely identifies 30 people without CKD as having the disease (false positives). The total nu…	A	A	C	1	1	0
A 58-year-old male with a history of COPD and hypertension presents to the emergency department with severe shortness of breath. He is tachypneic, diaphoretic, and appears anxious. His vitals are blood pressure 160/90 mmHg, pulse 110/min, respiratory rate 30/min, temperature 98.6Â°F (37Â°C), and oxygen saturation 88% on room air. Arterial blood gas shows pH 7.27, PaCO2 65 mmHg, PaO2 55 mmHg, and …	non-calculation	Interpretation of lab results	Hard	Emergency Medicine	A	The answer is: E	E. Mixed respiratory and metabolic acidosis The patient's arterial blood gas (ABG) results show a low pH (7.27), high PaCO2 (65 mmHg), and high HCO3 (29 mEq/L). These findings indicate respiratory acidosis (elevated PaCO2) and metabolic acidosis (elevated HCO3). In respiratory acidosis, there is an accumulation of carbon dioxide (hypercapnia) due to impaired ventilation, which can occur in condit…	The answer is: A	Based on the given information, the patient has a history of COPD and hypertension and is presenting with severe shortness of breath. The vital signs show tachypnea, diaphoresis, and anxiety. The blood pressure and pulse are elevated, and the oxygen saturation is low. The arterial blood gas (ABG) results show a low pH of 7.27, an elevated PaCO2 of 65 mmHg, a reduced PaO2 of 55 mmHg, and an elevat…	The answer is: A	The patient's arterial blood gas results show a pH of 7.27, PaCO2 of 65 mmHg, and HCO3 of 29 mEq/L. Firstly, we can determine the primary disorder based on the pH and PaCO2 levels. The pH is low, indicating acidosis. The PaCO2 is elevated, indicating respiratory acidosis. Next, we can assess for compensation. If the HCO3 level is also abnormal, it suggests there is a compensatory response by the …	E	A	A	0	1	1
A 45-year-old woman presents with fatigue, constipation, weight gain, and cold intolerance. She reports that these symptoms have been gradually worsening over the past few months. On physical examination, her skin is dry and coarse. Her thyroid is not enlarged. Laboratory results are as follows: TSH: 12 mIU/L (normal: 0.4-4.0 mIU/L), Free T4: 0.5 ng/dL (normal: 0.9-1.7 ng/dL), Total T3: 80 ng/dL …	non-calculation	Interpretation of lab results	Hard	Endocrinology	C	The answer is: C	The most likely diagnosis in this case is C) Primary hypothyroidism. The symptoms of fatigue, constipation, weight gain, and cold intolerance are classic features of hypothyroidism. The laboratory results show an elevated TSH level (indicating a lack of negative feedback to the pituitary) and decreased Free T4 levels, consistent with primary hypothyroidism. The Total T3 level is within normal ran…	The answer is: C	The symptoms described in the scenario include fatigue, constipation, weight gain, and cold intolerance. These symptoms are suggestive of a slowing down of the body's metabolic processes, which often indicates an underactive thyroid gland. The laboratory results show an elevated TSH level of 12 mIU/L, which is above the normal range of 0.4-4.0 mIU/L. This indicates that the pituitary gland is pro…	The answer is: C	The patient is presenting with symptoms of fatigue, constipation, weight gain, and cold intolerance, which are consistent with hypothyroidism. The laboratory results also support this diagnosis, with a high TSH level and low Free T4 level. Given that the thyroid gland is not enlarged, this suggests a primary hypothyroidism rather than a secondary hypothyroidism. Therefore, the most likely diagnos…	C	C	C	1	1	1
A 45-year-old male presents with chronic heartburn and difficulty swallowing. Upper endoscopy reveals a 3 cm Barrett's esophagus. His C-Reactive Protein (CRP) level is 2.0 mg/dL and albumin level is 3.5 g/dL. Calculate the patient's Glasgow-Blatchford score and choose the appropriate risk category. A. Score: 6, High risk B. Score: 4, Low risk C. Score: 7, High risk D. Score: 3, Low risk E. Score:…	calculation	Clinical score calculations	Medium	Gastroenterology	B	I apologize for the misunderstanding. Since the Glasgow-Blatchford score cannot be accurately determined based on the provided information of CRP and albumin levels, I cannot provide a definitive letter answer for your structured analysis.	To calculate the Glasgow-Blatchford score, the following variables are considered: 1. Hemoglobin level (g/L) 2. Blood urea nitrogen (BUN) level (mmol/L) 3. Systolic blood pressure (mmHg) 4. Heart rate (beats per minute) 5. Presence of melena or syncope Since the provided information only includes CRP and albumin levels, it is not possible to calculate the Glasgow-Blatchford score accurately. Ther…	The answer is: D.	To calculate the Glasgow-Blatchford score, we need to consider several factors: 1. Hemoglobin level: This information is not provided, so we cannot include it in our calculation. 2. Blood urea nitrogen (BUN) level: This information is not provided, so we cannot include it in our calculation. 3. Systolic blood pressure: This information is not provided, so we cannot include it in our calculation. …	The answer is: N/A	To calculate the patient's Glasgow-Blatchford score, we need to assess various clinical factors. The Glasgow-Blatchford score is used to assess the risk of patients with upper gastrointestinal bleeding. The components of the Glasgow-Blatchford score include systolic blood pressure, heart rate, presence of melena or fresh blood in vomit, presentation with syncope, hepatic disease, and cardiac fail…	N	D	N	0	0	0
A 55-year-old man presents with fatigue, loss of appetite, and difficulty concentrating. He also mentions a decrease in urine output over the last few weeks. His blood pressure is 145/95 mmHg. Laboratory findings show serum creatinine of 2.8 mg/dL, blood urea nitrogen (BUN) of 36 mg/dL, and a GFR of 35 mL/min. Urinalysis reveals proteinuria. Which of the following is the most likely diagnosis? A)…	non-calculation	Diagnosis based on symptoms	Medium	Nephrology	B	The answer is: B	B) Chronic Kidney Disease The clinical presentation of fatigue, loss of appetite, difficulty concentrating, and decreased urine output, along with the laboratory findings of elevated serum creatinine, BUN, and decreased GFR, are consistent with chronic kidney disease (CKD). Additionally, the presence of proteinuria on urinalysis further supports this diagnosis. Acute tubular necrosis (Option A) t…	The answer is: B	Based on the presented symptoms and laboratory findings, the most likely diagnosis is Chronic Kidney Disease (CKD). Let's go through the reasoning step by step: 1. Symptoms: - Fatigue: This can be a result of anemia, which is common in CKD due to decreased production of erythropoietin by the kidneys. - Loss of appetite: Resulting from uremia, a build-up of toxins in the blood due to impaired kidn…	The answer is: B	Based on the presentation and laboratory findings, the most likely diagnosis is B) Chronic Kidney Disease. The patient's symptoms of fatigue, loss of appetite, and difficulty concentrating, along with the presence of proteinuria, suggest kidney dysfunction. The elevated blood pressure, decreased urine output, and lab findings of elevated serum creatinine, BUN, and reduced GFR further support the …	B	B	B	1	1	1
A 55-year-old man has been diagnosed with a benign monoclonal gammopathy. His physician decides to monitor him closely for progression to multiple myeloma. A serum protein electrophoresis (SPEP) is performed annually. This year, his SPEP shows an M-spike of 0.6 g/dL. The total serum protein is 7 g/dL. Given that the normal serum albumin level is 4 g/dL, what is the percentage of the total protein…	calculation	Diagnostic test calculations	Hard	Hematology	B	The answer is: B) 8%	To determine the percentage of the total protein represented by the M-spike, divide the M-spike value by the total serum protein, and then multiply by 100. M-spike value = 0.6 g/dL Total serum protein = 7 g/dL Percentage of M-spike = (0.6 g/dL / 7 g/dL) * 100 = 8.57% Rounded to the nearest whole number, the percentage of the total protein represented by the M-spike is approximately 9%. Therefore,…	The answer is: None of the given options (A, B, C, D, E)	To calculate the percentage of the total protein represented by the M-spike, we need to first find the total protein concentration represented by the M-spike. The M-spike is determined by the difference between the total serum protein and serum albumin levels. We can calculate the M-spike concentration by subtracting the serum albumin level from the total serum protein: M-spike concentration = to…	I apologize for the confusion. The answer is: None of the provided answer choices match our calculated percentage (20%).	To calculate the percentage of total protein represented by the M-spike, we first need to determine the concentration of the M-spike in relation to the total serum protein. The M-spike level is given as 0.6 g/dL. To find the total serum protein concentration, we subtract the serum albumin level from the total serum protein level: Total serum protein - Serum albumin = 7 g/dL - 4 g/dL = 3 g/dL. Now…	B	N	N	1	0	0
A 4-year-old boy is brought to the clinic by his parents due to a 3-week history of fatigue, decreased appetite, and intermittent fever. Physical examination reveals hepatosplenomegaly and lymphadenopathy. Laboratory tests show pancytopenia. A bone marrow biopsy is performed and reveals a high number of cells with a 'starry sky' appearance. Which of the following is the most likely diagnosis? A) …	non-calculation	Diagnosis based on symptoms	Hard	Pediatrics	C	The answer is: C	The most likely diagnosis in this case is Burkitt lymphoma (Choice C). The classic presentation of Burkitt lymphoma includes symptoms of fatigue, decreased appetite, and intermittent fever. Hepatosplenomegaly and lymphadenopathy are also common findings. Burkitt lymphoma is characteristically associated with pancytopenia on laboratory tests. A bone marrow biopsy in Burkitt lymphoma typically reve…	The answer is: C	Based on the given clinical features and findings, the most likely diagnosis is Burkitt lymphoma (C). Burkitt lymphoma is a fast-growing type of B-cell non-Hodgkin lymphoma commonly seen in children and young adults. It is often associated with Epstein-Barr virus (EBV) infection. The key features in this case that point towards Burkitt lymphoma are the presence of prolonged fatigue, decreased app…	The answer is: C	Based on the history, physical examination findings, and laboratory results, the most likely diagnosis for this 4-year-old boy is Burkitt lymphoma. The symptoms of fatigue, decreased appetite, and intermittent fever, along with hepatosplenomegaly and lymphadenopathy, are consistent with Burkitt lymphoma. Pancytopenia, which is a decrease in the number of red blood cells, platelets, and white bloo…	C	C	C	1	1	1
A 55-year-old man presents with fatigue, weight loss, and foamy urine. On examination, his blood pressure is 150/90 mm Hg. Laboratory tests reveal proteinuria, hypoalbuminemia, and hyperlipidemia. A renal biopsy is performed and reveals diffuse thickening of the glomerular basement membrane and spike formation on silver staining. The disease progression in this patient is most likely to lead to w…	non-calculation	Disease progression and prognosis	Medium	Nephrology	B	The answer is: B	B) End-stage renal disease	The answer is C) Pulmonary embolism.	Based on the clinical features and renal biopsy findings, this patient is most likely suffering from a condition called nephrotic syndrome. Nephrotic syndrome is defined by the presence of heavy proteinuria (>3.5 g/day), hypoalbuminemia, hyperlipidemia, and edema. In this case, the finding of diffuse thickening of the glomerular basement membrane and spike formation on silver staining suggests th…	The answer is B.	Based on the clinical presentation and findings from the renal biopsy, the patient is most likely suffering from a condition known as membranous nephropathy. Membranous nephropathy is characterized by the thickening of the glomerular basement membrane, leading to leaky kidneys and proteinuria. The most likely complication of membranous nephropathy is end-stage renal disease (ESRD). This occurs as…	B	C	B	1	0	1
A new screening test for ovarian cancer has been developed and is being evaluated. In a study of 1,000 women, 20 were found to have ovarian cancer. Of these 20, 15 tested positive with the new screening test. Of the 980 women who did not have ovarian cancer, 882 tested negative. What is the sensitivity of this new screening test for ovarian cancer? A) 50% B) 75% C) 85% D) 95% E) 100%	calculation	Diagnostic test calculations	Easy	Obstetrics and Gynecology	B	The answer is: B	To calculate the sensitivity of the new screening test for ovarian cancer, we need to determine the proportion of true positive cases (the women who have ovarian cancer and test positive). The sensitivity is defined as the number of true positives divided by the sum of true positives and false negatives. In this case, the number of true positives is 15 (women with ovarian cancer who tested positi…	The answer is: B) 75%	To calculate the sensitivity of a test, we need to determine the proportion of people who truly have the condition (in this case, ovarian cancer) and are correctly identified as positive by the test. The sensitivity can be calculated using the following formula: Sensitivity = (number of true positives) / (number of true positives + number of false negatives) In this case, the number of true posit…	The answer is: B	To find the sensitivity of the new screening test for ovarian cancer, we need to calculate the proportion of women with ovarian cancer who tested positive. In this case, out of the 20 women with ovarian cancer, 15 tested positive with the new screening test. Sensitivity is calculated by dividing the number of true positives (those who tested positive and have the condition) by the total number of…	B	B	B	1	1	1
A 45-year-old woman with chronic iron-deficiency anemia is prescribed oral iron supplementation. The physician prescribes her Ferrous sulfate, which contains about 20% elemental iron. The recommended daily dose of elemental iron for iron deficiency anemia is 150 to 200 mg. If the tablets are available in 325 mg strength, how many tablets should the patient take daily to receive an optimal dose? A…	calculation	Drug dosage calculations	Hard	Hematology	C	The answer is: E	To calculate the number of tablets needed to achieve the optimal dose of elemental iron, we can use the following formula: Number of tablets = Optimal dose of elemental iron (mg) / Strength of elemental iron per tablet (mg) The strength of elemental iron per tablet is given as 20% of the tablet strength (325 mg), which is 0.20 * 325 mg = 65 mg. Now, let's calculate the number of tablets needed us…	The answer is: C	To calculate the number of tablets the patient should take daily to receive an optimal dose, we need to determine how much elemental iron is in each tablet and then divide the recommended daily dose by that amount. Given that the Ferrous sulfate tablet contains about 20% elemental iron and the tablet's strength is 325 mg, we can calculate the amount of elemental iron in each tablet: Elemental iro…	The answer is: E	To find out how many tablets the patient should take daily to receive an optimal dose, we need to calculate the amount of elemental iron in each tablet and divide it by the recommended daily dose range. Given that each Ferrous sulfate tablet contains 20% elemental iron, we can calculate the amount of elemental iron in each tablet as follows: 325 mg × 0.20 = 65 mg elemental iron per tablet To dete…	E	C	E	0	1	0
A 34-year-old woman comes to the clinic complaining of irregular menstrual periods and difficulty getting pregnant. She also mentions that she has been experiencing excessive hair growth and acne. Her BMI is 30 kg/m2. Her blood pressure is 135/85 mmHg. Laboratory tests show increased levels of luteinizing hormone (LH) and decreased levels of follicle-stimulating hormone (FSH). Based on the Rotter…	calculation	Clinical score calculations	Hard	Obstetrics and Gynecology	C	Certainly! Here is the answer in the requested format: The answer is C.	Based on the information provided, this patient meets three criteria for the diagnosis of Polycystic Ovary Syndrome (PCOS) according to the Rotterdam criteria. These criteria include: 1. Irregular menstrual periods 2. Increased levels of luteinizing hormone (LH) and decreased levels of follicle-stimulating hormone (FSH) on laboratory tests 3. Excessive hair growth and acne Therefore, the answer i…	Apologies for the confusion. The answer, based on the information provided, is: C. Three.	Based on the information given, we can assess the patient's presentation using the Rotterdam criteria for diagnosing PCOS. The Rotterdam criteria state that a patient must meet at least two out of three criteria for a diagnosis of PCOS. 1. Excessive hair growth and acne: The patient reports experiencing excessive hair growth and acne, which are both signs of increased androgen levels. This criter…	Apologies for the confusion. In this case, the extracted answer is: C.	Based on the information provided, the patient meets three criteria for the diagnosis of Polycystic Ovary Syndrome (PCOS) according to the Rotterdam criteria. These criteria include irregular menstrual periods, increased levels of luteinizing hormone (LH), and decreased levels of follicle-stimulating hormone (FSH). Therefore, the correct answer is C. Three.	T	C	C	0	1	1
A 57-year-old man presents with a 6-month history of progressive dyspnea and a non-productive cough. His history includes 30 pack-years of smoking. A chest CT reveals a spiculated 3cm mass in the upper lobe of the right lung. The patient is referred for a PET scan, which shows increased uptake in the mass. The patient's physician decides to use the Lung Cancer Staging Calculator to determine the …	calculation	Clinical score calculations	Medium	Radiology	D	I apologize for any confusion caused. As an AI language model, I cannot directly provide structured answers in the format you specified. However, I can assist you by providing relevant information and answering any questions you may have. Please let me know how I can further assist you with any medical inquiries or concerns.	Based on the parameters provided, the predicted percentage risk of metastasis can be determined using the Lung Cancer Staging Calculator. However, as a textual AI model, I do not have access to real-time data or the ability to perform calculations. I suggest consulting with the patient's physician or using an appropriate tool, such as the Lung Cancer Staging Calculator, to determine the predicted…	I apologize for any confusion. However, since I do not have access to a specific lung cancer staging calculator or algorithm, I cannot provide a specific letter or answer for the predicted percentage risk of metastasis. It would be best to consult with a healthcare professional or use a validated staging calculator to obtain an accurate prediction.	To determine the predicted percentage risk of metastasis using the Lung Cancer Staging Calculator, we need to consider the patient's age, smoking history, tumor size, and PET scan result. 1. Age: The patient is 57 years old. 2. Smoking History: The patient has a smoking history of 30 pack-years. 3. Tumor Size: The patient has a spiculated 3cm mass in the upper lobe of the right lung. 4. PET Scan …	The answer is: E.	To determine the predicted percentage risk of metastasis using the Lung Cancer Staging Calculator, we need to consider the patient's age, smoking history, tumor size, and PET scan result. Based on the information given, the patient is 57 years old, has a 30 pack-year smoking history, a spiculated 3cm mass, and a positive PET scan. Using the Lung Cancer Staging Calculator, we input these values: A…	H	I	E	0	0	0
A 65-year-old male patient with a history of hypertension and hyperlipidemia comes to the clinic complaining of chest pain. He describes the pain as crushing, radiating to the left arm, and lasting for 30 minutes. He also reports shortness of breath. The patient's ECG shows ST-segment elevation in leads II, III, and aVF. He is immediately started on treatment for suspected myocardial infarction. …	calculation	Clinical score calculations	Easy	Cardiology	B	The answer is: None of the options provided (N/A).	To calculate the GRACE risk score, we assign points to the given parameters and then add up the total points. The parameters and their respective points are as follows: - Age = 65 years (30 points) - History of myocardial infarction = No (28 points) - Heart rate = 100 bpm (17 points) - Systolic blood pressure = 120 mmHg (10 points) - Creatinine = 1.2 mg/dL (20 points) - Cardiac arrest at admissio…	The answer is: C	To calculate the patient's GRACE risk score, we need to assess several parameters and assign scores to each, based on the GRACE risk assessment tool. By adding up the scores for each parameter, we can determine the patient's risk of in-hospital death or death within six months. 1) Age: The patient is 65 years old. According to the GRACE risk scoring system, a patient aged >60 years receives 45 po…	The answer is: E	To calculate the GRACE risk score for this patient, we need to assign points based on various parameters and then calculate the total score. 1. Age: The patient is 65 years old, so this corresponds to 30 points. 2. History of myocardial infarction: The patient has no history of MI, so this corresponds to 0 points. 3. Heart rate: The patient's heart rate is 100 bpm, which corresponds to 17 points.…	N	C	E	0	0	0
A 70 kg patient has been diagnosed with Parkinson's disease and the neurologist has decided to start the patient on Levodopa. The recommended dosage of Levodopa is 20 mg/kg/day divided into 3 equal doses. What is the total daily dosage of Levodopa for this patient? A. 500 mg B. 1000 mg C. 1400 mg D. 2000 mg E. 2800 mg	calculation	Drug dosage calculations	Easy	Neurology	C	The answer is: C	To calculate the total daily dosage of Levodopa for this patient, we need to multiply the patient's weight by the recommended dosage of 20 mg/kg/day. Total daily dosage = 20 mg/kg/day x 70 kg = 1400 mg/day Therefore, the correct answer is C. 1400 mg	The answer is: C	To calculate the total daily dosage of Levodopa for a 70 kg patient, we need to multiply the patient's weight by the recommended dosage of Levodopa (20 mg/kg/day). Step 1: Calculate the recommended dosage for the patient's weight = 20 mg/kg/day x 70 kg = 1,400 mg/day Step 2: Divide the total daily dosage into 3 equal doses = 1,400 mg/day / 3 doses = 467 mg/dose (rounded to the nearest whole numbe…	Apologies for the confusion. Based on the calculations provided, the answer is: The correct answer is not among the options provided.	To find the total daily dosage of Levodopa for the patient, we need to multiply the patient's weight by the recommended dosage per kg and then divide by 3 (since it needs to be divided into 3 equal doses). Total daily dosage = (Patient's weight in kg) * (Recommended dosage per kg) / 3 Patient's weight = 70 kg Recommended dosage per kg = 20 mg/kg/day Total daily dosage = (70 kg) * (20 mg/kg/day) /…	C	C	T	1	1	0
A 65-year-old male with a history of heavy smoking and chronic obstructive pulmonary disease (COPD) presents to the clinic with a new, persistent cough and unexplained weight loss over the past 2 months. A CT scan of the chest reveals a 3 cm mass in the right upper lobe of the lung. A biopsy of the mass is consistent with non-small cell lung cancer (NSCLC). Which of the following is the most like…	non-calculation	Disease progression and prognosis	Medium	Surgery	C	The answer is C.	C) The patient's prognosis depends on the staging of the cancer.	The answer is: C	The most likely prognosis for this patient with non-small cell lung cancer (NSCLC) depends on several factors including the stage of the cancer. Let's consider each answer choice and reason through them step by step: A) The patient will likely be cured with surgical resection of the mass. Surgical resection is a potential treatment option for NSCLC, especially if the cancer is localized and has n…	The answer is: C	Based on the patient's age, heavy smoking history, and symptoms, the presence of a lung mass, and the biopsy confirming NSCLC, it is likely that the patient's prognosis will depend on the staging of the cancer (Option C). The fact that the patient has a 3 cm mass in the right upper lobe of the lung suggests that the cancer may be localized. However, it is essential to determine the extent of the …	C	C	C	1	1	1
A 68-year-old male patient presents with progressive memory loss and confusion over the past year. His wife reports he often forgets recent conversations and misplaces his belongings. On examination, he has difficulty with word-finding and cannot recall three objects after a delay. His MMSE score is 20/30. His neurologic examination is otherwise normal. His MRI shows diffuse cortical atrophy. Whi…	non-calculation	Treatment selection	Hard	Neurology	A	The answer is: A	The most appropriate treatment for this patient with progressive memory loss and confusion is donepezil (Choice A). The presentation is consistent with Alzheimer's disease, which is the most common cause of cognitive decline in the elderly. Donepezil is a cholinesterase inhibitor that can help improve cognition and function in patients with Alzheimer's disease. It has been shown to slow the progr…	The answer is: A.	The patient in question presents with progressive memory loss and confusion, which are classic symptoms of Alzheimer's disease (AD). AD is a neurodegenerative disorder characterized by the accumulation of amyloid plaques and neurofibrillary tangles in the brain, leading to cognitive decline. Based on the history and examination findings, it is important to rule out other potential causes of demen…	The answer is: D	Based on the provided information, the most appropriate treatment for this patient would be D) Memantine. The patient's presentation, including progressive memory loss, confusion, difficulty with word-finding, and inability to recall objects, is consistent with Alzheimer's disease. The MRI findings of diffuse cortical atrophy further support this diagnosis. Memantine is an NMDA receptor antagonis…	A	A	D	1	1	0
A 67-year-old man presents with a 6-month history of progressive dysphagia. His medical history is significant for smoking 1 pack of cigarettes per day for the past 40 years and drinking alcohol occasionally. An upper endoscopy is performed and a biopsy of the esophagus reveals squamous cell carcinoma. The TNM staging system is used to determine the extent of his cancer. His tumor is found to be …	calculation	Clinical score calculations	Easy	Oncology	D	The answer is: E	Based on the information provided, the TNM stage of the patient's esophageal cancer would be: E. T3 N1 M0 The tumor is invading the muscularis propria (T3), one regional lymph node is involved (N1), and there are no distant metastases (M0).	The answer is: D	To determine the TNM stage of this patient's esophageal cancer, we need to analyze the extent of the tumor (T), lymph node involvement (N), and distant metastasis (M) based on the information provided in the question. The tumor is described as invading the muscularis propria, which corresponds to T2 stage. This rules out options A (T1 N0 M0) and C (T2 N0 M0), leaving us with options B (T1 N1 M0),…	The answer is: D.	Based on the information provided, the tumor is found to be invading the muscularis propria, with one regional lymph node involved, and no distant metastasis. Based on the TNM staging system for esophageal cancer: T - Tumor: The tumor is found to be invading the muscularis propria, which indicates T2. N - Lymph Nodes: One regional lymph node involved, indicating N1. M - Metastasis: No distant met…	E	D	D	0	1	1
A 45-year-old woman comes to the clinic complaining of excessive worry and restlessness for the past 6 months. She states she finds it difficult to control her worry and it is affecting her work and personal life. She also reports difficulty sleeping, muscle tension, and feeling easily fatigued. She denies any recent trauma, substance use, or significant life changes. She has no history of psychi…	non-calculation	Diagnosis based on symptoms	Medium	Psychiatry	A	The answer is: A	A) Generalized Anxiety Disorder	The answer is: A	Based on the provided information, the most likely diagnosis for this woman would be A) Generalized Anxiety Disorder. The woman presents with excessive worry and restlessness for the past 6 months, with difficulty controlling her worry. This indicates that her anxiety symptoms have been present for an extended period of time, which is consistent with Generalized Anxiety Disorder (GAD). Additional…	The answer is: A	Based on the provided information, the most likely diagnosis for this patient is A) Generalized Anxiety Disorder (GAD). GAD is characterized by excessive and uncontrollable worry and anxiety that lasts for at least 6 months and impairs daily functioning. The presence of difficulty sleeping, muscle tension, and fatigue are also common symptoms of GAD. The absence of recent trauma or life changes r…	A	A	A	1	1	1
A 65-year-old man with a history of chronic obstructive pulmonary disease (COPD) presents to the emergency room with shortness of breath. His arterial blood gas (ABG) analysis shows pH 7.33, PaCO2 60 mmHg, and HCO3- 31 mEq/L. Calculate the patient's anion gap and choose the correct interpretation of the findings from the options below: A) Anion gap: 8 mEq/L, Metabolic alkalosis B) Anion gap: 12 m…	calculation	Clinical score calculations	Hard	Pulmonology	C	The answer is: E.	To calculate the anion gap, we subtract the sum of chloride (Cl-) and bicarbonate (HCO3-) from the measured sodium (Na+) concentration. In this case: Anion gap (AG) = Na+ - (Cl- + HCO3-) = Na+ - (60 + 31) = Na+ - 91 Since the sodium concentration is not mentioned in the question, we cannot determine the exact anion gap. However, from the given options, the closest anion gap is 12 mEq/L (from opti…	The answer is not among the given options.	To calculate the anion gap, we need to know the serum sodium (Na+), chloride (Cl-), and bicarbonate (HCO3-) levels. However, the given ABG analysis only provides information on the arterial pH, arterial carbon dioxide (PaCO2), and bicarbonate (HCO3-) levels. In this case, we can assume that the serum bicarbonate level is equivalent to the arterial bicarbonate level. Therefore, the bicarbonate lev…	The answer is: D	To calculate the anion gap, we need to use the formula: Anion Gap = Na+ - (Cl- + HCO3-). Here, the ABG analysis does not provide the sodium (Na+) and chloride (Cl-) levels. However, we can assume that they are within the normal range and use average values for calculation purposes. The average anion gap is approximately 12 mEq/L. Given that the patient's bicarbonate (HCO3-) level is 31 mEq/L, we …	E	N	D	0	0	0
A 32-year-old woman presents to the clinic complaining of a rash on her elbows and knees that has been worsening over the past few months. She describes the rash as itchy and scaly. On physical examination, the dermatologist notes well-demarcated erythematous plaques with silvery scales on her elbows and knees. A skin biopsy is performed, which shows parakeratotic stratum corneum with neutrophils…	non-calculation	Pathophysiology questions	Medium	Dermatology	C	The answer is: C	The correct answer is C. Abnormal keratinocyte differentiation and hyperproliferation. The patient's symptoms of an itchy and scaly rash on the elbows and knees, along with the physical exam findings of well-demarcated erythematous plaques with silvery scales, are consistent with psoriasis. Psoriasis is a chronic autoimmune skin condition characterized by abnormal keratinocyte differentiation and…	The answer is: C	The patient in this case presents with a rash on her elbows and knees that is itchy and scaly. The physical examination findings of well-demarcated erythematous plaques with silvery scales suggest a diagnosis of psoriasis. Psoriasis is a chronic inflammatory skin condition characterized by abnormal keratinocyte differentiation and hyperproliferation. This is consistent with the pathophysiological…	The answer is: C	Based on the patient's presentation of well-demarcated plaques with silvery scales on the elbows and knees, along with the histological findings of parakeratotic stratum corneum with neutrophils, acanthosis, and elongated rete ridges, the most likely pathophysiological process responsible for her condition is abnormal keratinocyte differentiation and hyperproliferation. This is indicative of psor…	C	C	C	1	1	1
A 70 kg male patient has been diagnosed with severe pain due to a postoperative complication. The surgeon prescribes him Morphine, which should be administered at a dose of 0.1 mg/kg every 4 hours. How many milligrams of Morphine should be administered to the patient per day? A. 168 mg B. 420 mg C. 336 mg D. 210 mg E. 280 mg	calculation	Drug dosage calculations	Medium	Surgery	C	The answer is: D	To calculate the daily dose of Morphine for the patient, we need to determine the dose per administration and then calculate the number of administrations per day. The patient's weight is given as 70 kg, and the prescribed dose is 0.1 mg/kg. Multiplying the weight by the dose per kilogram gives us: 70 kg * 0.1 mg/kg = 7 mg per administration Since the Morphine is to be administered every 4 hours,…	The answer is: D	To determine the daily dosage of Morphine, we need to calculate the total amount of Morphine administered in a 24-hour period. Given that the patient weighs 70 kg and the prescribed dosage is 0.1 mg/kg every 4 hours, we can break down the calculation as follows: 1. Calculate the dose per administration: 0.1 mg/kg * 70 kg = 7 mg 2. Determine the number of administrations in 24 hours: 24 hours ÷ 4 …	The answer is: D.	To calculate the total daily dosage of Morphine for the patient, we need to determine the number of times the medication is administered in a day and then multiply it by the dose per administration. The patient's weight is 70 kg, and the prescribed dose is 0.1 mg/kg every 4 hours. First, we need to calculate the number of administrations in a day by dividing 24 (hours in a day) by 4 (hours betwee…	D	D	D	0	0	0
A 65-year-old man with a history of COPD and hypertension is scheduled for an elective hip replacement surgery. He is a former smoker with 30 pack-years. He quit smoking 10 years ago. He is currently on a beta-blocker and an ACE inhibitor for his hypertension. His preoperative spirometry shows FEV1/FVC of 0.6 and FEV1 of 70% predicted. Which of the following is the most appropriate next step in m…	non-calculation	Public health and preventive medicine questions	Medium	Anesthesiology	A	The answer is: E	The correct answer is E) Perform a cardiopulmonary exercise testing. In this case, the patient has a history of COPD and hypertension, with a significant smoking history. The spirometry results show an FEV1/FVC ratio of 0.6, which is indicative of obstructive lung disease. However, the FEV1 of 70% predicted suggests mild to moderate airflow obstruction. The risk of complications during surgery in…	The most appropriate next step in management for this patient is Option E) Perform a cardiopulmonary exercise testing.	The preoperative spirometry results indicate that the patient has an FEV1/FVC ratio of 0.6 and an FEV1 of 70% predicted. The FEV1/FVC ratio less than 0.7 indicates airflow limitation consistent with COPD, and the FEV1 of 70% predicted indicates mild to moderate severity. Given the patient's history of COPD and the spirometry results, it is essential to evaluate his pulmonary function further befo…	The answer is: E	Based on the patient's history of COPD and the abnormal spirometry results, it is important to assess his risk of perioperative complications related to his lung function. A low FEV1/FVC ratio of 0.6 suggests airflow limitation, and an FEV1 of 70% predicted indicates a mild level of COPD. The most appropriate next step in management would be to perform a cardiopulmonary exercise testing (Option E…	E	N	E	0	0	0
A 45-year-old woman with a history of major depressive disorder is started on fluoxetine 20 mg daily. After 4 weeks, her symptoms have improved significantly, but she still has mild depressive symptoms. Her psychiatrist decides to increase the dose to 40 mg daily. Fluoxetine has a half-life of approximately 1-3 days, and it takes approximately 4-5 half-lives for a drug to reach steady state. How …	calculation	Drug dosage calculations	Hard	Psychiatry	D	Apologies for the confusion. The correct answer, as stated in the previous response, is: The answer is: A	To calculate the time it would take for fluoxetine to reach its new steady state concentration in the patient's body, we should consider the elimination half-life of fluoxetine, which is approximately 1-3 days. Given that it takes approximately 4-5 half-lives for a drug to reach steady state, we can calculate the time it would take for fluoxetine to reach the new steady state concentration. 4 hal…	The answer is: A.	To determine how long it takes for fluoxetine to reach its new steady state concentration in the patient's body, we need to know the half-life of fluoxetine and the number of half-lives required for steady-state. Given that fluoxetine has a half-life of approximately 1-3 days and it takes approximately 4-5 half-lives for a drug to reach steady state, we can calculate the required time. The half-l…	The answer is: A.	To determine how many days it would take for fluoxetine to reach its new steady state concentration in the patient's body after increasing the dose to 40 mg daily, we need to calculate the approximate number of half-lives it would take for the drug to reach steady state. Fluoxetine has a half-life of approximately 1-3 days. To be conservative, we can use the longer end of the range, assuming a ha…	A	A	A	0	0	0
A 55-year-old man is diagnosed with prostate cancer. His doctor uses the Gleason Score to evaluate the prognosis of his disease. The biopsy results show that the most common pattern of the cancer cells is given a score of 3, and the second most common pattern is given a score of 4. According to the Gleason Score system, what is the total score for this patient's prostate cancer? A. 5 B. 6 C. 7 D.…	calculation	Clinical score calculations	Easy	Oncology	C	The answer is: C.	According to the Gleason Score system, the total score for a patient's prostate cancer is determined by adding together the two most common patterns. In this case, the most common pattern is given a score of 3 and the second most common pattern is given a score of 4. The total score for this patient's prostate cancer is 3 + 4 = 7. Therefore, the correct answer is C. 7.	The answer is: C.	The Gleason Score is a grading system that is used to evaluate the aggressiveness and prognosis of prostate cancer. It is based on the microscopic appearance of the cancer cells obtained from a biopsy. In this case, the most common pattern of the cancer cells is scored as 3, and the second most common pattern is scored as 4. To determine the total score, we add these two scores together. So, the …	The answer is: C	According to the Gleason Score system, the score is determined by adding together the scores for the most common and second most common patterns of cancer cells. In this case, the most common pattern is given a score of 3 and the second most common pattern is given a score of 4. Therefore, the total score for this patient's prostate cancer is 3 + 4 = 7. Therefore, the correct answer is C. 7.	C	C	C	1	1	1
A 45-year-old woman presents to her primary care physician with complaints of fatigue, weight gain, and cold intolerance. She has also noticed thinning of her hair and constipation. Physical examination reveals dry skin, bradycardia, and a delayed relaxation phase of deep tendon reflexes. Laboratory findings show a high serum TSH level and a low free T4 level. Which of the following conditions is…	non-calculation	Diagnosis based on symptoms	Hard	Endocrinology	B	The answer is: B	The most likely condition responsible for this patient's symptoms is B) Hashimoto's thyroiditis. Hashimoto's thyroiditis is an autoimmune disorder characterized by inflammation of the thyroid gland, leading to hypothyroidism. The symptoms of fatigue, weight gain, cold intolerance, thinning hair, and constipation are consistent with hypothyroidism. The physical examination findings of dry skin, br…	The answer is: B	Based on the patient's symptoms of fatigue, weight gain, cold intolerance, hair thinning, and constipation, along with the physical examination findings of dry skin, bradycardia, and delayed relaxation phase of deep tendon reflexes, there is a suspicion of hypothyroidism. The laboratory findings of a high serum thyroid-stimulating hormone (TSH) level and a low free thyroxine (T4) level support th…	The answer is: B	This patient's symptoms and laboratory findings are consistent with a diagnosis of primary hypothyroidism. Hypothyroidism is characterized by an underactive thyroid gland, resulting in a decrease in thyroid hormone production. Common symptoms include fatigue, weight gain, cold intolerance, hair loss, constipation, and dry skin. The laboratory findings of a high serum TSH level and a low free T4 l…	B	B	B	1	1	1
A dermatologist is studying the effectiveness of a new diagnostic skin test. In a sample of 1000 patients, 400 tested positive for the skin condition while the remaining 600 tested negative. Upon further investigation, it was found that 350 of the positive tests were true positives and 50 were false positives. Of the negative tests, 550 were true negatives and 50 were false negatives. What is the…	calculation	Diagnostic test calculations	Easy	Dermatology	C	The answer is: C	To calculate the sensitivity of the diagnostic skin test, we need to determine the proportion of true positives among all patients who actually have the skin condition. Sensitivity = (True Positives / (True Positives + False Negatives)) * 100 In this case, the number of true positives is 350, and the number of false negatives is 50. Sensitivity = (350 / (350 + 50)) * 100 Sensitivity = (350 / 400)…	The answer is: C	To calculate the sensitivity of the diagnostic skin test, we need to determine the proportion of true positives out of all the patients who have the skin condition. The sensitivity is calculated by dividing the number of true positives by the sum of true positives and false negatives: Sensitivity = (true positives) / (true positives + false negatives) Given that there were 400 positive tests and …	The answer is C.	To calculate the sensitivity of the test, we need to determine the proportion of true positives (patients with the skin condition who tested positive) out of all individuals with the skin condition. Given that 400 patients tested positive and 350 of them were true positives, we can calculate the sensitivity using the formula: True Positives / (True Positives + False Negatives). Sensitivity = 350 …	C	C	C	1	1	1
A 55-year-old man with a history of heavy smoking presents to the clinic for a routine check-up. He mentions he has not been screened for any diseases recently. According to the United States Preventive Services Task Force (USPSTF), which of the following is the most appropriate screening test to recommend for this patient? A) Colonoscopy every 10 years B) Annual prostate-specific antigen (PSA) t…	non-calculation	Public health and preventive medicine questions	Medium	Surgery	C	The answer is: C	According to the United States Preventive Services Task Force (USPSTF), the most appropriate screening test to recommend for a 55-year-old man with a history of heavy smoking would be low-dose computed tomography (CT) for lung cancer. Lung cancer is the leading cause of cancer-related deaths in the United States, and screening with low-dose CT has been found to reduce lung cancer mortality in hig…	The answer is: C	According to the information provided, the patient is a 55-year-old man with a history of heavy smoking. Based on this information, the most appropriate screening test to recommend for this patient, according to the United States Preventive Services Task Force (USPSTF), is option C) Low-dose computed tomography (CT) for lung cancer. The USPSTF recommends low-dose CT screening for lung cancer in a…	The answer is: C	First, it is important to note that the patient is a heavy smoker, which puts him at increased risk for developing lung cancer. The United States Preventive Services Task Force (USPSTF) recommendations for lung cancer screening specifically address individuals who are at high risk for lung cancer due to their smoking history. The most appropriate screening test to recommend for this patient, acco…	C	C	C	1	1	1
A 68-year-old man is scheduled for a hip replacement surgery. His medical history includes hypertension and type 2 diabetes. He has been a smoker for 40 years and drinks alcohol occasionally. His BMI is 27 kg/m2. His physical examination reveals no abnormalities. Calculate his ASA (American Society of Anesthesiologists) physical status classification and choose the correct option: A. ASA I B. ASA…	calculation	Clinical score calculations	Easy	Anesthesiology	C	The answer is B.	Based on the information provided, the patient has hypertension, type 2 diabetes, and a history of smoking for 40 years. These comorbidities put the patient at risk for perioperative complications. The patient's physical examination reveals no abnormalities, indicating that the conditions are well controlled. According to the ASA physical status classification system: - ASA I: A normal healthy pa…	The answer is: B	To determine the ASA physical status classification, we need to assess the patient's overall health and classify their fitness for surgery. The ASA classification includes five categories: A. ASA I: A normal healthy patient without any systemic disease. B. ASA II: A patient with mild systemic disease, such as well-controlled hypertension, controlled diabetes, obesity, or smoking. C. ASA III: A pa…	The answer is B.	To determine the ASA physical status classification for the patient, we need to consider his medical history and physical examination findings. The patient has hypertension, type 2 diabetes, and a history of smoking for 40 years. These factors indicate an increased risk for surgery and anesthesia. However, his physical examination reveals no abnormalities. Based on this information, the patient's…	B	B	B	0	0	0
A 70-year-old woman with chronic kidney disease is prescribed a medication that is primarily excreted by the kidneys. The normal dosage for this medication is 100 mg daily. The patient's creatinine clearance is calculated to be 30 ml/min. If the normal creatinine clearance is 120 ml/min, what should be her adjusted daily dosage of the medication? A. 25 mg B. 30 mg C. 50 mg D. 75 mg E. 100 mg	calculation	Drug dosage calculations	Easy	Nephrology	A	Apologies for the confusion. The correct answer is A, 25 mg.	The adjusted daily dosage of the medication for the 70-year-old woman with chronic kidney disease should be calculated based on her reduced creatinine clearance. To determine the adjusted dosage, we use the equation: Adjusted dosage = (Creatinine clearance of patient / Normal creatinine clearance) × Normal dosage Substituting the values given in the question: Adjusted dosage = (30 ml/min / 120 ml…	The answer is: A	To adjust the daily dosage of a medication for a patient with reduced renal function, you need to consider the patient's creatinine clearance (CrCl). The CrCl is a measure of how well the kidneys are able to filter waste products from the blood. It is calculated based on the patient's serum creatinine level, age, weight, and gender. In this case, the patient's CrCl is calculated to be 30 ml/min. …	The answer is A.	To calculate the adjusted dosage of the medication for the patient with chronic kidney disease, we need to consider the patient's creatinine clearance. Creatinine clearance is a measure of kidney function and is used to estimate how well the kidneys are able to filter waste products from the blood. In this case, the patient's creatinine clearance is 30 ml/min, compared to the normal value of 120 …	A	A	A	1	1	1
A 60-year-old male with chronic obstructive pulmonary disease (COPD) is prescribed a new inhaler medication, Salmeterol, by his physician. The recommended dosage is 50 micrograms (mcg) twice daily. The inhaler contains 120 doses of 25 mcg each. How many inhalers should the patient purchase to last him for one month (30 days)? A) 1 inhaler B) 2 inhalers C) 3 inhalers D) 4 inhalers E) 5 inhalers	calculation	Drug dosage calculations	Easy	Pulmonology	D	The answer is: A	To calculate the number of inhalers the patient should purchase, we need to determine the number of doses needed for one month. The patient is prescribed 50 mcg twice daily, which means a total of 100 mcg per day. To find the number of doses required for one month, we multiply the daily dosage by the number of days in a month: 100 mcg/day x 30 days/month = 3000 mcg/month. Since the inhaler contai…	The answer is: A.	To calculate the number of inhalers the patient should purchase to last him for one month, we need to determine how many doses he will take in a day and then calculate how many doses he will require for 30 days. The recommended dosage is 50 mcg twice daily. This means the patient will take 50 mcg in the morning and another 50 mcg in the evening. Each inhaler contains 120 doses of 25 mcg each. Thi…	The answer is: D	To determine how many inhalers the patient should purchase, we need to calculate the total number of doses needed for one month and divide it by the number of doses in each inhaler. The patient needs to take the inhaler twice daily for 30 days, so the total number of doses needed for one month is: 2 doses/day * 30 days = 60 doses Each inhaler contains 120 doses of 25 mcg each, so we need to deter…	A	A	D	0	0	1
A 25-year-old woman presents to the emergency department with a 5-day history of fever, headache, and a stiff neck. She has a history of recurrent urinary tract infections. She reports no recent travel or sick contacts. On physical examination, her temperature is 38.5Â°C (101.3Â°F), and she has nuchal rigidity. A lumbar puncture is performed, and the cerebrospinal fluid analysis reveals increased…	non-calculation	Diagnosis based on symptoms	Easy	Infectious Diseases	C	The answer is: C	The most likely causative organism in this scenario is Escherichia coli (Choice C). The patient's history of recurrent urinary tract infections is significant because E. coli is a common cause of urinary tract infections. In this case, E. coli has likely ascended from the urinary tract to cause a urinary tract infection, leading to urosepsis, which can lead to meningitis. The clinical presentatio…	The answer is C.	Based on the presenting symptoms and the findings on lumbar puncture, the patient likely has meningitis. Meningitis is an infection of the meninges, the protective membranes covering the brain and spinal cord. The classic symptoms of meningitis include fever, headache, and a stiff neck. The cerebrospinal fluid analysis is a crucial diagnostic test in evaluating meningitis. In this case, the analy…	The answer is: C	The patient presents with a fever, headache, and a stiff neck, which are classic symptoms of meningitis. The physical examination findings of nuchal rigidity further support this diagnosis. The cerebrospinal fluid analysis shows increased white blood cells, low glucose, and high protein, which are consistent with bacterial meningitis. Gram staining reveals gram-negative rods. Gram-negative organi…	C	C	C	1	1	1
A 70-year-old male patient was brought to the emergency department after a motor vehicle accident. He has a Glasgow Coma Scale (GCS) score of 15, systolic blood pressure of 90 mmHg, and respiratory rate of 22/min. He has a penetrating wound in the abdomen. Calculate his Revised Trauma Score (RTS) and choose the correct range from the below options. A) RTS > 12 B) 11 < RTS < 12 C) 7 < RTS < 8 D) 4…	calculation	Clinical score calculations	Medium	Surgery	C	The answer is: B	To calculate the Revised Trauma Score (RTS), we use the following criteria: - Glasgow Coma Scale (GCS): The maximum score is 15, with a lower score indicating a more severe head injury. - Systolic blood pressure (SBP): The minimum score is 0, with a higher score indicating better blood pressure. - Respiratory rate (RR): The minimum score is 0, with a higher score indicating a more normal respirat…	The answer is: B	To calculate the Revised Trauma Score (RTS), we assign points based on the patient's Glasgow Coma Scale (GCS) score, systolic blood pressure, and respiratory rate. GCS Score: A GCS score of 15 is the maximum score and assigns 4 points. Systolic Blood Pressure: A systolic blood pressure of 90 mmHg assigns 3 points. Respiratory Rate: A respiratory rate of 22/min assigns 4 points. To obtain the RTS,…	The answer is: D	To calculate the Revised Trauma Score (RTS), we need to assign points to the patient's Glasgow Coma Scale (GCS) score, systolic blood pressure, and respiratory rate. GCS score of 15 is the highest score possible and corresponds to 4 points. Systolic blood pressure of 90 mmHg corresponds to 0 points. Respiratory rate of 22/min corresponds to 2 points. To calculate the RTS, we add these points toge…	B	B	D	0	0	0
A 5-year-old boy is brought to the clinic by his parents for frequent nosebleeds and easy bruising. His past medical history is unremarkable. His parents are not related and there is no family history of bleeding disorders. Physical examination shows multiple ecchymoses on his legs and arms. Laboratory tests show a prolonged activated partial thromboplastin time (aPTT) with a normal prothrombin t…	non-calculation	Pathophysiology questions	Medium	Pediatrics	A	The answer is: B	B. Von Willebrand Disease Von Willebrand Disease is characterized by deficient or defective von Willebrand factor, a protein that is necessary for platelet adhesion and clot formation. It can present with symptoms such as frequent nosebleeds, easy bruising, and prolonged bleeding time. In this case, the prolonged aPTT suggests a defect in the intrinsic pathway of coagulation, which is consistent …	The answer is: B	The most likely diagnosis in this patient is Von Willebrand Disease (VWD). Nosebleeds and easy bruising are common clinical manifestations of VWD. The presence of multiple ecchymoses on the legs and arms further supports the diagnosis. Laboratory testing shows a prolonged activated partial thromboplastin time (aPTT), which is seen in VWD due to impaired platelet function or low levels of von Will…	The answer is: B	Based on the given information, the most likely diagnosis in this case is B. Von Willebrand Disease. This is supported by the frequent nosebleeds, easy bruising, and the laboratory finding of a prolonged aPTT with normal PT and platelet count. Von Willebrand Disease is a common inherited bleeding disorder that affects the ability of blood to clot. It is characterized by a deficiency or dysfunctio…	B	B	B	0	0	0
A 70-year-old man is scheduled for a hip replacement surgery. His medical history includes hypertension, diabetes, and a myocardial infarction 4 years ago. He quit smoking 2 years ago but had a 30-pack year history before quitting. He drinks alcohol occasionally. The patient's daily medications include lisinopril, metformin, and aspirin. The anesthesiologist wants to calculate the patient's Revis…	calculation	Clinical score calculations	Medium	Anesthesiology	C	The answer is: B	Based on the patient's medical history and risk factors, we can calculate the Revised Cardiac Risk Index (RCRI) to estimate his risk of perioperative cardiac complications. The RCRI includes 6 parameters, with each parameter being assigned a score of 1 point. The parameters are: 1. High-risk surgery (hip replacement surgery is considered high-risk): 1 point 2. History of ischemic heart disease (m…	The answer is: C	To calculate the Revised Cardiac Risk Index (RCRI), we assign points for each risk factor and add up the total. The risk factors considered in the RCRI are age greater than 70, history of myocardial infarction, history of congestive heart failure, history of cerebrovascular disease, insulin treatment for diabetes, renal insufficiency (Cr > 2), and high-risk surgery. In this case, the patient has …	The answer is: B	To calculate the Revised Cardiac Risk Index (RCRI), we need to consider the following risk factors: 1. High-risk surgery (intraperitoneal, intrathoracic, or suprainguinal vascular surgeries): Hip replacement surgery is not classified as high-risk surgery. 2. History of ischemic heart disease: The patient had a myocardial infarction 4 years ago, so this risk factor is present. 3. History of conges…	B	C	B	0	1	0
A 3-year-old child weighing 15 kg is diagnosed with a severe bacterial infection. The physician decides to treat the child with Amoxicillin, which is to be administered orally. The recommended dosage of Amoxicillin for severe infections is 45 mg/kg/day, divided into two doses. What is the volume (in mL) of Amoxicillin suspension (250 mg/5mL) that should be administered per dose? A. 3.5 mL B. 6.75…	calculation	Drug dosage calculations	Hard	Infectious Diseases	C	The answer is: C.	To calculate the volume of Amoxicillin suspension that should be administered per dose, we need to calculate the total dosage per day and then divide it into two equal doses. Step 1: Calculate the total dosage per day. The child weighs 15 kg, and the recommended dosage is 45 mg/kg/day. Therefore, the total dosage per day is: 45 mg/kg/day × 15 kg = 675 mg Step 2: Divide the total dosage into two e…	The answer is: B.	To find the volume of Amoxicillin suspension that should be administered per dose, we need to calculate the total daily dosage and then divide it into two equal doses. The recommended dosage of Amoxicillin for severe infections is 45 mg/kg/day. Given that the child weighs 15 kg, we can calculate the total daily dosage as follows: Total daily dosage = 45 mg/kg/day × 15 kg = 675 mg/day Now, we need…	The answer is: C.	To calculate the correct dosage of Amoxicillin suspension for the 3-year-old child, we need to follow these steps: Step 1: Calculate the total daily dosage of Amoxicillin required. The child weighs 15 kg, and the recommended dosage is 45 mg/kg/day. So, the total daily dosage would be: 45 mg/kg/day * 15 kg = 675 mg/day. Step 2: Divide the total daily dosage into two equal doses. Since the dosage i…	C	B	C	1	0	1
A clinical trial is conducted on 100 patients with chronic heart failure, using a new drug intended to reduce the rate of hospital readmission. The control group, who received standard treatment, had a readmission rate of 25%. The experimental group, who received the new drug, had a readmission rate of 15%. What is the absolute risk reduction (ARR) associated with the new drug? A) 5% B) 10% C) 15…	calculation	Statistical data interpretation	Hard	Cardiology	B	The answer is: B	The absolute risk reduction (ARR) is calculated by subtracting the risk in the control group from the risk in the experimental group. In this case, the control group had a readmission rate of 25% and the experimental group had a readmission rate of 15%. Thus, the ARR would be: ARR = 25% - 15% = 10% Therefore, the correct answer is B) 10%.	The answer is: B	To calculate the absolute risk reduction (ARR) associated with the new drug, we need to subtract the readmission rate of the control group from the readmission rate of the experimental group. Control group readmission rate: 25% Experimental group readmission rate: 15% ARR = Control group readmission rate - Experimental group readmission rate ARR = 25% - 15% ARR = 10% Therefore, the absolute risk …	The answer is: B	To calculate the absolute risk reduction (ARR), we need to find the difference between the control group's readmission rate and the experimental group's readmission rate. The control group had a readmission rate of 25%, while the experimental group had a readmission rate of 15%. So the ARR is 25% - 15% = 10%. Therefore, the correct answer is B) 10%.	B	B	B	1	1	1
A 47-year-old woman with a history of hypertension and type 2 diabetes mellitus is diagnosed with chronic kidney disease (CKD). She is started on an angiotensin-converting enzyme (ACE) inhibitor to slow the progression of her CKD. Despite treatment, her glomerular filtration rate (GFR) continues to decline over the next few years. Which of the following factors is most likely contributing to the …	non-calculation	Disease progression and prognosis	Hard	Nephrology	B	The answer is: B	B) Progression of underlying hypertension and diabetes is the most likely factor contributing to the progression of her CKD despite treatment with an ACE inhibitor. Hypertension and diabetes are the leading causes of CKD, and uncontrolled blood pressure and glucose levels can further damage the kidneys. It is important to manage these underlying conditions to slow the progression of CKD. While fa…	The answer is: B	B) Progression of underlying hypertension and diabetes. The most likely factor contributing to the progression of the patient's CKD despite treatment is the progression of underlying hypertension and diabetes. Hypertension and diabetes are two of the most common causes of CKD. The presence of these underlying conditions puts the patient at risk for further kidney damage. Even with treatment, if t…	The answer is: B	In this case, we have a 47-year-old woman with a history of hypertension and type 2 diabetes mellitus who has been diagnosed with chronic kidney disease (CKD). She is started on an angiotensin-converting enzyme (ACE) inhibitor to slow the progression of her CKD. However, despite treatment, her glomerular filtration rate (GFR) continues to decline over the next few years. To determine which factor…	B	B	B	1	1	1
A 35-year-old woman visits her gynecologist for a routine check-up. The gynecologist recommends a new diagnostic test for ovarian cancer that has a sensitivity of 90% and a specificity of 95%. The prevalence of ovarian cancer in this age group is approximately 0.4%. If the woman's test result is positive, what is the probability that she actually has ovarian cancer? A) 0.4% B) 6.7% C) 15% D) 30% …	calculation	Diagnostic test calculations	Medium	Obstetrics and Gynecology	B	The answer is: B	To calculate the probability that the woman actually has ovarian cancer given a positive test result, we can use Bayes' theorem. Let's denote: A = woman has ovarian cancer B = woman's test result is positive Now, we can use the formula: P(A|B) = (P(B|A) * P(A)) / P(B) P(A|B) represents the probability of having ovarian cancer given a positive test result. P(B|A) represents the sensitivity of the …	The answer is: B) 6.7%.	To calculate the probability that the woman actually has ovarian cancer given a positive test result, we need to use Bayes' theorem. Bayes' theorem is a mathematical formula that calculates the conditional probability of an event based on prior knowledge of related events. Let's break down the probabilities and plug them into the formula: P(Cancer) = 0.4% (prevalence of ovarian cancer) P(No Cance…	The answer is: B) 6.7%	To solve this problem, we need to use the formula for positive predictive value (PPV) given by PPV = (Sensitivity x Prevalence) / ((Sensitivity x Prevalence) + ((1 - Specificity) x (1 - Prevalence))). Given: Sensitivity = 90% Specificity = 95% Prevalence = 0.4% Plugging in these values into the formula: PPV = (0.9 x 0.004) / ((0.9 x 0.004) + ((1 - 0.95) x (1 - 0.004))) = 0.0036 / (0.0036 + (0.05 …	B	B	B	1	1	1
A 45-year-old woman presents to the emergency department with sudden onset of severe chest pain that started an hour ago. She describes the pain as 'tearing' and it radiates to the back. She has a history of hypertension. On examination, her blood pressure is 180/100 mmHg and heart rate is 110 bpm. Which of the following is the most likely diagnosis? A. Acute myocardial infarction B. Pulmonary em…	non-calculation	Diagnosis based on symptoms	Medium	Emergency Medicine	C	The answer is: C	The most likely diagnosis in this case is C. Aortic dissection. Aortic dissection is a potentially life-threatening condition characterized by a tear or separation in the layers of the aorta wall. The tearing sensation and radiation of the pain to the back are classic features of aortic dissection. Hypertension is a risk factor for aortic dissections. The elevated blood pressure and rapid heart r…	The answer is: C	Based on the presentation, the most likely diagnosis in this case is C. Aortic dissection. Here's the reasoning behind the choice: 1. Sudden onset of severe chest pain: Aortic dissection typically presents with sudden and severe chest pain. The pain is often described as "tearing" or "ripping." This characteristic pain differentiates it from other causes of chest pain. 2. Radiates to the back: Ao…	The answer is: C	Based on the presentation, the most likely diagnosis is C. Aortic dissection. The severe tearing chest pain that radiates to the back, along with a history of hypertension and elevated blood pressure, are classic features of aortic dissection. The acute onset and severity of the pain, along with the patient's hemodynamic instability, are concerning for this life-threatening condition. Other choic…	C	C	C	1	1	1
A new diagnostic test for Lyme disease has been developed. In a study of 1,000 individuals, 100 tested positive for Lyme disease. Among those who tested positive, 80 had Lyme disease as confirmed by a gold standard test, while 20 did not. Among the 900 who tested negative, 850 were healthy, and 50 actually had Lyme disease. What is the positive predictive value (PPV) of this new test? A. 0.60 B. …	calculation	Diagnostic test calculations	Medium	Infectious Diseases	C	The answer is: C.	To calculate the positive predictive value (PPV), we need to use the formula: PPV = True Positives / (True Positives + False Positives) In this case, the true positives are the 80 individuals who actually have Lyme disease, while the false positives are the 20 individuals who do not have Lyme disease but tested positive. So, the PPV = 80 / (80 + 20) = 80 / 100 = 0.80 Therefore, the correct answer…	The answer is: C	To calculate the positive predictive value (PPV) of the new test for Lyme disease, we need to use the following formula: PPV = (True Positives) / (True Positives + False Positives) In this case, the true positives are the individuals who tested positive for Lyme disease and actually had the disease (80), and the false positives are the individuals who tested positive but did not have the disease …	The answer is: C.	To calculate the positive predictive value (PPV), we need to determine the proportion of individuals who tested positive for Lyme disease and actually had the disease. From the information given: - Out of 1,000 individuals, 100 tested positive for Lyme disease. - Among those who tested positive, 80 had Lyme disease confirmed by a gold standard test, while 20 did not. - Among the 900 who tested ne…	C	C	C	1	1	1
A 70 kg patient is scheduled for a surgical procedure and requires general anesthesia. The anesthesiologist decides to use Propofol for induction. The standard induction dose of Propofol is 2-2.5 mg/kg. However, this patient has severe liver disease, which slows the metabolism of Propofol by 50%. To avoid drug toxicity, the anesthesiologist must adjust the dosage. How much Propofol (in mg) should…	calculation	Drug dosage calculations	Hard	Anesthesiology	B	The answer is: A	To calculate the adjusted dosage of Propofol, we need to take into account the patient's body weight and the slowed metabolism due to severe liver disease. The patient weighs 70 kg, and the standard induction dose of Propofol is 2-2.5 mg/kg. Let's start by calculating the standard dosage range for a patient without liver disease: Standard dosage range for 70 kg patient: 2-2.5 mg/kg x 70 kg = 140-…	The answer is A.	To calculate the dosage of Propofol needed for induction in a patient with severe liver disease, we will first determine the standard dose of Propofol for a 70 kg patient. The standard induction dose of Propofol is 2-2.5 mg/kg. Standard dose range = 2-2.5 mg/kg Patient's weight = 70 kg We will use the midpoint of the range for calculation: Standard dose = (2 mg/kg + 2.5 mg/kg) / 2 = 2.25 mg/kg No…	The answer is: A	To determine the appropriate dosage of Propofol for induction in this patient with severe liver disease, we need to take into account the reduced metabolism rate. The standard induction dose of Propofol is 2-2.5 mg/kg. However, due to the 50% reduction in metabolism, we only need to administer half of the standard dose. Step 1: Calculate the reduced dosage based on the patient's weight: 2-2.5 mg/…	A	A	A	0	0	0
A new diagnostic test for rheumatoid arthritis has been developed. In a study of 1000 people, 200 people had rheumatoid arthritis and 800 people did not. The test correctly identified 160 people with rheumatoid arthritis (true positives) and incorrectly identified 40 people without rheumatoid arthritis as having the disease (false positives). Given this information, what is the specificity of the…	calculation	Diagnostic test calculations	Medium	Rheumatology	E	The answer is E.	The specificity of a diagnostic test refers to its ability to correctly identify individuals who do not have the disease. It is calculated by dividing the number of true negatives (individuals without the disease who are correctly identified as not having it) by the total number of individuals without the disease. In this case, 800 people did not have rheumatoid arthritis, and 40 of them were inc…	The answer is: E	To calculate the specificity of the test, we need to consider the number of true negatives and false positives. Specificity measures the proportion of correctly identified individuals without the disease (true negatives) out of the total number of individuals without the disease. In this case, we know that out of the 800 people without rheumatoid arthritis, the test correctly identified 760 of th…	I apologize for the confusion. The correct answer is E) 95%.	To determine the specificity of the test, we need to calculate the percentage of people without rheumatoid arthritis who were correctly identified as not having the disease (true negatives) out of the total number of people without the disease. In this case, the test correctly identified 800 - 40 = 760 people without rheumatoid arthritis as not having the disease. Therefore, the specificity of th…	E	E	E	1	1	1
A new screening test for celiac disease has been developed. In a study of 1000 subjects, the test correctly identified 80 subjects with celiac disease (true positives) and incorrectly identified 20 healthy subjects as having celiac disease (false positives). There were 30 subjects with celiac disease that the test failed to identify (false negatives). The remaining subjects were correctly identif…	calculation	Diagnostic test calculations	Medium	Gastroenterology	B	The answer is: C	To calculate the positive predictive value (PPV), we need to use the formula: PPV = (True Positives) / (True Positives + False Positives) * 100 In this case, the true positives are given as 80 and the false positives are given as 20. Plugging in the values, we get: PPV = 80 / (80 + 20) * 100 PPV = 80 / 100 * 100 PPV = 80% Therefore, the positive predictive value (PPV) of this new screening test f…	The answer is: C	To calculate the positive predictive value (PPV) of a screening test, we need to divide the number of true positive results by the total number of positive results. In this case, the true positive results are given as 80 subjects with celiac disease (CD), and the false positive results are given as 20 healthy subjects identified as having CD. So, the total number of positive results is 80 (true p…	The answer is C.	To calculate the positive predictive value (PPV) of the screening test for celiac disease, we need to use the formula: PPV = True Positives / (True Positives + False Positives) From the information provided in the study, we know that the test correctly identified 80 subjects with celiac disease (true positives) and incorrectly identified 20 healthy subjects as having celiac disease (false positiv…	C	C	C	0	0	0
A 23-year-old woman presents to the clinic with symptoms of depression. Over the past two weeks, she reports experiencing depressed mood, anhedonia, feelings of worthlessness, difficulty concentrating, hypersomnia, and decreased energy. According to the Hamilton Depression Rating Scale (HDRS), each symptom is rated on a scale of 0 (not present) to 4 (severe). The patient's scores for the respecti…	calculation	Clinical score calculations	Medium	Psychiatry	D	The answer is C) 19.	To calculate the patient's total HDRS score, you will need to add up the scores for each symptom. The patient's scores for each symptom are as follows: - Depressed mood: 4 - Anhedonia: 3 - Feelings of worthlessness: 4 - Difficulty concentrating: 2 - Hypersomnia: 3 - Decreased energy: 3 Adding up these scores, the total HDRS score is 4 + 3 + 4 + 2 + 3 + 3 = 19. Therefore, the correct answer is C) …	The answer is: C	To calculate the patient's total HDRS score, you need to sum up the scores for each symptom. The patient's scores for each symptom are as follows: Depressed mood: 4 Anhedonia: 3 Feelings of worthlessness: 4 Difficulty concentrating: 2 Hypersomnia: 3 Decreased energy: 3 To calculate the total HDRS score, add up the scores for each symptom: 4 + 3 + 4 + 2 + 3 + 3 = 19 Therefore, the patient's total …	The answer is: C	The patient's total HDRS score can be calculated by summing up the scores for each symptom. Depressed mood: 4 Anhedonia: 3 Feelings of worthlessness: 4 Difficulty concentrating: 2 Hypersomnia: 3 Decreased energy: 3 Adding up these scores, we get: 4 + 3 + 4 + 2 + 3 + 3 = 19 Therefore, the patient's total HDRS score is 19 (Option C).	C	C	C	0	0	0
A new diagnostic test for a rare skin disease has been developed and is being evaluated. In a population of 10,000 people, the disease prevalence is 0.1%. The test has a sensitivity of 95% and a specificity of 98%. A patient has just tested positive. What is the approximate probability that this patient actually has the disease? A) 5% B) 10% C) 16% D) 33% E) 50%	calculation	Diagnostic test calculations	Medium	Dermatology	C	The answer is: A	To determine the approximate probability that this patient actually has the disease after testing positive, we can use Bayes' theorem. Let's assume the following: P(D) = probability of having the disease (prevalence) = 0.1% = 0.001 P(D') = probability of not having the disease = 1 - P(D) = 1 - 0.001 = 0.999 P(T+|D) = sensitivity of the test = 95% = 0.95 P(T-|D') = specificity of the test = 98% = …	The answer is: A	To determine the approximate probability that this patient actually has the disease, we can use Bayes' theorem, which helps us update the probability of an event given new evidence. Let's calculate the number of individuals expected to have the disease in a population of 10,000: Number of individuals with the disease = 10,000 * 0.001 = 10 Therefore, in a population of 10,000 people, we can expect…	The answer is: D	To solve this problem, we can use Bayes' theorem. Bayes' theorem allows us to calculate the probability of an event occurring given prior information. Let's assign variables to the different probabilities involved: - P(D) is the probability of having the disease (prevalence) - P(Pos|D) is the sensitivity of the test (probability of testing positive given the disease) - P(Pos|not D) is the false p…	A	A	D	0	0	0
A 52-year-old male presents with chronic cough and shortness of breath. His past medical history includes a 30-year pack history of smoking and occupational exposure to asbestos. A chest X-ray reveals a mass in the right lung. A biopsy of the mass shows malignant cells with a high nucleus-to-cytoplasm ratio and keratin pearls. Which of the following is the most likely diagnosis? A) Adenocarcinoma…	non-calculation	Pathophysiology questions	Easy	Internal Medicine	B	The answer is: B	The most likely diagnosis in this case is B) Squamous cell carcinoma of the lung. This is based on the patient's history of smoking, occupational exposure to asbestos, and the biopsy findings. Squamous cell carcinoma of the lung is strongly associated with smoking, and occupational exposure to asbestos increases the risk of developing squamous cell carcinoma. The histological findings of malignan…	The answer is: D	Based on the information provided, the most likely diagnosis for this patient is D) Mesothelioma. The patient's history of occupational exposure to asbestos is a key clue in determining the diagnosis. Occupational exposure to asbestos is a known risk factor for developing mesothelioma, a type of cancer that arises from the mesothelial cells that line the outer surface of the lungs and other organ…	The answer is: D	Based on the provided information, the most likely diagnosis for this patient would be D) Mesothelioma. The patient's occupational exposure to asbestos, in combination with his smoking history, puts him at a high risk for developing mesothelioma. The presence of a mass in the right lung, along with the characteristics of the malignant cells observed in the biopsy (high nucleus-to-cytoplasm ratio …	B	D	D	1	0	0
A new diagnostic test for ovarian cancer has been developed. In a study of 1000 women, the test correctly identified 80 out of 100 women who had ovarian cancer (true positives) and incorrectly identified 150 women who did not have ovarian cancer (false positives). The remaining 750 women were correctly identified as not having ovarian cancer (true negatives). What is the positive predictive value…	calculation	Diagnostic test calculations	Medium	Obstetrics and Gynecology	B	The answer is B.	To calculate the positive predictive value (PPV) of a diagnostic test, we use the formula: PPV = True Positives / (True Positives + False Positives) * 100 Given that the test correctly identified 80 out of 100 women with ovarian cancer (true positives) and incorrectly identified 150 women without ovarian cancer (false positives), we can calculate the PPV as follows: PPV = 80 / (80 + 150) * 100 = …	The answer is: B.	To calculate the positive predictive value (PPV) of the test, we need to determine the proportion of women who tested positive for ovarian cancer and actually have the disease. From the given information: True positives = 80 False positives = 150 Total positives (sum of true positives and false positives) = 80 + 150 = 230 The PPV is calculated as the ratio of true positives to the total positives…	The answer is: B	To calculate the positive predictive value (PPV), we need to determine the proportion of positive test results that are true positives. The PPV is calculated using the following formula: PPV = True positives / (True positives + False positives) From the given information, we know that the test correctly identified 80 out of 100 women who had ovarian cancer (true positives) and incorrectly identif…	B	B	B	1	1	1
A 65-year-old man with a 40 pack-year smoking history presents to the clinic with progressive shortness of breath and a persistent cough with occasional blood-tinged sputum. His pulmonary function tests show a reduced FEV1/FVC ratio and a decreased diffusing capacity of the lung for carbon monoxide (DLCO). A chest CT reveals emphysematous changes and a solitary 3 cm lung nodule in the right upper…	non-calculation	Disease progression and prognosis	Hard	Pulmonology	B	The answer is: B	The most likely prognosis for this patient's condition is B) The patient's condition will progressively worsen, even with smoking cessation. The presence of emphysematous changes, reduced lung function (FEV1/FVC ratio), and decreased DLCO indicates chronic obstructive pulmonary disease (COPD). COPD is a progressive condition characterized by irreversible airflow limitation and lung damage. Despit…	The answer is: B	Based on the patient's history, symptoms, and imaging findings, there are several key points to consider in determining the prognosis. 1. Smoking history: The patient has a significant smoking history of 40 pack-years. Smoking is the primary cause of chronic obstructive pulmonary disease (COPD), which includes emphysema, a condition characterized by irreversible damage to the lung tissue. 2. Prog…	The answer is: B	Based on the information provided, the most likely prognosis for this patient's condition is B) The patient's condition will progressively worsen, even with smoking cessation. The patient's symptoms of progressive shortness of breath and persistent cough with blood-tinged sputum, along with the findings of reduced FEV1/FVC ratio and decreased DLCO on pulmonary function tests, suggest a chronic ob…	B	B	B	1	1	1
A 65-year-old man presents to the emergency department with a 2-hour history of severe, crushing chest pain radiating to the left arm. The pain is associated with diaphoresis and shortness of breath. His medical history is significant for hypertension and hyperlipidemia. An ECG shows ST-segment elevation in leads II, III, and aVF. His cardiac enzymes are elevated. He is given aspirin, nitroglycer…	non-calculation	Diagnosis based on symptoms	Hard	Cardiology	B	The answer is: A	A. Acute mitral regurgitation The patient's new-onset harsh, pansystolic murmur best heard at the left lower sternal border that increases with inspiration is suggestive of acute mitral regurgitation. This may be caused by papillary muscle rupture following a myocardial infarction. The papillary muscles are responsible for the normal functioning of the mitral valve, and rupture can lead to the ba…	The answer is: A	The most likely diagnosis in this case is A. Acute mitral regurgitation. The patient presented to the emergency department with symptoms consistent with a myocardial infarction (MI), including severe crushing chest pain, radiating to the left arm, associated with diaphoresis and shortness of breath. The ECG findings of ST-segment elevation in leads II, III, and aVF, along with elevated cardiac en…	The answer is: A	Based on the clinical presentation and history, the most likely diagnosis in this case is A. Acute mitral regurgitation. The patient has recently had a myocardial infarction (MI), which is supported by the ST-segment elevation on ECG and elevated cardiac enzymes. The sudden development of a new harsh, pansystolic murmur after the MI raises suspicion for acute mitral regurgitation, which can occur…	A	A	A	0	0	0
A 72-year-old male patient with a history of smoking and hypertension presents with severe abdominal pain and hypotension. An abdominal CT scan reveals an infrarenal abdominal aortic aneurysm. Lab results show a decreased hematocrit and increased D-dimer. Which of the following is the most likely explanation for these lab findings? A) Disseminated intravascular coagulation (DIC) B) Rupture of the…	non-calculation	Interpretation of lab results	Medium	Surgery	B	The answer is: B	B) Rupture of the abdominal aortic aneurysm The presence of severe abdominal pain and hypotension along with an infrarenal abdominal aortic aneurysm on CT scan suggests that the aneurysm has ruptured. A ruptured abdominal aortic aneurysm can cause significant internal bleeding, leading to decreased hematocrit and hypotension. Increased D-dimer levels can also be seen in the setting of aortic aneu…	The answer is: B	Based on the given information, the most likely explanation for the lab findings is B) Rupture of the abdominal aortic aneurysm. 1. Abdominal pain: Severe abdominal pain is a common symptom of a ruptured abdominal aortic aneurysm. The aneurysm can cause stretching and tearing of the layers of the aortic wall, leading to sudden and severe abdominal pain. 2. Hypotension: The rupture of an abdominal…	The answer is B.	The patient's presentation with severe abdominal pain and hypotension in conjunction with an infrarenal abdominal aortic aneurysm suggests that the aneurysm may have ruptured. Rupture of an abdominal aortic aneurysm is a life-threatening emergency that can lead to internal bleeding and hypotension. The lab findings of decreased hematocrit suggest that the patient may be experiencing significant b…	B	B	B	1	1	1
A 65-year-old man presents to the emergency department with severe abdominal pain and vomiting. His medical history includes hypertension and type 2 diabetes mellitus. His current medications include metformin, lisinopril, and aspirin. On examination, his blood pressure is 150/90 mmHg, heart rate is 110 bpm, respiratory rate is 22 breaths/min, temperature is 37.8Â°C (100Â°F), and oxygen saturatio…	calculation	Clinical score calculations	Medium	Emergency Medicine	B	The answer is: C	Based on the information provided, the patient's qSOFA score can be calculated as follows: Respiratory rate ≥ 22: 1 point Altered mental status (GCS < 15): 0 points Systolic blood pressure ≤ 100 mmHg: 0 points Since the patient has a respiratory rate of 22, he would be classified as having an intermediate risk (qSOFA score 2).	I apologize for the confusion earlier. The correct answer is: B	To determine the patient's risk of mortality using the quick Sequential Organ Failure Assessment (qSOFA) score, we need to evaluate three parameters: respiratory rate, altered mental status, and systolic blood pressure. 1. Respiratory rate: The patient's respiratory rate is 22 breaths/min. According to the qSOFA scoring criteria, a respiratory rate of ≥22 breaths/min indicates abnormality and con…	The answer is: B	Based on the information provided, we can calculate the quick Sequential Organ Failure Assessment (qSOFA) score to classify this patient's risk of mortality. The qSOFA score includes three parameters: 1. Altered mental status (GCS score less than or equal to 13) 2. Systolic blood pressure less than or equal to 100 mmHg 3. Respiratory rate greater than or equal to 22 breaths/min In this case, the …	C	B	B	0	1	1
A 70-year-old male patient has been diagnosed with non-small cell lung cancer and is prescribed a chemotherapy regimen that includes cisplatin. The recommended dosage of cisplatin is 60 mg/m^2. The patient's body surface area (BSA) is calculated to be 1.9 m^2. However, due to the patient's renal impairment, the oncologist decides to reduce the dosage by 25%. How many milligrams of cisplatin shoul…	calculation	Drug dosage calculations	Hard	Oncology	A	Apologies for the confusion. Based on the calculations provided, the correct answer is: A) 85.5 mg.	To calculate the reduced dosage of cisplatin, we first need to determine the 25% reduction. 60 mg/m^2 * 25% = 15 mg/m^2 Next, we need to calculate the reduced dosage based on the patient's body surface area: 1.9 m^2 * (60 mg/m^2 - 15 mg/m^2) = 1.9 m^2 * 45 mg/m^2 = 85.5 mg Therefore, the correct answer is option A) 85.5 mg.	The answer is: A	To calculate the adjusted dosage of cisplatin for a patient with renal impairment, we need to follow these steps: Step 1: Calculate the initial dosage The initial dosage of cisplatin is determined based on the patient's body surface area (BSA) and the recommended dosage per square meter. In this case, the patient's BSA is 1.9 m^2, and the recommended dosage is 60 mg/m^2. Initial dosage = BSA (m^2…	The answer is A.	To determine the dosage of cisplatin for the patient, we need to calculate 75% of the recommended dosage of 60 mg/m^2. First, calculate the reduced dosage: 60 mg/m^2 x 0.75 = 45 mg/m^2 Next, we need to calculate the total dosage based on the patient's body surface area (BSA) of 1.9 m^2: 45 mg/m^2 x 1.9 m^2 = 85.5 mg Therefore, the correct answer is A) 85.5 mg.	A	A	A	1	1	1
A 55-year-old woman comes to the clinic for a routine check-up. She has no complaints and her medical history is unremarkable. Her family history is significant for her mother who died of breast cancer at age 60. The patient is concerned about her risk of developing breast cancer and asks if she should undergo genetic testing. Which of the following is the most appropriate next step in management…	non-calculation	Public health and preventive medicine questions	Medium	Oncology	C	The answer is: C	The most appropriate next step in management would be to refer the patient for BRCA1 and BRCA2 mutation testing (option C). The patient's family history of breast cancer, with her mother being diagnosed at a relatively young age (60), puts her at an increased risk for developing breast cancer. Genetic testing for BRCA1 and BRCA2 mutations can help determine if she has an inherited predisposition …	The answer is: C	The most appropriate next step in management for this patient is to refer her for BRCA1 and BRCA2 mutation testing (Option C). Family history of breast cancer, especially in a first-degree relative, is a significant risk factor for breast cancer. In this case, the patient's mother had breast cancer, increasing the patient's risk. BRCA1 and BRCA2 gene mutations are specifically associated with an …	The answer is: C	Based on the information provided, the patient's age, and her family history of breast cancer, the most appropriate next step in management would be to refer the patient for BRCA1 and BRCA2 mutation testing (option C). BRCA1 and BRCA2 are genes that, when mutated, increase the risk of developing breast and ovarian cancers. The patient's family history of breast cancer, especially with her mother …	C	C	C	1	1	1
A 45-year-old man with a history of type 2 diabetes mellitus and hypertension presents with increasing fatigue and swelling in his legs. Laboratory tests reveal a serum creatinine level of 2.9 mg/dL, blood urea nitrogen of 28 mg/dL, and urine albumin-to-creatinine ratio of 300 mg/g. An ultrasound shows bilateral small kidneys with increased echogenicity. Which of the following is the most appropr…	non-calculation	Treatment selection	Hard	Nephrology	A	The answer is: B	Based on the patient's history of type 2 diabetes, hypertension, fatigue, leg swelling, elevated serum creatinine, and abnormal urine albumin-to-creatinine ratio, the most likely diagnosis is diabetic nephropathy, which is a common cause of chronic kidney disease (CKD). The presence of bilateral small kidneys with increased echogenicity on ultrasound is suggestive of chronic kidney disease. In ma…	The answer is: A	The clinical scenario described suggests a possible diagnosis of diabetic nephropathy, a common complication of poorly controlled diabetes mellitus. The key findings include a history of type 2 diabetes mellitus, hypertension, fatigue, swelling in the legs (indicative of fluid retention), elevated serum creatinine and blood urea nitrogen levels, increased urine albumin-to-creatinine ratio (indica…	The answer is: A	This patient is presenting with fatigue, leg swelling, and laboratory findings consistent with chronic kidney disease (CKD). The small kidneys with increased echogenicity seen on ultrasound suggest the underlying cause is likely to be chronic kidney disease due to diabetic nephropathy. The first step in management of diabetic nephropathy is to initiate renin-angiotensin-aldosterone system (RAAS) …	B	A	A	0	1	1
A new diagnostic test for lung cancer has been developed. In a study of 1000 individuals, the test correctly identified 90 out of 100 individuals with lung cancer (true positives) and incorrectly identified 30 out of 900 healthy individuals as having lung cancer (false positives). What is the positive predictive value (PPV) of this test? A) 60% B) 70% C) 75% D) 80% E) 85%	calculation	Diagnostic test calculations	Easy	Oncology	C	The answer is C).	The positive predictive value (PPV) of a test is the probability that a positive result is a true positive. It can be calculated using the formula: PPV = (True Positives) / (True Positives + False Positives) In this case, the test correctly identified 90 individuals with lung cancer (true positives) and incorrectly identified 30 healthy individuals as having lung cancer (false positives). Therefo…	Apologies for any confusion. The correct answer is: C) 75%.	To calculate the positive predictive value (PPV), we need to use the formula: PPV = True Positives / (True Positives + False Positives) In this case, the true positives are 90 (individuals with lung cancer correctly identified) and the false positives are 30 (healthy individuals incorrectly identified as having lung cancer). So, PPV = 90 / (90 + 30) = 90 / 120 = 0.75 Therefore, the positive predi…	The answer is: D	To calculate the positive predictive value (PPV), we need to determine the proportion of positive test results that are true positives. From the given information, we know that there are a total of 100 individuals who tested positive (90 true positives and 10 false positives). So, the PPV can be calculated as the true positives divided by the total number of positive test results: PPV = true posi…	C	C	D	1	1	0
A pediatrician is conducting a study to assess the prevalence of obesity in children aged 7-12 years in a suburban school district. The school district has 10,000 children in this age group. The pediatrician randomly selects 500 children for the study and finds that 100 of them are obese. Based on this sample, what is the expected prevalence of obesity in the total population of children aged 7-1…	calculation	Statistical data interpretation	Hard	Pediatrics	C	The answer is: C	To estimate the prevalence of obesity in the total population, we can use the concept of proportions. The proportion of obese children in the sample can be used as an estimate for the proportion of obese children in the population. The proportion of obese children in the sample is calculated as: Proportion = Number of obese children in the sample / Total number of children in the sample Proportio…	The answer is C.	To estimate the prevalence of obesity in the total population, we can use the concept of sample proportion. The sample proportion is calculated by dividing the number of children who are obese in the sample by the total number of children in the sample. In this case, the pediatrician randomly selected 500 children, and 100 of them were found to be obese. So, the sample proportion of obesity can b…	The answer is: C	To determine the expected prevalence of obesity in the total population, we can use the concept of proportion. First, we calculate the proportion of obese children in the sample: Proportion of obese children = Number of obese children in the sample / Total number of children in the sample Proportion of obese children = 100 / 500 = 0.2 Next, we apply this proportion to the total population: Expect…	C	C	C	1	1	1
A 45-year-old male with a history of smoking presents with a persistent cough, weight loss, and hemoptysis. A CT scan reveals a central mass in the right lung. Biopsy of the mass shows cells with abundant cytoplasm, prominent nucleoli, and keratin pearls. The patient's symptoms are most likely due to which of the following pathophysiological processes? A) Metastasis to regional lymph nodes B) Par…	non-calculation	Pathophysiology questions	Hard	Pulmonology	C	The answer is: C	The patient's symptoms are most likely due to option C) Obstruction of bronchus. The persistent cough, weight loss, and hemoptysis are characteristic symptoms of lung cancer. The CT scan revealing a central mass in the right lung suggests a tumor causing obstruction of a bronchus. The biopsy findings of cells with abundant cytoplasm, prominent nucleoli, and keratin pearls are consistent with squa…	The answer is: C	Based on the information provided, the patient's symptoms and the imaging findings, the most likely pathophysiological process causing these symptoms is C) Obstruction of bronchus. A central mass in the right lung with symptoms of persistent cough, weight loss, and hemoptysis suggests the presence of a lung malignancy. The history of smoking is also a risk factor for lung cancer. The histopatholo…	The answer is: C	Based on the information provided, the patient's symptoms, including persistent cough, weight loss, and hemoptysis, along with the CT scan findings of a central mass in the right lung, the most likely pathophysiological process responsible for these symptoms is option C) Obstruction of bronchus. The presence of a central mass in the right lung can cause obstruction of the bronchus, leading to sym…	C	C	C	1	1	1
A 65-year-old man with a history of chronic obstructive pulmonary disease (COPD) is admitted for a cholecystectomy. His post-operative pain is to be managed with morphine. The recommended dosage for morphine in post-operative patients is 0.1 mg/kg. The patient weighs 70 kg. However, due to his COPD, the dosage must be reduced by 25%. How many mg of morphine should be administered to the patient? …	calculation	Drug dosage calculations	Medium	Surgery	A	The answer is: A	The recommended dosage of morphine in post-operative patients is calculated as 0.1 mg/kg. In this case, the patient weighs 70 kg, so the initial recommended dosage would be 0.1 mg/kg * 70 kg = 7 mg. However, due to the patient's COPD, the dosage needs to be reduced by 25%. To calculate this reduction, we'll subtract 25% of the initial recommended dosage: Reduction = 7 mg * 0.25 = 1.75 mg So the d…	The answer is A.	To calculate the appropriate dosage of morphine for the patient, we first need to determine the recommended dosage based on the patient's weight. The recommended dosage for morphine in post-operative patients is 0.1 mg/kg. The patient weighs 70 kg, so the initial dosage would be 0.1 mg/kg * 70 kg = 7 mg. However, due to the patient's COPD, the dosage needs to be reduced by 25%. To calculate the r…	Certainly! The answer is A) 5.25 mg.	To find the dosage of morphine that should be administered to the patient, we need to follow these steps: 1. Calculate the recommended dosage of morphine based on the patient's weight: 0.1 mg/kg x 70 kg = 7 mg. 2. Calculate the reduced dosage due to the patient's COPD: 7 mg - (0.25 x 7 mg) = 7 mg - 1.75 mg = 5.25 mg. Therefore, the answer is A) 5.25 mg.	A	A	A	1	1	1
A 55-year-old woman comes to the clinic complaining of fatigue, dry skin, and constipation. She also reports feeling cold all the time, despite the warm weather. Her TSH levels are elevated and free T4 levels are decreased. What is the most appropriate initial treatment for this patient? A) Levothyroxine B) Propylthiouracil C) Radioactive iodine D) Thyroidectomy E) Observation	non-calculation	Treatment selection	Medium	Endocrinology	A	The answer is: A	Based on the patient's symptoms and lab results indicating elevated TSH and decreased free T4 levels, the most likely diagnosis is hypothyroidism. The most appropriate initial treatment for this patient would be A) Levothyroxine, as it is the standard treatment for hypothyroidism. Levothyroxine is a synthetic form of thyroid hormone that will help to replace the deficient thyroid hormone in the b…	The answer is: A	Based on the symptoms and the thyroid-stimulating hormone (TSH) and free T4 levels, this patient is presenting with hypothyroidism. Hypothyroidism is a condition where the thyroid gland does not produce enough thyroid hormones, leading to a slowed metabolism. The most appropriate initial treatment for this patient would be A) Levothyroxine. Levothyroxine is a synthetic form of the thyroid hormone…	The answer is A.	Based on the symptoms described and the laboratory results indicating elevated TSH levels and decreased free T4 levels, it is likely that the patient is experiencing primary hypothyroidism. In this case, the most appropriate initial treatment would be levothyroxine. Levothyroxine is a synthetic form of the thyroid hormone T4, which is used to replace or supplement the body's own production of thy…	A	A	A	1	1	1
A 55-year-old man with a history of hypertension and hyperlipidemia presents to his primary care physician for a routine check-up. His blood pressure is well-controlled on medication, and his lipid panel shows an LDL of 80 mg/dL. He has a 20-pack year smoking history but quit 5 years ago. He exercises regularly and maintains a healthy diet. He has no family history of cardiovascular disease. His …	non-calculation	Public health and preventive medicine questions	Hard	Cardiology	D	The answer is: D	According to the USPSTF recommendations, the most appropriate next step in management for this patient is D) No additional intervention is needed at this time. The USPSTF recommends against routine screening for coronary artery calcium score (CACS) in asymptomatic adults at low risk for heart disease, such as this patient. Starting low-dose aspirin therapy or a statin for primary prevention is al…	The answer is: D	According to the USPSTF recommendations, the most appropriate next step in management for this patient would be option D) No additional intervention is needed at this time. Let's go through each option and reason: A) Start low-dose aspirin therapy: The USPSTF recommends low-dose aspirin therapy for the primary prevention of cardiovascular disease in adults aged 50-59 years who have a 10% or great…	The answer is: D	According to the information provided, the patient is a 55-year-old man with a history of hypertension and hyperlipidemia, which are both risk factors for cardiovascular disease. However, his blood pressure is well-controlled on medication, and his lipid panel shows an LDL of 80 mg/dL, which is within the normal range. Given his age and risk factors, it is important to assess his overall cardiova…	D	D	D	1	1	1
A 68-year-old man presents with difficulty swallowing and a hoarse voice. He reports a 30-year history of smoking and alcohol use. On examination, the patient has atrophy and fasciculations of the tongue. He also has a positive gag reflex. The most likely location of the lesion causing this patient's symptoms is: A) Nucleus Ambiguus B) Hypoglossal nucleus C) Facial nucleus D) Trigeminal nucleus E…	non-calculation	Pathophysiology questions	Medium	Neurology	B	The answer is: B	The most likely location of the lesion causing this patient's symptoms is the Hypoglossal nucleus (B). The hypoglossal nucleus is responsible for controlling the motor function of the tongue. Atrophy and fasciculations of the tongue along with difficulty swallowing and a hoarse voice suggest involvement of the hypoglossal nerve (cranial nerve XII). The gag reflex, on the other hand, is controlled…	The answer is: B	Based on the patient's presentation, the difficulty swallowing and hoarse voice suggest a problem with the muscles involved in swallowing and vocalization. The atrophy and fasciculations of the tongue further indicate a dysfunction of the muscles innervated by the hypoglossal nerve (cranial nerve XII). The gag reflex is mediated by the glossopharyngeal nerve (cranial nerve IX) and vagus nerve (cr…	The answer is: B	Based on the presenting symptoms of difficulty swallowing, hoarse voice, atrophy, and fasciculations of the tongue, as well as the patient's history of smoking and alcohol use, the most likely diagnosis is bulbar palsy. Bulbar palsy refers to dysfunction or damage to the lower motor neurons in the brainstem, specifically those involved in controlling the muscles of the tongue, throat, and voice b…	B	B	B	1	1	1
A 45-year-old woman presents with a 3-month history of fatigue, increased sensitivity to cold, weight gain, and constipation. Physical examination reveals dry skin, bradycardia, and delayed relaxation phase of deep tendon reflexes. Laboratory tests show a TSH level of 12 mIU/L (normal: 0.4-4.0 mIU/L) and a free T4 level of 0.5 ng/dL (normal: 0.8-1.8 ng/dL). Based on these findings, the patient is…	calculation	Clinical score calculations	Medium	Endocrinology	C	The answer is: C)	To calculate the appropriate starting dose of levothyroxine for this patient, you can multiply the patient's weight (70 kg) by the typical starting dose of 1.6 micrograms/kg/day. 70 kg * 1.6 micrograms/kg/day = 112 micrograms/day Therefore, the appropriate starting dose of levothyroxine for this patient is 112 micrograms/day. The correct answer is C) 112 micrograms/day.	The answer is: C	To calculate the appropriate starting dose of levothyroxine for this patient, we need to multiply her weight by the typical starting dose of 1.6 micrograms/kg/day. Weight: 70 kg Typical starting dose: 1.6 micrograms/kg/day Starting dose = 70 kg x 1.6 micrograms/kg/day Starting dose = 112 micrograms/day Therefore, the appropriate starting dose of levothyroxine for this patient is C) 112 micrograms…	The answer is: C	To calculate the appropriate starting dose of levothyroxine for this patient, we need to multiply the patient's weight (70 kg) by the typical starting dose (1.6 micrograms/kg/day). Starting dose = 70 kg * 1.6 micrograms/kg/day = 112 micrograms/day. Therefore, the appropriate starting dose of levothyroxine for this patient is 112 micrograms/day. The correct answer is C) 112 micrograms/day.	C	C	C	1	1	1
A 65-year-old man presents with dysphagia, weight loss, and anemia. Upper endoscopy reveals a mass in the lower third of the esophagus. Biopsy confirms esophageal carcinoma. The patient's medical history includes hypertension, type 2 diabetes, and a 30-pack-year smoking history. He currently lives alone and is retired. Using the Charlson Comorbidity Index (CCI), calculate the patient's score. A) …	calculation	Clinical score calculations	Medium	Gastroenterology	C	The answer is: A	To calculate the Charlson Comorbidity Index (CCI) score, we assign a weighted value to each comorbidity. In this case, the comorbidities mentioned in the patient's medical history are hypertension, type 2 diabetes, and a 30-pack-year smoking history. For hypertension, we assign a score of 1. For type 2 diabetes, we assign a score of 1. For a 30-pack-year smoking history, we assign a score of 2. T…	The answer is: None of the answer choices provided (A, B, C, D, E) accurately correspond to the calculated score.	To calculate the Charlson Comorbidity Index (CCI), we assign a score to each comorbidity based on its relative risk of mortality. Then, we sum up the scores to determine the patient's CCI score. Let's assign the scores for the patient's comorbidities: 1. Hypertension: According to the CCI, hypertension does not contribute to the score. 2. Type 2 diabetes: CCI assigns a score of 1 for diabetes. 3.…	The answer is: A	To calculate the Charlson Comorbidity Index (CCI), we assign scores to each of the patient's comorbidities based on their relative impact on mortality. The scores are then summed to calculate the CCI score. Let's assign scores to the patient's comorbidities: - Hypertension: 1 point - Type 2 diabetes: 1 point - Smoking history (30-pack-year): 2 points Now, let's calculate the CCI score by summing …	A	N	A	0	0	0
A 72-year-old male with a history of chronic kidney disease (CKD) presents with anemia. His doctor prescribes Erythropoiesis-Stimulating Agent (ESA) to treat the anemia associated with CKD. The initial dose is 50 units/kg three times a week. The patient weighs 70 kg. However, due to his CKD, his drug clearance rate is reduced by 30%. How much ESA should be administered per week, taking into accou…	calculation	Drug dosage calculations	Hard	Internal Medicine	D	The answer is: A	To calculate the adjusted dose of ESA per week taking into account the reduced drug clearance, we need to multiply the initial dose by the reduction factor. Reduction factor = 1 - (reduction percentage / 100) Reduction factor = 1 - (30 / 100) = 1 - 0.3 = 0.7 Adjusted dose per week = Initial dose per week * Reduction factor Adjusted dose per week = 50 units/kg * 70 kg * 3 times (per week) * 0.7 Ad…	Certainly! Based on the calculations provided, the adjusted weekly dose of ESA for the patient with reduced clearance rate is approximately 150,000 units. Therefore, the correct answer is C) 15,000 units.	To determine the amount of ESA that should be administered per week, we need to first calculate the reduced clearance rate. Given that the patient's clearance rate is reduced by 30%, we can calculate the new clearance rate as follows: Reduced Clearance Rate = Clearance Rate - (Clearance Rate * 0.30) We know that the initial dose is 50 units/kg three times a week, and the patient weighs 70 kg. So,…	My apologies for the confusion. The correct answer is B) 4,550 units.	To calculate the amount of ESA that should be administered per week, we need to take into account the reduced drug clearance rate of 30%. First, we calculate the initial dose of ESA for the patient: 50 units/kg x 70 kg = 3500 units three times a week. Next, we calculate the reduced drug clearance rate: 3500 units x 0.3 = 1050 units. Finally, we add the reduced drug clearance rate to the initial d…	A	C	B	0	0	0
A 75-year-old male patient with a history of chronic kidney disease is scheduled for a computed tomography (CT) scan with contrast. The patient's weight is 70 kg and his creatinine clearance is 30 mL/min. The radiologist decides to use Iohexol for the procedure, which has a recommended dosage of 1.5 mL/kg for patients with normal renal function. However, for patients with reduced renal function, …	calculation	Drug dosage calculations	Hard	Radiology	A	The answer is: B.	The adjusted dose of Iohexol for this patient can be calculated using the formula: Dose = (Normal Dose) x (Creatinine Clearance / 120) Normal Dose = 1.5 mL/kg Patient's weight = 70 kg Creatinine Clearance = 30 mL/min First, let's calculate the adjusted dose using the formula: Dose = (1.5 mL/kg) x (30 mL/min / 120) Dose = (1.5 mL/kg) x (0.25) Dose = 0.375 mL/kg Now, we can calculate the adjusted d…	The answer is: B	To calculate the adjusted dose of Iohexol for this patient, we need to use the formula: Dose = (Normal Dose) x (Creatinine Clearance / 120) The normal dose is given as 1.5 mL/kg, and the patient's weight is 70 kg. Therefore, the normal dose for this patient would be: Normal Dose = 1.5 mL/kg x 70 kg = 105 mL Now we can substitute this value into the formula: Dose = 105 mL x (Creatinine Clearance /…	The answer is: B.	To determine the adjusted dose of Iohexol for this patient, we will use the formula: Dose = (Normal Dose) x (Creatinine Clearance / 120) First, let's calculate the normal dose for a patient with normal renal function: Normal Dose = 1.5 mL/kg Weight of patient = 70 kg Normal Dose = 1.5 mL/kg x 70 kg = 105 mL Now, let's calculate the adjusted dose using the formula: Dose = 105 mL x (30 mL/min / 120…	B	B	B	0	0	0
A 45-year-old woman with a history of asthma is prescribed a new medication for her condition, Theophylline. The therapeutic range of Theophylline is 10-20 Âµg/mL. The drug follows first-order kinetics, and its half-life is approximately 8 hours. The woman weighs 60 kg. The drug is to be administered orally, and its bioavailability is 90%. The volume of distribution is 0.5 L/kg. If the aim is to …	calculation	Drug dosage calculations	Hard	Pulmonology	C	The answer is: A	To determine the dosage of Theophylline that should be administered every 8 hours to achieve a steady-state plasma concentration of 15 µg/mL, we can use the following equation: Loading dose = Desired concentration × Volume of distribution × Bioavailability In this case, the desired concentration is 15 µg/mL, the volume of distribution is 0.5 L/kg, and the bioavailability is 90%. We also need to c…	The answer is: A	To calculate the dosage of Theophylline that should be administered every 8 hours, we need to use the formula: Dosage = (Target plasma concentration × Clearance × Interval) / Bioavailability 1. Calculate the target plasma concentration: The target plasma concentration is 15 µg/mL. 2. Calculate Clearance: Since Theophylline follows first-order kinetics, clearance can be determined using the formul…	The answer is: D	To calculate the dosage of Theophylline that should be administered every 8 hours to achieve a steady-state plasma concentration of 15 µg/mL, we need to use the following formula: Dosage = (desired concentration × clearance × dosage interval) / bioavailability First, we need to calculate the clearance. Clearance can be calculated using the following formula: Clearance = (0.693 × volume of distrib…	A	A	D	0	0	0
A new study is conducted to evaluate the effectiveness of a novel anti-arrhythmic drug. A total of 500 patients with recurrent atrial fibrillation are enrolled and randomly divided into two groups: 250 patients receive the new drug and 250 patients receive a placebo. After six months, atrial fibrillation recurrence is observed in 50 patients who received the new drug and 100 patients who received…	calculation	Statistical data interpretation	Medium	Cardiology	B	The answer is: B) 20%.	To calculate the absolute risk reduction (ARR), we need to find the difference in the rates of atrial fibrillation recurrence between the two groups. In the group that received the new drug, 50 out of 250 patients had atrial fibrillation recurrence, which is a rate of 50/250 = 0.2 or 20%. In the group that received the placebo, 100 out of 250 patients had atrial fibrillation recurrence, which is …	The answer is: B.	To calculate the absolute risk reduction (ARR), we need to subtract the risk of atrial fibrillation recurrence in the group that received the new drug from the risk in the group that received the placebo. Risk is calculated by dividing the number of events (atrial fibrillation recurrence) by the total number of patients in each group. For the group that received the new drug: The risk of atrial f…	The answer is: B	To calculate the absolute risk reduction (ARR), we need to compare the event rates between the two groups. From the information given, 50 patients who received the new drug experienced atrial fibrillation recurrence, compared to 100 patients who received the placebo. First, we calculate the event rate for the new drug group: Event rate for the new drug group = Number of patients with atrial fibri…	B	B	B	1	1	1
A 45-year-old woman comes to the clinic with a 2-month history of a non-itchy, scaly rash on her elbows and knees. She mentions that there has been no recent change in her diet, personal care products or medications. Her family history is notable for psoriasis. A skin biopsy shows parakeratosis with collections of neutrophils, loss of the granular layer, and elongation of rete ridges. Which of th…	non-calculation	Public health and preventive medicine questions	Medium	Dermatology	E	The answer is: D.	The most likely condition described in the scenario is psoriasis, given the family history and characteristic findings on skin biopsy. However, it is important to note that the scenario does not provide enough information to definitively answer the question. Psoriasis is a chronic inflammatory condition that involves the immune system and is influenced by both genetic and environmental factors. W…	The answer is: E	Step 1: Understand the condition Based on the description provided, the 45-year-old woman is presenting with a non-itchy, scaly rash on her elbows and knees for the past 2 months. Her family history is notable for psoriasis. The skin biopsy findings include parakeratosis (retention of nuclei in the stratum corneum), neutrophil infiltration, loss of the granular layer, and elongation of rete ridge…	The answer is: E	Based on the patient's symptoms and family history, it is likely that the woman is suffering from psoriasis. Psoriasis is a chronic autoimmune disorder characterized by scaly, non-itchy rashes on the skin, commonly affecting the elbows and knees. The skin biopsy findings mentioned, such as parakeratosis, neutrophil collections, and elongated rete ridges, further support this diagnosis. Given that…	D	E	E	0	1	1
A 65-year-old man comes to the emergency department with severe abdominal pain. His heart rate is 110 beats per minute, his respiratory rate is 22 breaths per minute, his blood pressure is 90/60 mmHg, and his temperature is 38.3Â°C (100.9Â°F). His lab results show a white blood cell count of 15,000/mmÂ³. Calculate his Acute Physiologic Assessment and Chronic Health Evaluation II (APACHE II) score…	calculation	Clinical score calculations	Easy	Surgery	C	The answer is: D	To calculate the Acute Physiologic Assessment and Chronic Health Evaluation II (APACHE II) score, various physiological parameters need to be evaluated and assigned a score. For the 65-year-old man in question: - Heart rate of 110 beats per minute: scores 20 points - Respiratory rate of 22 breaths per minute: scores 12 points - Systolic blood pressure of 90 mmHg: scores 16 points - Temperature of…	I apologize for the confusion. As we don't have the laboratory values needed to calculate the APACHE II score, we cannot determine the answer choice that corresponds to the score range. Therefore, I cannot provide a letter answer.	The APACHE II score is a scoring system used to assess the severity of disease and predict mortality in critically ill patients. It takes into account various physiological variables and chronic health conditions. To calculate the APACHE II score, we assign points to the patient's physiological variables and chronic health conditions. The higher the score, the more severe the illness and the high…	The answer is: C	To calculate the APACHE II score, we need to assign points based on the patient's age, physiological parameters, and laboratory values. Age: The patient is 65 years old, which corresponds to 6 points. Physiological parameters: Heart rate: 110 beats per minute - this corresponds to 4 points. Respiratory rate: 22 breaths per minute - this corresponds to 4 points. Mean arterial pressure (MAP): Altho…	D	T	C	0	0	1
A previously healthy 3-year-old boy is diagnosed with acute lymphoblastic leukemia (ALL). The oncologist decides to start treatment with asparaginase. The recommended dosage for asparaginase is 6000 IU/m2. The child has a body surface area (BSA) of 0.6 m2. How many International Units (IU) of asparaginase should be administered to the child? A) 2400 IU B) 3600 IU C) 6000 IU D) 12000 IU E) 18000 IU	calculation	Drug dosage calculations	Medium	Pediatrics	B	The answer is: B) 3600 IU.	The appropriate calculation for determining the dosage of asparaginase would be: Dosage = Recommended dosage (IU/m2) x Body surface area (BSA) In this case, the recommended dosage is 6000 IU/m2 and the BSA is 0.6 m2. Therefore, the calculation would be: Dosage = 6000 IU/m2 x 0.6 m2 = 3600 IU So, the correct answer is B) 3600 IU.	The correct answer based on the provided calculation is B) 3600 IU.	To calculate the amount of asparaginase to be administered to the child, we need to multiply the recommended dosage (6000 IU/m2) by the child's body surface area (0.6 m2). First, we multiply 6000 IU by 0.6 m2: 6000 IU/m2 × 0.6 m2 = 3600 IU. Therefore, the correct answer is B) 3600 IU.	Certainly! The answer is: B	To calculate the dosage of asparaginase for the child, we need to multiply the recommended dosage per square meter (6000 IU/m2) by the child's body surface area (0.6 m2). So, the dosage of asparaginase for the child is 6000 IU/m2 * 0.6 m2 = 3600 IU. Therefore, the correct answer is B) 3600 IU.	B	B	B	1	1	1
A 65-year-old woman diagnosed with rheumatoid arthritis is prescribed methotrexate. The recommended dosage is 7.5 mg per week. The drug is available in 2.5 mg tablets. How many tablets should the patient take each week? A) 1 tablet B) 2 tablets C) 3 tablets D) 4 tablets E) 5 tablets	calculation	Drug dosage calculations	Easy	Rheumatology	C	The answer is: C	The patient is prescribed 7.5 mg of methotrexate per week, and the drug is available in 2.5 mg tablets. To determine the number of tablets the patient should take each week, we divide the prescribed dosage by the dosage per tablet. 7.5 mg ÷ 2.5 mg/tablet = 3 tablets Therefore, the patient should take 3 tablets each week. The answer is C) 3 tablets.	The answer is: C	To determine how many tablets the patient should take each week, we need to divide the recommended dosage (7.5 mg) by the dosage strength of each tablet (2.5 mg). 7.5 mg / 2.5 mg = 3 tablets Therefore, the patient should take 3 tablets each week. The correct answer is C) 3 tablets.	The answer is: C	To determine the number of tablets the patient should take each week, we need to divide the recommended dosage (7.5 mg) by the dosage of each tablet (2.5 mg). 7.5 mg / 2.5 mg = 3 tablets Therefore, the patient should take 3 tablets each week. The correct answer is C) 3 tablets.	C	C	C	1	1	1
A new diagnostic test was developed to detect a rare hematologic disease. The disease prevalence in the general population is 0.1%. The test has a sensitivity of 98% and a specificity of 96%. A patient with a positive test result comes to you. What is the probability that this person actually has the disease? A) 2% B) 10% C) 20% D) 70% E) 90%	calculation	Diagnostic test calculations	Easy	Hematology	A	The answer is: A	To determine the probability that a person with a positive test result actually has the disease, we need to calculate the positive predictive value (PPV). PPV = (Sensitivity * Prevalence) / [Sensitivity * Prevalence + (1 - Specificity) * (1 - Prevalence)] Given that the disease prevalence is 0.1% (0.001), sensitivity is 98%, and specificity is 96%, we can plug in these values into the formula. PP…	The answer is: A	To determine the probability that a patient with a positive test result actually has the disease, we can use Bayes' theorem. Let's assume we have a population of 10,000 individuals (to make calculations easier). Given: - Disease prevalence in the general population = 0.1% = 0.001 (1 in 1,000 individuals have the disease) - Sensitivity of the test = 98% = 0.98 (98 out of 100 individuals with the d…	The answer is A.	To solve this problem, we can use Bayes' theorem, which allows us to calculate the probability of an event given certain test results. Let's break down the information given: - Disease prevalence in the general population (prior probability): 0.1% - Test sensitivity: 98% (probability of a positive test result given the disease is present) - Test specificity: 96% (probability of a negative test re…	A	A	A	1	1	1
A new radiological diagnostic test for lung cancer has been developed. In a trial, the test correctly identified 800 out of 1000 patients with lung cancer (true positives) and correctly identified 700 out of 1000 patients without lung cancer (true negatives). What is the sensitivity of this diagnostic test? A) 70% B) 75% C) 80% D) 85% E) 90%	calculation	Diagnostic test calculations	Easy	Radiology	C	The answer is: C) 80%.	To determine the sensitivity of a diagnostic test, we need to calculate the percentage of true positive results among all patients with lung cancer. In this case, the test correctly identified 800 out of 1000 patients with lung cancer. So the sensitivity of the test would be: Sensitivity = (True Positives / Total Number of Patients with Lung Cancer) * 100 = (800 / 1000) * 100 = 80% Therefore, the…	The answer is: C)	To determine the sensitivity of the diagnostic test, we need to consider the ratio of true positives to the total number of patients with lung cancer. In this case, the test correctly identified 800 out of 1000 patients with lung cancer (true positives). Therefore, the sensitivity is calculated by dividing the number of true positives by the total number of patients with lung cancer, and then mul…	The answer is: C) 80%	To calculate the sensitivity of the diagnostic test, we need to determine the proportion of true positives among all individuals with lung cancer. The sensitivity can be calculated using the formula: Sensitivity = True Positives / (True Positives + False Negatives) From the given information, we know that the test correctly identified 800 out of 1000 patients with lung cancer (true positives). Th…	C	C	C	1	1	1
A 65-year-old man with a history of hypertension and diabetes mellitus presents to the emergency department with severe chest pain. His vital signs are as follows: blood pressure 150/90 mmHg, pulse 110 bpm, respirations 22/min, temperature 37.0Â°C (98.6Â°F), and oxygen saturation 94% on room air. His EKG shows ST-segment elevation in leads II, III, and aVF. He is diagnosed with an ST-elevation my…	calculation	Clinical score calculations	Medium	Internal Medicine	D	The answer is: E.	To calculate the GRACE risk score for this patient, we will use the given values and multiply them by the corresponding weightage mentioned in the calculation formula. Age (per 5 years) x 9 = (65/5) x 9 = 117 Heart Rate (per 10 bpm) x 7 = (110/10) x 7 = 77 Systolic Blood Pressure (per 10 mmHg) x -3 = (150/10) x -3 = -45 Creatinine (per 1 mg/dL) x 14 = 1.5 x 14 = 21 Killip class (per class) x 14 =…	The answer is: E.	To calculate the patient's estimated 6-month post-discharge mortality risk using the GRACE risk score, we need to assign values to each variable and perform the necessary calculations. Age (per 5 years) x 9: The patient's age is 65, so we divide it by 5 and multiply the result by 9: 65/5 = 13 x 9 = 117 Heart Rate (per 10 bpm) x 7: The patient's heart rate is 110 bpm, so we divide it by 10 and mul…	The answer is: E	To calculate the 6-month post-discharge mortality risk using the GRACE risk score, we need to assign a value to each of the given parameters and calculate the sum. Age: 65 years (per 5 years) x 9 = 45 Heart Rate: 110 bpm (per 10 bpm) x 7 = 77 Systolic Blood Pressure: 150 mmHg (per 10 mmHg) x -3 = -45 Creatinine: 1.5 mg/dL (per 1 mg/dL) x 14 = 21 Killip class: II (per class) x 14 = 28 Cardiac arre…	E	E	E	0	0	0
A 65-year-old male patient presents with a 3-month history of progressive dyspnea and fatigue. He has a past medical history of hypertension, hyperlipidemia, and a 40-pack-year smoking history. His physical examination reveals an elevated jugular venous pressure, hepatomegaly, and peripheral edema. An echocardiogram shows global hypokinesis with an ejection fraction of 30%. The patient is started…	non-calculation	Treatment selection	Hard	Cardiology	C	The answer is: C	The correct answer is C) Spironolactone. Based on the patient's symptoms, physical examination findings, and echocardiogram results, he is likely presenting with congestive heart failure (CHF) with systolic dysfunction. Treatment for CHF with systolic dysfunction typically includes an ACE inhibitor and a beta-blocker, as these medications have been shown to improve survival in patients with this …	The answer is: C	Based on the patient's clinical presentation and echocardiogram findings, he likely has heart failure with reduced ejection fraction (HFrEF). The main goal of treatment in HFrEF is to optimize cardiac function, reduce symptoms, and improve survival. The patient is already started on an ACE inhibitor and a beta-blocker, which are both standard treatments for HFrEF as per current guidelines. These …	The answer is: C	Based on the given information, the patient is presenting with symptoms of congestive heart failure (CHF) with reduced ejection fraction. Treatments for CHF with reduced ejection fraction aim to improve survival and reduce symptoms. The patient has already been started on an ACE inhibitor and a beta-blocker, which are both first-line treatments for CHF. These medications help to reduce the worklo…	C	C	C	1	1	1
A 65-year-old male with a history of chronic obstructive pulmonary disease (COPD) presents to the emergency department with increased shortness of breath, productive cough, and fever. His vital signs are as follows: temperature 38.5Â°C, heart rate 110 bpm, respiratory rate 24/min, blood pressure 140/85 mmHg, and oxygen saturation 90% on room air. His arterial blood gas shows pH 7.32, PaCO2 60 mmH…	calculation	Clinical score calculations	Medium	Pulmonology	B	The answer is: C	To calculate the CURB-65 score, we need to look at five criteria: confusion, urea level, respiratory rate, blood pressure, and age. In this case, the patient's age is 65, which gives him 2 points. He does not have confusion, so that is 0 points. We do not have information on his urea level, so we cannot assign points for that criteria. His respiratory rate is 24/min, which gives him 1 point. His …	The answer is: A.	The CURB-65 score is a useful tool to assess the severity of community-acquired pneumonia and guide the management decisions. It stands for Confusion, Urea, Respiratory rate, Blood pressure, and age of 65 or older. Each parameter is assigned a score of 0 or 1, with a higher score indicating a greater likelihood of severe illness. Let's calculate the patient's CURB-65 score: 1. Confusion: No infor…	The answer is: B	To calculate the patient's CURB-65 score, we evaluate five criteria: 1. Confusion - There is no information provided about the patient's mental status, so we cannot assign a score. 2. Urea level - No information is available. 3. Respiratory rate - The patient has a respiratory rate of 24/min, which is ≥30/min, therefore scoring 1 point. 4. Blood pressure - The patient has a systolic blood pressur…	C	A	B	0	0	1
A 68-year-old male patient diagnosed with non-small cell lung cancer is prescribed a chemotherapy regimen of cisplatin. The recommended dosage is 75 mg/m2. The patient's body surface area (BSA) is 1.8 m2. How many milligrams of cisplatin should be administered per treatment cycle? A) 100 mg B) 120 mg C) 135 mg D) 150 mg E) 175 mg	calculation	Drug dosage calculations	Medium	Oncology	C	The answer is: C) 135 mg.	To calculate the dosage of cisplatin to be administered per treatment cycle, we multiply the patient's body surface area (BSA) by the recommended dosage of 75 mg/m2. Dosage = BSA * Recommended dosage Dosage = 1.8 m2 * 75 mg/m2 Dosage = 135 mg Therefore, the correct answer is C) 135 mg.	The answer is: C	To calculate the dosage of cisplatin per treatment cycle, we need to multiply the recommended dosage of 75 mg/m2 by the patient's body surface area (BSA). Dosage per m2 = 75 mg/m2 Patient's BSA = 1.8 m2 Dosage per treatment cycle = Dosage per m2 × Patient's BSA = 75 mg/m2 × 1.8 m2 = 135 mg Therefore, the correct answer is C) 135 mg.	Sure! The answer is: C	To calculate the dosage of cisplatin that should be administered per treatment cycle, we need to multiply the recommended dosage (75 mg/m2) by the patient's body surface area (BSA) of 1.8 m2. Dosage = Recommended dosage x BSA Therefore, dosage = 75 mg/m2 x 1.8 m2 = 135 mg Based on this calculation, the correct answer is C) 135 mg.	C	C	C	1	1	1
A 35-year-old woman presents to the clinic with a 2-week history of fever, headache, and a rash. She recalls a tick bite while hiking in the Northeastern United States a month ago. She is diagnosed with Lyme disease and is prescribed doxycycline. Despite appropriate therapy, she returns 6 weeks later with complaints of joint pain and swelling, particularly in her knee. Which of the following best…	non-calculation	Disease progression and prognosis	Hard	Infectious Diseases	C	The answer is: C.	The likely pathogenesis of the patient's new symptoms of joint pain and swelling, particularly in her knee, is immune complex deposition (option C). Lyme disease is caused by the bacterium Borrelia burgdorferi, which is transmitted through the bite of infected black-legged ticks. The initial symptoms include fever, headache, and a characteristic rash called erythema migrans. Prompt treatment with…	The answer is: C	The most likely pathogenesis of the new symptoms in this patient is immune complex deposition, as seen in option C. Step 1: Interpretation of the Clinical Presentation The patient presents with a 2-week history of fever, headache, and a rash, following a tick bite in a region known for Lyme disease. This constellation of symptoms is typical of early disseminated Lyme disease. The diagnosis of Lym…	The answer is: C	Based on the information provided, the most likely explanation for the patient's new symptoms of joint pain and swelling, particularly in her knee, is immune complex deposition (option C). Lyme disease is known to be caused by the spirochete bacteria Borrelia burgdorferi, which is typically transmitted through tick bites. The initial symptoms of fever, headache, and rash are consistent with early…	C	C	C	1	1	1
A 30-year-old woman with a history of major depressive disorder is prescribed a new medication, Fluoxetine, at a dose of 20 mg/day. After two weeks, she reports minimal improvement and the psychiatrist decides to increase the dose. The psychiatrist wants to increase the dose to achieve a plasma concentration that is double the current plasma concentration. If the dose and plasma concentration rel…	calculation	Drug dosage calculations	Medium	Psychiatry	B	The answer is: B	In order to achieve a plasma concentration that is double the current plasma concentration, the dose of Fluoxetine needs to be increased proportionally. If the initial dose is 20 mg/day and the new dose should be double the current dose, the new daily dose of Fluoxetine should be 2 times 20 mg/day, which equals 40 mg/day. Therefore, the correct answer is B. 40 mg.	The answer is: B	To increase the plasma concentration of Fluoxetine to double the current concentration, we can use the concept of direct proportionality. Let's assume that the current daily dose is x mg, and the current plasma concentration is y units. The new daily dose should be 2x mg to achieve double the plasma concentration. So, we can set up the following equation: 2x mg / y units = (new daily dose) mg / (…	The answer is B.	To find the new daily dose of Fluoxetine, we know that the psychiatrist wants to achieve a plasma concentration that is double the current plasma concentration. Since the dose and plasma concentration relationship is directly proportional, we can use the following proportion: 20 mg (current dose) / X (new dose) = 1 (current plasma concentration) / 2 (desired plasma concentration) Cross-multiplyin…	B	B	B	1	1	1
A 75-year-old man presents to the emergency department with a sudden onset of right-sided weakness and slurred speech. His National Institutes of Health Stroke Scale (NIHSS) score is calculated as follows: Level of consciousness: 1, Gaze: 1, Visual: 0, Facial palsy: 1, Motor arm (left): 4, Motor arm (right): 0, Motor leg (left): 3, Motor leg (right): 0, Limb Ataxia: 0, Sensory: 1, Best language: …	calculation	Clinical score calculations	Medium	Neurology	C	I apologize for any confusion. Based on the given NIHSS scores: 1 + 1 + 0 + 1 + 4 + 0 + 3 + 0 + 0 + 1 + 2 + 2 + 0 = 15 The answer is: A (15)	The patient's total NIHSS score is calculated by adding up the individual scores from each category. 1 + 1 + 0 + 1 + 4 + 0 + 3 + 0 + 0 + 1 + 2 + 2 + 0 = 15 Therefore, the patient's total NIHSS score is 15.	The answer is: D	To calculate the patient's total NIHSS score, we add up the scores for each individual item: Level of consciousness: 1 Gaze: 1 Visual: 0 Facial palsy: 1 Motor arm (left): 4 Motor arm (right): 0 Motor leg (left): 3 Motor leg (right): 0 Limb Ataxia: 0 Sensory: 1 Best language: 2 Dysarthria: 2 Extinction and inattention: 0 Total NIHSS score = 1 + 1 + 0 + 1 + 4 + 0 + 3 + 0 + 0 + 1 + 2 + 2 + 0 = 15. T…	The answer is D.	To determine the patient's total NIHSS score, we need to add up the scores for each category. Let's go through each category one by one: Level of consciousness: 1 Gaze: 1 Visual: 0 Facial palsy: 1 Motor arm (left): 4 Motor arm (right): 0 Motor leg (left): 3 Motor leg (right): 0 Limb Ataxia: 0 Sensory: 1 Best language: 2 Dysarthria: 2 Extinction and inattention: 0 Adding up all these scores, we ge…	A	D	D	0	0	0
A 55-year-old male patient is suspected of having coronary artery disease. The doctor decides to use a diagnostic test that has a sensitivity of 90% and a specificity of 80%. If the prevalence of coronary artery disease in the general population is 10%, what is the positive predictive value (PPV) of this test? A) 70% B) 30% C) 50% D) 90% E) 80%	calculation	Diagnostic test calculations	Medium	Cardiology	B	The answer is: B	To calculate the positive predictive value (PPV) of a diagnostic test, we need to consider both the sensitivity and specificity along with the prevalence of the disease in the population. PPV = (Sensitivity * Prevalence) / [(Sensitivity * Prevalence) + (1 - Specificity) * (1 - Prevalence)] Given: Sensitivity = 90% (0.9) Specificity = 80% (0.8) Prevalence = 10% (0.1) PPV = (0.9 * 0.1) / [(0.9 * 0.…	The answer is: B	To determine the positive predictive value (PPV) of a diagnostic test, we need to consider the sensitivity, specificity, and prevalence of the disease in the population. The sensitivity of a test is the proportion of truly positive cases that are correctly identified by the test. In this case, the sensitivity is given as 90%, meaning that the test correctly detects 90% of individuals with coronar…	The answer is: A	To calculate the positive predictive value (PPV) of the test, we need to use the formula: PPV = (True Positives) / (True Positives + False Positives) Given the sensitivity and specificity of the test, we can calculate the true positives and false positives as follows: True Positives = Sensitivity * Prevalence * Total Population False Positives = (1 - Specificity) * (1 - Prevalence) * Total Popula…	B	B	A	1	1	0
A new diagnostic test for a rare disease has been developed. The disease has a prevalence of 5 in 10,000 in the general population. The test has a sensitivity of 95% and a specificity of 98%. A patient in the general population tests positive. What is the probability that this patient actually has the disease? A) 0.5% B) 1.0% C) 1.5% D) 2.0% E) 2.5%	calculation	Diagnostic test calculations	Medium	Internal Medicine	B	The answer is: E) 2.5%.	To determine the probability that the patient actually has the disease given a positive test result, we need to use Bayes' theorem. Let's assume there are 10,000 people in the general population. Out of these, 5 people have the disease and 9,995 people do not have the disease. The sensitivity of the test is 95%, which means it correctly identifies 95% of the people who have the disease. Therefore…	The answer is: E	To calculate the probability that the patient actually has the disease, we can use Bayes' theorem. Bayes' theorem allows us to update our prior probability (prevalence of the disease) based on new evidence (the positive test result). Let's assign variables to our probabilities: P(D) = Prevalence of the disease = 5 in 10,000 = 0.05% P(Pos|D) = Sensitivity of the test = 95% P(Neg|no D) = Specificit…	The answer is: not listed among the options provided.	To solve this problem, we can use Bayes' theorem. Bayes' theorem allows us to calculate the probability of an event given additional information. Let's break down the information given in the problem. Prevalence of the disease: 5 in 10,000 (or 0.05%) Sensitivity of the test: 95% (meaning that 95% of the people with the disease will test positive) Specificity of the test: 98% (meaning that 98% of …	E	E	N	0	0	0
A 45-year-old woman presents to her primary care physician with complaints of fatigue, weight gain, and increased sensitivity to cold for the past few months. She also reports constipation and dry skin. Physical examination reveals a slow heart rate, non-pitting edema of the lower extremities, and a delayed relaxation phase of the deep tendon reflexes. Laboratory studies show increased TSH and de…	non-calculation	Diagnosis based on symptoms	Medium	Internal Medicine	B	The answer is: B	The most likely diagnosis in this case is B) Hashimoto's thyroiditis. Hashimoto's thyroiditis is an autoimmune disorder characterized by the destruction of the thyroid gland by autoantibodies. This results in hypothyroidism, which is supported by the patient's symptoms of fatigue, weight gain, increased sensitivity to cold, constipation, and dry skin. The physical examination findings of a slow h…	The answer is: B	Based on the patient's symptoms and physical examination findings, the most likely diagnosis is B) Hashimoto's thyroiditis. Let's go through the reasoning step by step: 1. Fatigue, weight gain, and increased sensitivity to cold: These symptoms are suggestive of hypothyroidism, which is a condition characterized by an underactive thyroid gland. The thyroid gland produces hormones that regulate met…	The answer is: B	The patient's symptoms of fatigue, weight gain, increased sensitivity to cold, constipation, and dry skin suggest hypothyroidism. The physical examination findings of a slow heart rate, non-pitting edema, and delayed relaxation phase of the deep tendon reflexes further support this diagnosis. The laboratory studies reveal an increased level of TSH (thyroid-stimulating hormone) and a decreased lev…	B	B	B	1	1	1
A 28-year-old woman comes to the clinic with complaints of persistent low mood, loss of interest in daily activities, and trouble sleeping for the past two months. She also mentions a significant weight loss during this period. She has no history of manic or hypomanic episodes. Based on her symptoms, a diagnosis of Major Depressive Disorder is made. Which of the following is the most likely cours…	non-calculation	Disease progression and prognosis	Easy	Psychiatry	B	The answer is: C	If left untreated, the most likely course of Major Depressive Disorder is that the symptoms will remain static without any change (option C). Major Depressive Disorder is characterized by a persistent low mood, loss of interest in daily activities, and other symptoms that can significantly impair a person's functioning. Without treatment, these symptoms are likely to persist and may even worsen o…	The answer is: E	If Major Depressive Disorder is left untreated, the most likely course of the disorder is that symptoms will progressively worsen over time. Here's why: 1. Major Depressive Disorder is characterized by persistent low mood, loss of interest or pleasure in daily activities (anhedonia), and other symptoms such as sleep disturbances, changes in appetite or weight, fatigue, feelings of worthlessness o…	The answer is: B.	Based on the information provided, the patient has been experiencing symptoms of Major Depressive Disorder for the past two months. If left untreated, the most likely course of this disorder is that the symptoms will progressively worsen over time (option B). Major Depressive Disorder is a chronic and recurring condition. Without proper treatment, the symptoms tend to persist and may even become …	C	E	B	0	0	1
A 35-year-old man presents to the clinic with a persistent cough and shortness of breath. His doctor suspects pulmonary tuberculosis and orders a sputum test which has a sensitivity of 85% and a specificity of 98%. The prevalence of tuberculosis in the population is 0.1%. What is the positive predictive value of the sputum test for tuberculosis in this patient? A) Approximately 5% B) Approximatel…	calculation	Diagnostic test calculations	Medium	Pulmonology	A	The answer is: A	To calculate the positive predictive value (PPV) of a test, we can use the following formula: PPV = (sensitivity x prevalence) / ((sensitivity x prevalence) + ((1 - specificity) x (1 - prevalence))) Given the information provided in the question: Sensitivity = 85% Specificity = 98% Prevalence = 0.1% Plugging these values into the formula, we get: PPV = (0.85 x 0.001) / ((0.85 x 0.001) + ((1 - 0.9…	The answer is: A	To calculate the positive predictive value (PPV) of a sputum test, we need to use the following formula: PPV = (sensitivity × prevalence) / ((sensitivity × prevalence) + ((1 - specificity) × (1 - prevalence))) Given the information in the question: Sensitivity = 85% = 0.85 Specificity = 98% = 0.98 Prevalence = 0.1% = 0.001 Substituting these values into the formula, we get: PPV = (0.85 × 0.001) /…	The answer is: A	To calculate the positive predictive value (PPV) of the sputum test for tuberculosis in this patient, we need to use the following formula: PPV = (sensitivity × prevalence) / ((sensitivity × prevalence) + ((1 - specificity) × (1 - prevalence))) Given: Sensitivity = 85% = 0.85 Specificity = 98% = 0.98 Prevalence = 0.1% = 0.001 Substituting the values into the formula: PPV = (0.85 × 0.001) / ((0.85…	A	A	A	1	1	1
A 58-year-old woman presents to her primary care physician with a complaint of fatigue and unexplained weight loss over the past six months. Physical examination reveals pallor and mild splenomegaly. Laboratory investigations show a hemoglobin level of 9.2 g/dL, a platelet count of 450,000/mmÂ³, and a WBC count of 80,000/mmÂ³ with a differential showing 60% mature lymphocytes. A peripheral blood …	non-calculation	Interpretation of lab results	Medium	Oncology	B	The answer is: B	The most likely diagnosis in this case is B. Chronic lymphocytic leukemia. Chronic lymphocytic leukemia (CLL) is a type of cancer that affects the lymphocytes, a type of white blood cell. It is usually slow-growing and commonly presents with symptoms such as fatigue, weight loss, and enlarged lymph nodes or spleen. The presence of lymphocytosis with smudge cells on peripheral blood smear is chara…	The answer is B.	Step 1: Evaluate the Clinical Presentation The patient in this scenario is a 58-year-old woman presenting with fatigue and unexplained weight loss over the past six months. These symptoms are nonspecific and can be seen in various conditions. However, it is important to note that fatigue and weight loss can be indicative of an underlying malignancy. Step 2: Assess the Laboratory Findings The labo…	The answer is: B	Based on the patient's age, symptoms, physical examination findings, and laboratory results, the most likely diagnosis is B. Chronic lymphocytic leukemia (CLL). CLL is a type of leukemia characterized by the proliferation of mature, abnormal lymphocytes. It often presents in older adults with fatigue, weight loss, and lymphadenopathy. Splenomegaly can also be present. The peripheral blood smear f…	B	B	B	1	1	1
A 35-year-old woman presents with a 2-month history of a persistent, pruritic rash on her elbows. The rash is characterized by erythematous, scaly plaques. A skin biopsy reveals hyperkeratosis, parakeratosis, and elongation of rete ridges. The patient's laboratory results show an elevated level of IgA endomysial antibodies. Which of the following conditions is most likely associated with these fi…	non-calculation	Interpretation of lab results	Medium	Dermatology	C	The answer is: C	C) Dermatitis herpetiformis The clinical presentation of a persistent, pruritic rash on the elbows, along with the histological findings of hyperkeratosis, parakeratosis, and elongation of rete ridges, are consistent with dermatitis herpetiformis (DH). DH is an autoimmune blistering disease associated with gluten-sensitive enteropathy (celiac disease). It is characterized by the presence of IgA a…	The answer is: C	The key findings in this patient include a persistent, pruritic rash on the elbows characterized by erythematous, scaly plaques, and a skin biopsy revealing hyperkeratosis, parakeratosis, and elongation of rete ridges. Additionally, the patient's laboratory results show an elevated level of IgA endomysial antibodies. Dermatitis herpetiformis (option C) is the most likely condition associated with…	The answer is: C	The patient in this scenario presents with a persistent, pruritic rash on her elbows that is characterized by erythematous, scaly plaques. A skin biopsy reveals hyperkeratosis, parakeratosis, and elongation of rete ridges. These findings are consistent with dermatitis herpetiformis. Additionally, the patient's laboratory results show an elevated level of IgA endomysial antibodies. IgA endomysial …	C	C	C	1	1	1
A 45-year-old woman presents to the clinic complaining about recurrent headaches and dizziness. She has a family history of migraines. The patient is a heavy smoker and consumes alcohol occasionally. She is concerned about her risk of developing a cerebrovascular disease. As a part of her preventive healthcare, which of the following interventions will most likely reduce her risk of cerebrovascul…	non-calculation	Public health and preventive medicine questions	Medium	Neurology	B	The answer is B.	The correct answer is B. Smoking cessation. Smoking is a significant risk factor for the development of cerebrovascular diseases, including stroke. It increases the risk of blood clots, reduces oxygen supply to the brain, and damages blood vessels. Quitting smoking is an essential step in reducing the risk of cerebrovascular diseases. Regular alcohol consumption (option A) can actually increase t…	The answer is B.	The correct answer is B. Smoking cessation. Cerebrovascular diseases include conditions such as strokes and transient ischemic attacks (TIAs). These conditions occur when blood flow to the brain is disrupted, usually due to a blockage or rupture of a blood vessel. Several risk factors contribute to the development of cerebrovascular diseases, including smoking, family history, high blood pressure…	The answer is: B	To reduce the risk of cerebrovascular diseases in this patient, the most appropriate intervention would be smoking cessation (option B). The patient's heavy smoking habit is a significant risk factor for the development of cerebrovascular diseases such as stroke. Smoking contributes to the formation of plaques in the arteries, leading to atherosclerosis and increasing the risk of clot formation. …	B	B	B	1	1	1
A 75-year-old man with chronic kidney disease is prescribed a medication that is primarily excreted by the kidneys. The normal dosage for this medication is 200 mg/day for a patient with normal renal function. The patient's estimated glomerular filtration rate (eGFR) is 25 mL/min/1.73 m^2. If the drug dosage needs to be adjusted according to the patient's renal function, what should be the new do…	calculation	Drug dosage calculations	Easy	Nephrology	A	The answer is: A	The correct answer would be A) 50 mg/day. In patients with impaired renal function, a dosage adjustment is required for medications that are primarily excreted by the kidneys. The dosage is typically reduced in proportion to the decrease in renal function. To calculate the new dose, we can use the Cockcroft-Gault equation, which estimates renal function based on serum creatinine, age, weight, and…	The answer is: A	The new dose of the medication needs to be adjusted based on the patient's renal function, specifically their estimated glomerular filtration rate (eGFR). The eGFR is a measure of how well the kidneys are able to filter waste products from the blood. In this scenario, the patient's eGFR is 25 mL/min/1.73 m^2, which indicates a significant decline in renal function. When the eGFR falls below 30 mL…	The answer is: A	Based on the information provided, the patient has chronic kidney disease, which affects their renal function. The medication in question is primarily excreted by the kidneys. In patients with decreased renal function, adjusting the dosage of medications that are primarily excreted by the kidneys is necessary to prevent toxicity. The patient's eGFR is 25 mL/min/1.73 m^2, which indicates moderate …	A	A	A	1	1	1
A 7-year-old boy with a recent diagnosis of Streptococcal pharyngitis is prescribed Amoxicillin. The recommended dosage for this antibiotic is 50 mg/kg/day. The child weighs 23 kg. If the medication is to be given in two divided doses per day, how many milligrams of Amoxicillin should each dose contain? A. 575 mg B. 1150 mg C. 230 mg D. 460 mg E. 920 mg	calculation	Drug dosage calculations	Easy	Infectious Diseases	A	The answer is: A.	To calculate the dosage of Amoxicillin for the child, we multiply the recommended dosage (50 mg/kg/day) by the weight of the child (23 kg). 50 mg/kg/day x 23 kg = 1150 mg/day Since the medication is to be given in two divided doses per day, we divide the total daily dosage (1150 mg) by 2. 1150 mg/day ÷ 2 = 575 mg/dose Therefore, each dose should contain 575 mg of Amoxicillin. The correct answer i…	The answer is: A	To determine the dosage per dose, we first need to calculate the total dosage required for the day. The recommended dosage for Amoxicillin for this child is 50 mg/kg/day. The child weighs 23 kg. So, the total dosage required for the day would be: Total dosage = 50 mg/kg/day × 23 kg Total dosage = 1150 mg Since the medication is to be given in two divided doses per day, each dose should contain ha…	The answer is A.	To calculate the dosage of Amoxicillin for the 7-year-old boy, we need to multiply his weight by the recommended dosage of 50 mg/kg/day. Weight of the boy: 23 kg Recommended dosage: 50 mg/kg/day Dosage calculation: 23 kg * 50 mg/kg/day = 1150 mg Since the medication is to be given in two divided doses per day, we need to divide the total dosage by 2. Each dose should contain: 1150 mg / 2 = 575 mg…	A	A	A	1	1	1
A 65-year-old male with a history of chronic obstructive pulmonary disease (COPD) is scheduled for a hip replacement surgery. He is currently on a regimen of inhaled bronchodilators and glucocorticoids for his COPD. In the context of his COPD, which of the following is the most likely postoperative complication he might face? A. Pulmonary edema B. Myocardial infarction C. Pulmonary embolism D. Po…	non-calculation	Disease progression and prognosis	Medium	Anesthesiology	D	The answer is: D	Based on the patient's history of COPD and undergoing hip replacement surgery, the most likely postoperative complication he might face is postoperative pneumonia (option D). This is because patients with COPD have impaired lung function and are at higher risk for developing respiratory infections. Surgical procedures can further compromise lung function and increase the risk of developing pneumo…	The answer is: D.	In the context of a patient with chronic obstructive pulmonary disease (COPD) undergoing hip replacement surgery, the most likely postoperative complication he might face is D. Postoperative pneumonia. COPD is a progressive lung disease characterized by airflow limitation that is not fully reversible. It is often caused by chronic bronchitis or emphysema. Patients with COPD have a higher risk of …	The answer is: D.	To answer this question, we need to consider the patient's history of COPD and the potential complications that may arise from it after hip replacement surgery. COPD is a chronic lung disease characterized by airflow limitation and respiratory symptoms. It can lead to lung hyperinflation, impaired gas exchange, and increased susceptibility to infections. Given the patient's history of COPD, the m…	D	D	D	1	1	1
A 32-year-old woman presents to the clinic with a 6-month history of joint pain and stiffness. She reports morning stiffness that lasts for more than an hour, and that her symptoms improve with activity. She has been experiencing symmetrical joint pain, particularly in her hands and feet. Her blood tests show a positive rheumatoid factor and anti-CCP antibodies. Using the 2010 American College of…	calculation	Clinical score calculations	Medium	Rheumatology	D	The answer is: D	Based on the information provided, we can calculate the patient's score using the 2010 ACR/EULAR Rheumatoid Arthritis Classification Criteria. The criteria include the following categories: 1. Number and site of involved joints: The description mentions symmetrical joint pain in the hands and feet, which indicates involvement in more than one joint site. This would score 5 points. 2. Serology: Th…	The answer is: D.	To determine if the patient has rheumatoid arthritis using the 2010 ACR/EULAR Rheumatoid Arthritis Classification Criteria, we need to calculate her score based on the criteria. 1. Number and site of involved joints: The patient reports symmetrical joint pain in her hands and feet, which suggests involvement of multiple joints. This scores a maximum of 5 points. 2. Serology: The patient has a pos…	The answer is: None of the given answer choices accurately reflect the patient's score, so an appropriate answer cannot be determined.	Based on the information provided, we can calculate the patient's score according to the 2010 ACR/EULAR Rheumatoid Arthritis Classification Criteria. The criteria include four categories: 1. Number and site of involved joints (0-5) 2. Serology (0-3) 3. Symptom duration (0-1) 4. Acute-phase reactants (0-1) Let's break down the patient's information and assign points accordingly: 1. Number and site…	D	D	N	1	1	0
A 60-year-old man presents with fatigue, weight loss, and night sweats. Physical examination reveals splenomegaly. Laboratory studies show elevated white blood cell count and a high percentage of myeloblasts. Which of the following is the most likely prognosis of this patient's condition? A) The condition is usually acute and rapidly progressive, with a median survival time of less than 1 year. B…	non-calculation	Disease progression and prognosis	Easy	Hematology	B	The answer is: A	A) The condition is usually acute and rapidly progressive, with a median survival time of less than 1 year. The clinical presentation of fatigue, weight loss, night sweats, splenomegaly, elevated white blood cell count, and a high percentage of myeloblasts suggests a diagnosis of acute myeloid leukemia (AML). AML is an aggressive and rapidly progressing form of leukemia, and if left untreated, th…	The answer is: A	Based on the symptoms and laboratory findings provided, the most likely diagnosis for this patient is acute myeloid leukemia (AML). AML is a type of cancer that starts in the bone marrow and results in an overgrowth of immature white blood cells (myeloblasts). To determine the prognosis of this patient's condition, we can consider factors such as age, symptoms, and laboratory findings. In this ca…	The answer is: C	Based on the symptoms and laboratory findings, this patient is likely presenting with a myeloproliferative neoplasm known as chronic myeloid leukemia (CML). In CML, the elevated white blood cell count and high percentage of myeloblasts indicate increased production of immature white blood cells in the bone marrow. The presence of splenomegaly suggests infiltration of abnormal cells in the spleen.…	A	A	C	0	0	0
A 45-year-old male presents to the Emergency Department with severe chest pain radiating to his left arm. He is pale, diaphoretic, and has a history of smoking and hypertension. His EKG shows ST-segment elevation in leads II, III, and aVF. What is the most likely pathophysiological mechanism behind his symptoms? A. Vasospasm of the coronary arteries B. Embolic occlusion of the coronary artery C. …	non-calculation	Pathophysiology questions	Medium	Emergency Medicine	C	The answer is: C	The most likely pathophysiological mechanism behind the symptoms described in this case is: C. Atherosclerotic plaque rupture and subsequent thrombosis. The patient's symptoms, including severe chest pain radiating to the left arm, pale appearance, diaphoresis (sweating), and his risk factors of smoking and hypertension, are consistent with acute coronary syndrome, specifically an ST-segment elev…	The answer is: C	The most likely pathophysiological mechanism behind the patient's symptoms is option C, atherosclerotic plaque rupture and subsequent thrombosis. 1. The patient's presenting symptoms of severe chest pain radiating to the left arm, along with his pale and diaphoretic appearance, are consistent with a myocardial infarction (MI) or heart attack. 2. The EKG findings of ST-segment elevation in leads I…	The answer is: C	The patient's age, risk factors for cardiovascular disease (smoking and hypertension), and the presentation of chest pain radiating to the left arm are suggestive of acute coronary syndrome (ACS). The EKG finding of ST-segment elevation in leads II, III, and aVF is indicative of an inferior wall myocardial infarction. Based on this information, the most likely pathophysiological mechanism behind …	C	C	C	1	1	1
A 35-year-old woman presents with a 3-week history of fatigue, pallor, and shortness of breath. She denies any history of bleeding or changes in bowel habits. Her history is significant for a total colectomy 5 years ago due to Familial adenomatous polyposis. Her blood tests show: Hemoglobin 8.5 g/dL, MCV 110 fL, Reticulocyte count 2.2%, Serum Iron 60 Î¼g/dL, TIBC 300 Î¼g/dL, Ferritin 200 ng/mL, a…	non-calculation	Interpretation of lab results	Hard	Hematology	D	The answer is: B	Based on the presented information, the most likely cause of this patient's anemia is option B: chronic disease. The patient's history of total colectomy due to Familial adenomatous polyposis indicates that the patient may have chronic inflammation or a chronic disease process, both of which can lead to anemia of chronic disease. Anemia of chronic disease is characterized by low hemoglobin levels…	The answer is: B	The most likely cause of this patient's anemia is chronic disease (choice B). To arrive at this conclusion, let's evaluate the provided information step by step: 1. Fatigue, pallor, and shortness of breath: These symptoms are indicative of anemia, which is defined as a decrease in the number of red blood cells or hemoglobin levels, resulting in decreased oxygen-carrying capacity. 2. Colectomy 5 y…	The answer is: E	Based on the provided information, the most likely cause of this patient's anemia is option E: Hemolytic anemia. First, let's analyze the blood test results: - Hemoglobin (Hb) of 8.5 g/dL: This value falls below the normal range, indicating anemia. - Mean Corpuscular Volume (MCV) of 110 fL: This value is elevated, suggesting macrocytic anemia. - Reticulocyte count of 2.2%: This indicates increase…	B	B	E	0	0	0
A 45-year-old woman with a history of diabetes mellitus type 2 presents for a routine check-up. She has been managing her condition with diet and exercise. Her recent laboratory results show a fasting plasma glucose level of 160 mg/dL and a 2-hour postprandial glucose level of 220 mg/dL. Given the provided values, calculate her estimated average glucose (eAG) using the formula: eAG (mg/dL) = 28.7…	calculation	Clinical score calculations	Easy	Endocrinology	C	The answer is: None of the provided options.	To calculate the estimated average glucose (eAG), we can use the formula: eAG (mg/dL) = 28.7 * HbA1c - 46.7. Given that the HbA1c is 7.5%, we can substitute the value into the formula: eAG = 28.7 * 7.5 - 46.7 eAG = 215.25 - 46.7 eAG = 168.55 Therefore, her estimated average glucose level would be approximately 169 mg/dL. Answer: None of the provided options.	I apologize for the confusion. Based on the provided calculations, the estimated average glucose level for the patient is approximately 168 mg/dL. The correct answer is not provided in the options given.	To calculate the estimated average glucose (eAG), we will use the provided formula: eAG (mg/dL) = 28.7 * HbA1c - 46.7. Given that the patient's HbA1c is 7.5%, we can substitute this value into the formula: eAG = 28.7 * 7.5 - 46.7 eAG = 215.25 - 46.7 eAG = 168.55 Therefore, the estimated average glucose level for this patient would be approximately 168 mg/dL, which is not one of the options given.…	The answer is: D	To calculate the estimated average glucose (eAG), we need to use the formula: eAG (mg/dL) = 28.7 * HbA1c - 46.7. Given that the patient's HbA1c is 7.5%, we can substitute this value into the formula to calculate the eAG: eAG = 28.7 * 7.5 - 46.7 = 215.25 - 46.7 = 168.55 mg/dL Therefore, the estimated average glucose level for this patient would be approximately 168.55 mg/dL. Answer: None of the op…	N	N	D	0	0	0
A 72-year-old male patient is scheduled for a major surgery. His body weight is 70kg. The surgeon decides to use a drug with a recommended dose of 5mg/kg for preoperative medication. However, this patient has a reduced renal function with an estimated creatinine clearance of 30ml/min. According to the Cockcroft-Gault equation, the dose should be adjusted for patients with creatinine clearance les…	calculation	Drug dosage calculations	Hard	Surgery	A	The answer is: A	To calculate the adjusted dose for a patient with reduced renal function, we need to multiply the recommended dose by the adjustment factor of 0.3. Recommended dose = 5mg/kg Patient's weight = 70kg Adjusted dose = Recommended dose (5mg/kg) x Adjustment factor (0.3) Adjusted dose = 5mg/kg x 0.3 x 70kg Adjusted dose = 10.5mg Therefore, the adjusted dose for this patient would be 10.5mg. The closest…	The answer is: A	To establish the adjusted dose for this patient, we need to multiply the recommended dose by the adjustment factor. First, we calculate the creatinine clearance for the patient using the Cockcroft-Gault equation: Creatinine clearance (CrCl) = (140 - age in years) x (body weight in kg) / (serum creatinine in mg/dL x 72) CrCl = (140 - 72) x 70 / (1 x 72) CrCl = 68 x 70 / 72 CrCl = 4760 / 72 CrCl = …	The answer is: None of the given answer options (A, B, C, D, or E) is correct.	Let's break down the problem and solve it step by step: Step 1: Calculate the adjusted dose based on the patient's renal function. The adjustment factor is 0.3 for a creatinine clearance less than 50ml/min. The patient's estimated creatinine clearance is 30ml/min, which falls into this category. Adjusted dose = Recommended dose * Adjustment factor Adjusted dose = 5mg/kg * 0.3 Step 2: Calculate th…	A	A	N	1	1	0
A 45-year-old woman presents to the clinic for a routine check-up. Her blood glucose level is found to be 126 mg/dL. She is suspected to have diabetes mellitus. The physician decides to order a fasting plasma glucose test to confirm the diagnosis. The test has a sensitivity of 90% and a specificity of 95%. If the prevalence of diabetes in this age group is 10%, what is the positive predictive val…	calculation	Diagnostic test calculations	Medium	Endocrinology	A	The answer is: A	The positive predictive value (PPV) is the probability that a positive test result is truly positive, meaning that the individual actually has the condition. To calculate the PPV, we can use the following formula: PPV = (sensitivity * prevalence) / ((sensitivity * prevalence) + ((1 - specificity) * (1 - prevalence))) Given the information provided: Prevalence = 10% = 0.10 Sensitivity = 90% = 0.90…	The answer is: A	To calculate the positive predictive value (PPV), we need to use the following formula: PPV = (TP) / (TP + FP) Where: - TP represents True Positives (the number of individuals who have diabetes and test positive) - FP represents False Positives (the number of individuals who do not have diabetes but test positive) To solve this problem, we need to determine the values of TP and FP. First, let's d…	The answer is: A	To find the positive predictive value (PPV), we need to determine the proportion of patients with a positive test result who actually have the disease. Given: Sensitivity (true positive rate) = 90% Specificity (true negative rate) = 95% Prevalence of diabetes = 10% PPV is calculated using the formula: PPV = (True Positives) / (True Positives + False Positives) Let's assume there are 1,000 individ…	A	A	A	1	1	1
A 60-year-old man presents to the clinic with shortness of breath and a persistent cough. His medical history includes chronic obstructive pulmonary disease (COPD). His doctor decides to calculate his BODE Index to predict his mortality risk. His Body-Mass Index (BMI) is 21, FEV1 (post-bronchodilator) is 65% of predicted, he is dyspneic at moderate exertion (MMRC grade 2), and he can walk 350 met…	calculation	Clinical score calculations	Easy	Pulmonology	C	The answer is: C	To calculate the BODE Index, we need to assess four factors: body-mass index (B), airflow obstruction (O), dyspnea (D), and exercise capacity (E). Each factor is assigned a score from 0-3, with a higher score indicating more severe impairment. In this case: - BMI of 21 falls into the 20-25 category, which scores 0 points. - FEV1 of 65% of predicted is in the range of 50-65%, which scores 1 point.…	The answer is: E	To calculate the BODE Index, we need to evaluate four parameters: Body-Mass Index (BMI), the forced expiratory volume in 1 second (FEV1), the modified Medical Research Council (MMRC) dyspnea scale, and the 6-minute walking distance (6MWD). Each parameter is given a score between 0 and 3, with higher scores indicating more severe impairment. In this case, let's evaluate the four parameters one by …	The answer is: C.	To calculate the BODE Index, we need to assess four different parameters: Body-Mass Index (BMI), Forced Expiratory Volume in 1 second (FEV1), Modified Medical Research Council (MMRC) dyspnea scale, and 6-minute walking distance. 1. BMI: The patient's BMI is 21, which falls in the normal range. 2. FEV1: The patient's post-bronchodilator FEV1 is 65% of predicted. 3. MMRC dyspnea scale: The patient …	C	E	C	1	0	1
A 6-year-old boy with a history of recurrent otitis media is prescribed amoxicillin for a new infection. His weight is 20 kg. The recommended dosage for amoxicillin is 20-40 mg/kg/day, divided into three doses. If the physician decides to use the high end of the recommended dosage, what would be the amount of amoxicillin (in milligrams) this child should receive per dose? A. 200 mg B. 266 mg C. 3…	calculation	Drug dosage calculations	Medium	Pediatrics	C	Apologies for the confusion. Based on the calculations, the answer would be B.	The high end of the recommended dosage for amoxicillin is 40 mg/kg/day. The child's weight is 20 kg, so the total amount of amoxicillin per day would be 40 mg/kg/day x 20 kg = 800 mg/day. This total amount is divided into three doses. 800 mg/day / 3 doses = approximately 266.67 mg/dose. Since we need to provide a whole number, the closest option is B. 266 mg.	The answer is: B	To calculate the recommended dosage of amoxicillin for this child, we need to determine the high end of the recommended dosage range and divide it by the number of doses. First, we'll find the high end of the recommended dosage range: High end = 40 mg/kg/day Next, we'll calculate the total amount of amoxicillin required for this child: Total dose = High end * weight Total dose = 40 mg/kg/day * 20…	The answer is: B	To determine the amount of amoxicillin that the 6-year-old boy should receive per dose, we first need to calculate the high end of the recommended dosage. The high end of the recommended dosage for amoxicillin is 40 mg/kg/day. The boy's weight is 20 kg, so the high end of the recommended dosage for him would be: 40 mg/kg/day x 20 kg = 800 mg/day Since the dosage is divided into three doses per da…	B	B	B	0	0	0
A new diagnostic test for a specific type of cardiomyopathy has been developed. In a study of 1000 patients, the test correctly identifies 400 patients with the disease (true positives) and incorrectly identifies 100 patients as having the disease (false positives). The remaining 500 patients are correctly identified as not having the disease (true negatives), but the test fails to identify 100 p…	calculation	Diagnostic test calculations	Medium	Cardiology	C	Certainly! The answer is: C) 80%.	To calculate the positive predictive value (PPV) of a test, we use the formula: PPV = true positives / (true positives + false positives) * 100 In this case, the true positives are 400, and the false positives are 100. Plugging these values into the formula: PPV = 400 / (400 + 100) * 100 = 80% Therefore, the correct answer is C) 80%.	The answer is: C	To calculate the Positive Predictive Value (PPV), we need to know the proportion of patients who test positive for the disease and actually have the disease. PPV is calculated using the formula: PPV = True Positives / (True Positives + False Positives) In this case, we are given that there are 400 true positive cases and 100 false positive cases. Plugging these values into the formula, we get: PP…	The answer is: C	To calculate the Positive Predictive Value (PPV) of a diagnostic test, we need to determine the proportion of patients who test positive for the disease and actually have the disease. Given the information provided: - The test correctly identifies 400 patients with the disease (true positives). - The test incorrectly identifies 100 patients as having the disease (false positives). - The remaining…	C	C	C	1	1	1
A 45-year-old male with a 20 pack-year smoking history comes to the clinic for a routine check-up. He has no complaints and his physical examination is unremarkable. According to the U.S. Preventive Services Task Force (USPSTF) guidelines, which of the following is the most appropriate screening test to recommend for this patient? A) Chest X-ray B) Sputum cytology C) Low-dose computed tomography …	non-calculation	Public health and preventive medicine questions	Easy	Internal Medicine	C	The answer is: C	The correct answer is C) Low-dose computed tomography (CT) scan. According to the U.S. Preventive Services Task Force (USPSTF) guidelines, low-dose CT scan is the most appropriate screening test for individuals who meet specific criteria, such as being between the ages of 55 and 80 years, having a 30 pack-year smoking history, and currently smoking or having quit within the past 15 years. However…	The answer is: C	According to the U.S. Preventive Services Task Force (USPSTF) guidelines, the most appropriate screening test for a 45-year-old male with a 20 pack-year smoking history is C) Low-dose computed tomography (CT) scan. Step 1: Age and smoking history The patient is 45 years old and has a significant smoking history of 20 pack-years. The USPSTF guidelines recommend screening for lung cancer in adults …	Certainly! Based on the information provided, the most appropriate screening test to recommend for this patient is: The answer is: N/A (No screening is recommended)	Based on the information provided, the most appropriate screening test to recommend for this patient, according to the U.S. Preventive Services Task Force (USPSTF) guidelines, is a low-dose computed tomography (CT) scan. The USPSTF recommends annual screening for lung cancer with low-dose CT scan in adults aged 55 to 80 years who have a 30 pack-year smoking history and currently smoke or have qui…	C	C	N	1	1	0
A 70-year-old man with a history of chronic kidney disease (CKD) is diagnosed with a deep vein thrombosis (DVT). His creatinine clearance is calculated to be 30 mL/min. The physician decides to initiate treatment with enoxaparin, a low molecular weight heparin. The recommended dosage of enoxaparin for DVT treatment is 1 mg/kg subcutaneously every 12 hours, but needs to be adjusted in patients wit…	calculation	Drug dosage calculations	Hard	Internal Medicine	B	The answer is: B	The patient's weight is 70 kg, and the recommended dosage of enoxaparin for DVT treatment in patients with renal impairment is 1 mg/kg once daily. So, the patient should receive 1 mg/kg x 70 kg = 70 mg of enoxaparin once daily. Therefore, the patient should receive 70 mg of enoxaparin in 24 hours. The correct answer is B. 70 mg.	The answer is: B	To calculate the appropriate dosage of enoxaparin for the patient, we first need to determine if the patient's renal function is impaired based on their creatinine clearance. The creatinine clearance is a measure of how well the kidneys are functioning and can be calculated using the Cockcroft-Gault equation: Creatinine clearance (mL/min) = [(140 - age) x weight (kg)] / (72 x serum creatinine) Gi…	The answer is: B.	To determine the dosage of enoxaparin for the patient, we need to consider the patient's weight and renal function. The recommended dosage for DVT treatment with enoxaparin is 1 mg/kg every 12 hours. Since the patient's weight is 70 kg, we can calculate the total daily dosage as follows: 1 mg/kg * 70 kg = 70 mg/day However, the patient has renal impairment with a creatinine clearance of 30 mL/min…	B	B	B	1	1	1
A 68-year-old male presents with a chronic cough, weight loss, and dyspnea on exertion. He has a 40-pack year history of smoking. Chest X-ray reveals a 3 cm mass in the right upper lobe of the lung. Biopsy of the mass shows small cells with scant cytoplasm, finely granular nuclear chromatin, and absent nucleoli. Immunohistochemistry is positive for chromogranin, synaptophysin, and neuron-specific…	non-calculation	Pathophysiology questions	Hard	Pulmonology	D	The answer is: D)	The correct answer is D) Syndrome of inappropriate antidiuretic hormone (SIADH) secretion. The patient's clinical presentation and the histopathological findings are consistent with small cell lung cancer (SCLC). SCLC is strongly associated with paraneoplastic syndromes due to the production of peptides and hormones by the tumor cells. Of the given options, SIADH is the most common paraneoplastic…	The answer is: D	Based on the patient's presentation and biopsy findings, the most likely diagnosis is small cell lung cancer (SCLC). SCLC is strongly associated with a high incidence of paraneoplastic syndromes. Among the paraneoplastic syndromes listed, the one most commonly associated with SCLC is the Syndrome of Inappropriate Antidiuretic Hormone (SIADH) secretion, which is characterized by hyponatremia due t…	Apologies for the confusion. The correct answer in this case would be D.	Based on the patient's clinical presentation, history of smoking, and the characteristics of the lung mass on biopsy, the most likely diagnosis is small cell lung carcinoma (SCLC). Small cell lung carcinoma is known to be strongly associated with paraneoplastic syndromes, and the specific paraneoplastic syndrome that is most commonly associated with SCLC is SIADH (syndrome of inappropriate antidi…	D	D	D	1	1	1
A 65-year-old man with a history of chronic obstructive pulmonary disease (COPD) presents to the clinic with worsening shortness of breath. He reports increased difficulty in breathing over the past few days, especially when lying flat. He also mentions a productive cough with greenish sputum. A chest X-ray reveals hyperinflated lungs and flattened diaphragms. Arterial blood gas analysis shows: p…	non-calculation	Interpretation of lab results	Medium	Pulmonology	B	The answer is: B	The most likely interpretation of this patient's lab results is B. Chronic respiratory acidosis with appropriate compensation. The patient's history of COPD, worsening shortness of breath, increased difficulty in breathing when lying flat, and productive cough with greenish sputum are consistent with exacerbation of COPD. The chest X-ray findings of hyperinflated lungs and flattened diaphragms al…	The answer is: B	The lab results provided in the question are indicative of respiratory acidosis. Let's break down the interpretation of these results step by step: 1. pH: Normal blood pH ranges from 7.35 to 7.45. A pH of 7.33 indicates acidemia, meaning the blood is slightly acidic. 2. PaCO2: Normal arterial carbon dioxide (CO2) pressure is around 35-45 mmHg. A PaCO2 level of 55 mmHg indicates elevated CO2 in th…	The answer is: B	Based on the patient's lab results, the pH is low (acidosis) with an elevated PaCO2 (respiratory acidosis). The elevated HCO3- level indicates a compensatory response to the acidosis. In this case, since the patient's symptoms and lab results are consistent with a chronic respiratory condition (COPD), the most likely interpretation of this patient's lab results is B. Chronic respiratory acidosis …	B	B	B	1	1	1
A 55-year-old male with a 30 pack-year smoking history presents to the clinic for a routine check-up. He reports no symptoms, and his physical examination is unremarkable. According to the United States Preventive Services Task Force (USPSTF) guidelines, which of the following is the most appropriate next step in managing this patient's risk of developing lung cancer? A. Annual low-dose computed …	non-calculation	Public health and preventive medicine questions	Hard	Pulmonology	A	The answer is: A	According to the United States Preventive Services Task Force (USPSTF) guidelines, the most appropriate next step in managing this patient's risk of developing lung cancer would be A. Annual low-dose computed tomography (CT) scan. The USPSTF recommends annual screening with low-dose CT scan for individuals aged 55 to 80 years who have a 30 pack-year smoking history and currently smoke or have qui…	The answer is: A.	According to the United States Preventive Services Task Force (USPSTF) guidelines, the most appropriate next step in managing this patient's risk of developing lung cancer would be an annual low-dose computed tomography (CT) scan. The USPSTF recommends annual screening for lung cancer with low-dose CT in adults ages 55 to 80 years who have a 30 pack-year smoking history and currently smoke or hav…	The answer is: A	The most appropriate next step in managing this patient's risk of developing lung cancer, based on the United States Preventive Services Task Force (USPSTF) guidelines, would be to initiate annual low-dose computed tomography (CT) scan. The USPSTF recommends annual screening with low-dose CT scan for adults aged 55 to 80 years who have a 30 pack-year smoking history and are either current smokers…	A	A	A	1	1	1
A 70-year-old male with chronic kidney disease is prescribed a medication with a half-life of 8 hours. The drug is primarily excreted by the kidneys. His creatinine clearance is calculated to be 30 mL/min, which is approximately 50% of the normal value. If the standard dosage of the drug is 100 mg every 8 hours, what should be the adjusted dose for this patient? A) 25 mg every 8 hours B) 50 mg ev…	calculation	Drug dosage calculations	Medium	Nephrology	B	The answer is: A	The adjusted dose for this patient should be 25 mg every 8 hours (Option A). The half-life of a drug is the time it takes for the concentration of the drug in the body to decrease by 50%. In this case, the half-life is 8 hours. Creatinine clearance is a measure of kidney function, and since this patient has chronic kidney disease with a creatinine clearance of 30 mL/min (50% of normal value), it …	The answer is: C.	To determine the adjusted dose for this patient with chronic kidney disease, we need to consider the reduced creatinine clearance and the drug's half-life. 1. Creatinine clearance (CrCl) is a measure of kidney function and is used to determine drug dosages in patients with renal impairment. The CrCl for this patient is 30 mL/min, which is approximately 50% of the normal value. 2. Since the drug i…	The answer is: B) 50 mg every 8 hours.	To determine the appropriate adjusted dose for the patient, we need to consider the decreased kidney function and the drug's half-life. The patient's creatinine clearance is calculated to be 30 mL/min, which is approximately 50% of the normal value. This indicates that the patient has significant impaired kidney function. Since the drug is primarily excreted by the kidneys, decreased kidney funct…	A	C	B	0	0	1
A 45-year-old man presents to the clinic with complaints of recurrent abdominal pain, bloating, and irregular bowel habits for the past six months. He mentions that his symptoms often improve after defecation. The pain does not wake him up at night, and there is no associated weight loss. His physical examination and laboratory tests are within normal limits. Which of the following is the most li…	non-calculation	Diagnosis based on symptoms	Easy	Gastroenterology	B	The answer is: B	Based on the patient's recurrent abdominal pain, bloating, and irregular bowel habits that improve after defecation, the most likely diagnosis is B) Irritable bowel syndrome (IBS). IBS is a common gastrointestinal disorder characterized by abdominal pain or discomfort, bloating, and changes in bowel habits without any evidence of underlying structural or biochemical abnormalities. It is a functio…	The answer is: B	Based on the patient's history of recurrent abdominal pain, bloating, and irregular bowel habits, as well as the improvement of symptoms after defecation, the most likely diagnosis is irritable bowel syndrome (IBS). IBS is a functional disorder of the digestive system that is characterized by abdominal pain or discomfort, bloating, and changes in bowel habits without any evidence of structural or…	The answer is: B	Based on the provided information, the most likely diagnosis for the patient's symptoms is B) Irritable bowel syndrome (IBS). IBS is a common gastrointestinal disorder characterized by recurrent abdominal pain, bloating, and irregular bowel habits. The symptoms of IBS often improve after defecation. It is important to note that the physical examination and laboratory tests are normal, which is co…	B	B	B	1	1	1
A 75-year-old male with a history of chronic heart failure is prescribed digoxin. The patient weighs 70 kg and his creatinine clearance is 60 mL/min. The desired steady-state plasma concentration of digoxin is 1.0 ng/mL. The volume of distribution (Vd) for digoxin is 7.3 L/kg. The fraction of the digoxin dose excreted unchanged in the urine (fe) is 0.65. The elimination rate constant (Ke) for dig…	calculation	Drug dosage calculations	Hard	Cardiology	B	The answer is: B	To calculate the appropriate daily maintenance dose of digoxin for the patient, we can use the following formula: Dm = (Css x Vd x Ke) / F Given: Css = 1.0 ng/mL Vd = 7.3 L/kg fe = 0.65 CrCl = 60 mL/min F = 1 First, we need to calculate the elimination rate constant (Ke): Ke = (fe x CrCl) / Vd Ke = (0.65 x 60 mL/min) / (7.3 L/kg) Ke = 5.52 / 7.3 Ke = 0.76 hr^-1 Now, we can plug the values into th…	The answer is: B	To calculate the appropriate daily maintenance dose of digoxin for this patient, let's follow the given formulas and steps: Step 1: Calculate Ke (elimination rate constant) Ke = (fe x CrCl) / Vd Ke = (0.65 x 60 mL/min) / (7.3 L/kg) Ke = 0.536 Step 2: Calculate Dm (maintenance dose) Dm = (Css x Vd x Ke) / F Dm = (1.0 ng/mL x 7.3 L/kg x 0.536) / 1 Dm = 3.933 mg Step 3: Adjust the dose based on pati…	The answer is: E.	To determine the appropriate daily maintenance dose of digoxin for this patient, we need to calculate the elimination rate constant (Ke) and then use it to calculate the maintenance dose (Dm). First, let's calculate the elimination rate constant (Ke) using the formula: Ke = (fe x CrCl) / Vd. Given: - fe = 0.65 - CrCl = 60 mL/min - Vd = 7.3 L/kg Substituting these values into the formula, we have:…	B	B	E	1	1	0
A 65-year-old man presents with a 4-day history of fever, cough, and shortness of breath. He has a history of chronic obstructive pulmonary disease (COPD) and hypertension. On examination, his temperature is 38.5Â°C, heart rate 110/min, respiratory rate 30/min, and blood pressure 90/60 mmHg. His chest X-ray reveals right lower lobe consolidation. Laboratory reports show a WBC count of 13,000/mm3.…	calculation	Clinical score calculations	Medium	Infectious Diseases	C	The answer is: E.	According to the CURB-65 scoring system, the severity of pneumonia is assessed based on the following criteria: C - Confusion: Is the patient mentally disoriented? U - Urea > 7 mmol/L (BUN > 20 mg/dL): Is the patient's blood urea nitrogen elevated? R - Respiratory Rate ≥ 30 breaths per minute: Is the patient's respiratory rate elevated? B - Blood Pressure (systolic BP < 90 mmHg or diastolic BP ≤ …	The answer is: C.	To calculate the CURB-65 score, we consider the following factors: 1. Confusion: Is the patient mentally altered? (Yes = 1 point, No = 0 points) 2. Urea: Is the blood urea nitrogen (BUN) level greater than 7 mmol/L? (Yes = 1 point, No = 0 points) 3. Respiratory rate: Is the respiratory rate greater than or equal to 30 breaths per minute? (Yes = 1 point, No = 0 points) 4. Blood pressure: Is the pa…	The answer is: C	To determine the CURB-65 score, we need to assess five parameters: Confusion, Urea, Respiratory rate, Blood pressure, and Age. Let's break down the information given in the problem: 1. Confusion: No information is provided about the patient's mental status, so we assume there is no confusion. This factor is assessed as 0 points. 2. Urea: No information is provided about the patient's urea level. …	E	C	C	0	1	1
A 62-year-old male presents to the clinic with a 6-month history of progressive memory loss, difficulty finding words, and getting lost in familiar places. His wife reports that he has been increasingly irritable and socially withdrawn. On examination, the patient has difficulty following complex commands and exhibits poor short-term memory. His neurologic examination is otherwise normal. A lumba…	non-calculation	Interpretation of lab results	Medium	Neurology	A	The answer is A.	The most likely diagnosis for this patient is Alzheimer's disease (option A). Alzheimer's disease is a progressive neurodegenerative disorder characterized by memory loss, cognitive decline, and behavioral changes. The common symptoms include progressive memory loss, difficulty finding words (aphasia), getting lost in familiar places (topographical disorientation), irritability, and social withdr…	The answer is: A	Based on the information provided, the most likely diagnosis is Alzheimer's disease. Alzheimer's disease is a neurodegenerative disorder characterized by progressive memory loss and cognitive decline. In this case, the patient presents with a 6-month history of progressive memory loss, difficulty finding words, and getting lost in familiar places. These symptoms are consistent with the early stag…	The answer is: A	Based on the presented information, the most likely diagnosis for this patient is A) Alzheimer's disease. Alzheimer's disease is a progressive neurodegenerative disorder that primarily affects memory and cognitive function. The symptoms described by the patient, such as progressive memory loss, difficulty finding words, and getting lost in familiar places, are consistent with the early stages of …	A	A	A	1	1	1
A 45-year-old woman presents to the clinic with complaints of fatigue, difficulty concentrating, and a decreased interest in her usual activities for the past six months. She has lost weight without trying and has trouble falling asleep most nights. She denies any feelings of hopelessness or suicidal ideation. Her physical examination and routine laboratory studies are unremarkable. Her thyroid-s…	non-calculation	Interpretation of lab results	Hard	Psychiatry	E	The answer is: C	Based on the symptoms and findings mentioned, the most likely diagnosis would be C) Atypical depression. Atypical depression is characterized by symptoms such as fatigue, weight loss, hypersomnia or insomnia, and difficulty concentrating. Unlike typical depression, patients with atypical depression can experience mood reactivity, meaning that they may have periods of improved mood in response to …	The answer is: A	Based on the patient's symptoms of fatigue, difficulty concentrating, decreased interest in activities, weight loss, and trouble falling asleep, we can consider the diagnosis of a depressive disorder. The normal physical examination and routine laboratory studies suggest that there is no underlying medical condition causing the symptoms. The normal TSH level rules out thyroid dysfunction as the c…	The answer is: C	Based on the given information, the most likely diagnosis for the patient is Cushing's syndrome. The symptoms of fatigue, difficulty concentrating, weight loss, and insomnia are consistent with the excess cortisol levels seen in Cushing's syndrome. The normal thyroid-stimulating hormone (TSH) level rules out thyroid dysfunction as the cause of the symptoms. Additionally, the elevated cortisol lev…	C	A	C	0	0	0
A new diagnostic test for pancreatic cancer has been developed. In a study of 1000 patients, 200 of whom have pancreatic cancer, the test correctly identifies 160 patients with pancreatic cancer (true positives) and 760 patients without pancreatic cancer (true negatives). What is the sensitivity of this new diagnostic test? A) 60% B) 70% C) 80% D) 90% E) 100%	calculation	Diagnostic test calculations	Easy	Surgery	C	The answer is: C	The sensitivity of a diagnostic test is the proportion of true positive results among all individuals with the condition being tested for. In this case, the test correctly identified 160 patients with pancreatic cancer out of the 200 who actually have the disease. To calculate the sensitivity, we can use the formula: Sensitivity = (True Positives / (True Positives + False Negatives)) * 100 In thi…	The answer is: C	The sensitivity of a diagnostic test refers to the ability of the test to accurately identify individuals who have the disease. In this case, the total number of patients with pancreatic cancer is 200, and the test correctly identifies 160 of these patients as having pancreatic cancer. Therefore, the sensitivity of the test can be calculated by dividing the number of true positives (160) by the t…	The answer is: C	To find the sensitivity of the diagnostic test, we need to determine the proportion of patients with pancreatic cancer who are correctly identified as having the disease (true positives). In this case, the test correctly identifies 160 patients with pancreatic cancer out of the total 200 patients with the disease. The sensitivity can be calculated using the formula: True Positives / (True Positiv…	C	C	C	1	1	1
A 55-year-old man with a history of hypertension and smoking presents to his primary care physician for a routine checkup. His blood pressure is 150/90 mm Hg, and his BMI is 30 kg/m^2. He admits to smoking one pack of cigarettes per day for the past 30 years. He has no symptoms of heart disease. His lipid profile shows a total cholesterol of 220 mg/dL, HDL 35 mg/dL, and LDL 160 mg/dL. According t…	non-calculation	Public health and preventive medicine questions	Hard	Cardiology	D	The answer is: D	According to the current USPSTF guidelines, the most appropriate next step in management for this patient would be option D) Start both statin and antihypertensive therapy. The patient has multiple risk factors for cardiovascular disease (CVD), including hypertension, smoking, and dyslipidemia. The guidelines recommend initiating statin therapy for individuals aged 40-75 years with one or more ri…	The answer is: A	Based on the information provided, the patient is a 55-year-old man with several risk factors for cardiovascular disease, including hypertension, smoking, and obesity (high BMI). He also has a mildly elevated cholesterol level, with an LDL cholesterol of 160 mg/dL. The first step in management would be to assess the overall risk for cardiovascular disease using a validated risk assessment tool, s…	The answer is: A	Based on the information provided, the patient is a 55-year-old man with a history of hypertension, smoking, and elevated blood pressure. His blood pressure reading of 150/90 mm Hg classifies him as having stage 1 hypertension according to the current guidelines. Additionally, he has a BMI of 30 kg/m^2, which classifies him as obese. His lipid profile shows elevated total cholesterol, low HDL and…	D	A	A	1	0	0
A 70 kg adult patient undergoing a surgical procedure is to be administered a drug with a recommended dosage of 5 mg/kg. The drug is available in a solution of 100 mg/mL. How many mL of the drug should be administered to the patient? A. 3.5 mL B. 7 mL C. 14 mL D. 28 mL E. 35 mL	calculation	Drug dosage calculations	Easy	Surgery	C	The answer is: A	To calculate the dosage, we need to multiply the patient's weight (70 kg) by the recommended dosage (5 mg/kg): 70 kg * 5 mg/kg = 350 mg Now we need to convert the drug solution from mg/mL to the mL needed by dividing the total dosage by the concentration of the drug solution: 350 mg / 100 mg/mL = 3.5 mL Therefore, the correct answer is A. 3.5 mL	The answer is: A.	To calculate the amount of the drug that should be administered to the patient, we'll follow these steps: Step 1: Calculate the total dosage required by multiplying the patient's weight by the recommended dosage. Total dosage = 70 kg * 5 mg/kg = 350 mg Step 2: Determine the volume of the drug solution that contains the required dosage by dividing the total dosage by the concentration of the drug …	The answer is: A	To find the amount of the drug that should be administered, we need to multiply the patient's weight by the recommended dosage: Recommended dosage = 5 mg/kg Patient's weight = 70 kg Amount of drug = Recommended dosage x Patient's weight Amount of drug = 5 mg/kg x 70 kg Amount of drug = 350 mg The drug is available in a solution of 100 mg/mL, so we need to convert the amount of drug from milligram…	A	A	A	0	0	0
A 70 kg man with a history of hypertension is prescribed a medication with a recommended dosage of 1 mg/kg/day. The medication is supplied in 50 mg tablets. How many tablets should the patient take each day? A) 1 tablet B) 1.5 tablets C) 2 tablets D) 2.5 tablets E) 3 tablets	calculation	Drug dosage calculations	Easy	Cardiology	D	The answer is: C	To determine how many tablets the patient should take each day, we need to calculate the dosage based on the patient's weight. The recommended dosage is 1 mg/kg/day. The patient weighs 70 kg. Therefore, the patient should take 70 mg of the medication each day (1 mg/kg/day x 70 kg). Since the medication is supplied in 50 mg tablets, we need to divide the total dosage by the dosage per tablet to fi…	The answer is: C	To find out how many tablets the patient should take each day, we need to calculate the recommended dosage based on the patient's weight. Given: Patient's weight = 70 kg Recommended dosage = 1 mg/kg/day Step 1: Calculate the dosage in milligrams (mg) Dosage = Patient's weight x Recommended dosage = 70 kg x 1 mg/kg/day = 70 mg/day Step 2: Determine the number of tablets needed Since the medication…	The answer is: C	To determine the number of tablets the patient should take each day, we need to calculate the total daily dosage required by the patient and divide it by the dosage per tablet. Given: - Patient's weight = 70 kg - Recommended dosage = 1 mg/kg/day - Medication supplied in 50 mg tablets To find the total daily dosage required by the patient, we multiply the patient's weight by the recommended dosage…	C	C	C	0	0	0
A 50-year-old man presents with a 2-week history of progressive dyspnea and dry cough. He has a past medical history of type 2 diabetes mellitus and hypertension. He smokes 1 pack of cigarettes per day for the past 30 years. On examination, his oxygen saturation is 90% on room air, and lung auscultation reveals diffuse inspiratory crackles. Chest X-ray shows bilateral interstitial infiltrates. Hi…	non-calculation	Treatment selection	Hard	Internal Medicine	B	The answer is: E	The most appropriate next step in the management of this patient is E. Perform lung transplantation. The clinical presentation and imaging findings are consistent with idiopathic pulmonary fibrosis (IPF). IPF is a chronic, progressive lung disease characterized by fibrosis and scarring of the lung tissue. It typically affects middle-aged and older individuals and is more common in smokers. The pa…	The answer is: B	Based on the patient's history, physical examination, and imaging findings, the most likely diagnosis is idiopathic pulmonary fibrosis (IPF). IPF is a chronic, progressive, and irreversible interstitial lung disease characterized by fibrosis and inflammation of the lung tissue. The next step in the management of this patient would be to start antifibrotic therapy, as it is the only treatment opti…	The answer is: B	This patient is presenting with dyspnea and dry cough, along with risk factors such as smoking, suggestive of interstitial lung disease (ILD). The chest X-ray and high-resolution CT scan findings are consistent with usual interstitial pneumonia (UIP), which is the most common pattern seen in idiopathic pulmonary fibrosis (IPF). The most appropriate next step in the management of this patient woul…	E	B	B	0	1	1
A 55-year-old man with a history of hypertension and diabetes is suspected of having chronic kidney disease. A diagnostic test is performed with the following characteristics: sensitivity of 90%, specificity of 85%, and a prevalence of chronic kidney disease in this population of 10%. If the test comes back positive, what is the approximate post-test probability that this patient truly has chroni…	calculation	Diagnostic test calculations	Hard	Nephrology	B	I apologize for the confusion. Based on the calculations provided, the approximate post-test probability that this patient truly has chronic kidney disease is 40%. Thus, the answer would be: The answer is not provided in the options above.	To determine the post-test probability, we can use the formula: Post-test probability = (Sensitivity x Prevalence) / [(Sensitivity x Prevalence) + (1 - Specificity) x (1 - Prevalence)] Plugging in the given values: Sensitivity = 0.90 Specificity = 0.85 Prevalence = 0.10 Post-test probability = (0.90 x 0.10) / [(0.90 x 0.10) + (1 - 0.85) x (1 - 0.10)] Post-test probability = 0.09 / [0.09 + 0.15 x …	The answer is: B	To calculate the post-test probability, we need to use the concept of positive predictive value (PPV), which takes into account the sensitivity, specificity, and prevalence of the disease. 1. Sensitivity: This refers to the ability of the test to correctly identify individuals with the disease. In this case, the sensitivity is given as 90%. 2. Specificity: This refers to the ability of the test t…	The answer is: A.	To solve this problem, we can use Bayes' theorem. Bayes' theorem allows us to update our estimated probability (post-test probability) based on new information (test results). Let's represent the given information: Sensitivity = 90% = 0.9 (probability of a positive test result given the presence of chronic kidney disease) Specificity = 85% = 0.85 (probability of a negative test result given the a…	T	B	A	0	1	0
A 28-year-old woman presents with recurring episodes of intense fear, palpitations, sweating, and trembling. These episodes occur randomly and last for about 10 minutes. She is afraid to leave her home for fear of having another episode. She has no history of drug or alcohol abuse. What is the most likely prognosis for her condition if left untreated? A. The condition will likely resolve spontane…	non-calculation	Disease progression and prognosis	Easy	Psychiatry	C	The answer is: E	The most likely prognosis for the condition described, if left untreated, is that it will likely worsen over time. The symptoms described suggest that the woman is experiencing panic attacks and possibly developing panic disorder. Without proper treatment, panic disorder can have a negative impact on a person's quality of life and lead to long-term difficulties, such as agoraphobia (fear of leavi…	The answer is: C	Based on the information provided, the most likely diagnosis for this woman's condition is panic disorder. Panic disorder is a type of anxiety disorder characterized by recurrent and unexpected episodes of intense fear and physical symptoms such as palpitations, sweating, trembling, and a fear of losing control or dying. The individual may also develop a fear or avoidance of situations where pani…	The answer is: C	Based on the symptoms described, this woman is likely experiencing panic attacks and agoraphobia. Panic disorder is a type of anxiety disorder characterized by recurring panic attacks, which are sudden and intense periods of fear and apprehension. Agoraphobia is a fear of being in situations where escape might be difficult or embarrassing, or where help may not be available in case of a panic att…	E	C	C	0	1	1
A clinical trial is conducted to evaluate the efficacy of a new anticoagulant drug in patients with deep vein thrombosis (DVT). The trial involves 1000 patients, 500 of whom are given the new drug and the rest are given the standard treatment. At the end of the trial, it is found that 50 patients in the new drug group and 70 patients in the standard treatment group still developed DVT. Calculate …	calculation	Statistical data interpretation	Medium	Hematology	A	The answer is: A	To calculate the relative risk (RR) of developing DVT with the new drug compared to the standard treatment, we need to determine the risk of developing DVT in each group. Risk is calculated by dividing the number of patients who developed DVT by the total number of patients in each group. For the new drug group: Risk of DVT = 50/500 = 0.10 For the standard treatment group: Risk of DVT = 70/500 = …	Certainly! The answer is: A.	To calculate the relative risk (RR), we need to compare the risk of developing DVT between the new drug group and the standard treatment group. In the new drug group: - Number of patients = 500 - Number of patients who developed DVT = 50 In the standard treatment group: - Number of patients = 500 - Number of patients who developed DVT = 70 Now, let's calculate the risk of developing DVT in each g…	The answer is: A.	To calculate the relative risk (RR), we need to compare the risk of developing DVT in the new drug group to the risk in the standard treatment group. The risk of developing DVT in the new drug group is calculated by dividing the number of patients who developed DVT (50) by the total number of patients in the new drug group (500). Risk in new drug group = 50/500 = 0.1 The risk of developing DVT in…	A	A	A	1	1	1
A 45-year-old man with a history of chronic hypertension and type 2 diabetes mellitus presents with complaints of persistent fatigue, loss of appetite and swelling of the feet. His blood pressure is 150/90 mm Hg, and his blood glucose level is 180 mg/dL. His serum creatinine level is 2.2 mg/dL (normal: 0.9-1.3 mg/dL). Urinalysis shows proteinuria. Which of the following is the most likely long-te…	non-calculation	Disease progression and prognosis	Hard	Nephrology	B	The answer is: B	B) Chronic Kidney Disease	The answer is: B	Based on the patient's medical history and presentation, the most likely long-term complication if his condition continues to progress without intervention is B) Chronic Kidney Disease. Here's the step-by-step reasoning: 1. The patient has a history of chronic hypertension and type 2 diabetes mellitus, which are both risk factors for kidney disease. Hypertension can damage the blood vessels in th…	The answer is: B	This patient's history of hypertension and diabetes, along with symptoms of fatigue, loss of appetite, and swelling of the feet, raise concern for kidney disease. The elevated blood pressure and glucose levels further support this suspicion. The serum creatinine level of 2.2 mg/dL is above the normal range, indicating impaired kidney function. The presence of proteinuria on urinalysis also indica…	B	B	B	1	1	1
A 72-year-old male presents with a 6-month history of progressive dysphagia, weight loss, and regurgitation of undigested food. He reports a history of smoking and excessive alcohol use. A barium swallow study shows a dilated esophagus with a 'bird's beak' tapering at the lower end. The most likely diagnosis is: A. Achalasia B. Gastroesophageal Reflux Disease (GERD) C. Esophageal Stricture D. Eso…	non-calculation	Diagnosis based on symptoms	Hard	Radiology	A	The answer is: A	The most likely diagnosis for this patient's symptoms and findings is A. Achalasia. Achalasia is a motility disorder of the esophagus characterized by the inability of the lower esophageal sphincter to relax and the absence of peristalsis in the lower esophagus. This leads to the characteristic "bird's beak" appearance on a barium swallow study, as well as symptoms of dysphagia, weight loss, and …	The answer is: A	Based on the presented information and the chosen options, the most likely diagnosis for this patient is A. Achalasia. The patient's chief complaint of dysphagia (difficulty swallowing) is concerning for a motility disorder of the esophagus. Achalasia is a condition characterized by the loss of nerve cells in the lower esophageal sphincter (LES) and the absence of peristalsis (involuntary contrac…	The answer is: A	Based on the information provided, the most likely diagnosis for this 72-year-old male with progressive dysphagia, weight loss, and regurgitation of undigested food is Achalasia. Achalasia is a disorder of the esophagus where the lower esophageal sphincter (LES) fails to relax properly during swallowing, causing food to become trapped in the esophagus. The classic finding of a "bird's beak" appea…	A	A	A	1	1	1
A 65-year-old male presents to the emergency room with increasing shortness of breath over the past two days. He has a history of COPD and is a 40-pack year smoker. His arterial blood gas (ABG) shows a pH of 7.30, PaCO2 of 60 mmHg, and PaO2 of 60 mmHg. His HCO3- is 31 mEq/L. Which of the following best describes his condition? A. Acute respiratory acidosis with partial compensation B. Chronic res…	non-calculation	Interpretation of lab results	Hard	Pulmonology	B	The answer is: B	The correct answer is B. Chronic respiratory acidosis with partial compensation. In this case, the patient's ABG values indicate respiratory acidosis, with an elevated PaCO2 (greater than 45 mmHg) and a low PaO2. The pH is also slightly low, suggesting acidosis. The elevated HCO3- indicates compensation by the kidneys, but it is incomplete or partial because it is not within the expected range (2…	The answer is: B	Based on the provided arterial blood gas (ABG) results, the patient's pH is 7.30, which is below the normal range (7.35-7.45), indicating acidosis. When looking at the partial pressure of carbon dioxide (PaCO2), it is elevated at 60 mmHg, which is also above the normal range (35-45 mmHg), indicating respiratory involvement. To determine if it is acute or chronic, we need to look at the bicarbonat…	The answer is: B	Based on the given ABG values, the patient has a pH of 7.30, which is below the normal range of 7.35-7.45, indicating acidosis. The PaCO2 is elevated at 60 mmHg, which is also above the normal range of 35-45 mmHg, indicating respiratory acidosis. The HCO3- is elevated at 31 mEq/L, which is above the normal range of 22-26 mEq/L, indicating metabolic compensation. Therefore, the best description of…	B	B	B	1	1	1
A 68-year-old male with a history of hypertension and type 2 diabetes presents with progressive memory loss over the past 6 months. He is having difficulty remembering recent events, but can recall past events clearly. His wife also reports that he frequently repeats questions and conversations. Physical examination is unremarkable, and a CT scan of the brain shows no abnormalities. His MMSE scor…	non-calculation	Disease progression and prognosis	Hard	Neurology	C	The answer is: C	C) Gradual decline in cognitive function over several years Based on the patient's age, risk factors (hypertension and type 2 diabetes), and symptoms of progressive memory loss and repetition of questions/conversations, the most likely diagnosis is Alzheimer's disease. The MMSE score of 24/30 indicates mild cognitive impairment. The absence of abnormalities on the CT scan suggests early stages of…	The answer is: C	Based on the information provided, the patient is a 68-year-old male with a history of hypertension and type 2 diabetes presenting with progressive memory loss over the past 6 months. His difficulty in remembering recent events but ability to recall past events clearly suggests a pattern consistent with episodic memory impairment. The fact that the physical examination is unremarkable and the CT …	The answer is: C	Based on the information provided, the most likely prognosis for this patient is C) Gradual decline in cognitive function over several years. The patient's symptoms of progressive memory loss and repetition of questions and conversations, along with a normal physical examination and unremarkable CT scan of the brain, are consistent with Alzheimer's disease. Alzheimer's disease is a neurodegenerat…	C	C	C	1	1	1
A 45-year-old man presents to the clinic with a 2-week history of night sweats, weight loss, and cough. He is a smoker and has a history of intravenous drug use. On examination, he appears cachectic and is coughing up purulent sputum. A chest X-ray reveals a cavitary lesion in the right upper lobe. Sputum cultures grow acid-fast bacilli. A subsequent sputum sample is sent for nucleic acid amplifi…	non-calculation	Interpretation of lab results	Hard	Infectious Diseases	C	I apologize for the confusion. The answer is: C	The correct answer is C) The patient will require treatment with isoniazid, rifampin, pyrazinamide, and ethambutol. The positive nucleic acid amplification testing (NAAT) for Mycobacterium tuberculosis indicates that the patient has tuberculosis (TB) infection. The absence of rifampin resistance suggests that the strain of tuberculosis is susceptible to standard first-line drugs, including isonia…	The answer is: A.	The positive result for Mycobacterium tuberculosis on nucleic acid amplification testing (NAAT) confirms the presence of tuberculosis (TB) infection in the patient. However, the negative result for rifampin resistance indicates that the patient's infection is susceptible to rifampin, which is one of the first-line drugs used to treat TB. Given this information, the appropriate treatment regimen f…	The answer is: C	The patient's clinical presentation is concerning for tuberculosis (TB), supported by the presence of night sweats, weight loss, cough, and positive acid-fast bacilli on sputum culture. The chest X-ray finding of a cavitary lesion in the right upper lobe is also characteristic of TB. The next important step is to determine the drug susceptibility of the Mycobacterium tuberculosis isolate. The nuc…	C	A	C	1	0	1
A 70-year-old male with a history of chronic plaque psoriasis is prescribed a new medication, Methotrexate. The recommended dosage of Methotrexate for psoriasis is 10-25 mg per week. The patient's physician decides to start him on a low dose of 10 mg per week. Methotrexate is available in 2.5 mg tablets. The patient is instructed to take the medicine once a week. How many tablets should the patie…	calculation	Drug dosage calculations	Hard	Dermatology	D	The answer is: D)	The patient is instructed to take 10 mg of Methotrexate per week. Since Methotrexate is available in 2.5 mg tablets, the patient needs to take 4 tablets each week to reach the prescribed dosage of 10 mg. Therefore, the correct answer is D) 4 tablets.	The answer is: D.	To determine the number of tablets the patient should take each week, we need to divide the prescribed dosage (10 mg) by the dosage strength of each tablet (2.5 mg). 10 mg / 2.5 mg = 4 tablets Therefore, the patient should take 4 tablets each week. The answer is: D) 4	The answer is: D	To determine how many tablets the patient should take each week, divide the recommended dosage (10 mg) by the dosage per tablet (2.5 mg). 10 mg / 2.5 mg = 4 tablets. Therefore, the patient should take 4 tablets each week to achieve the prescribed dosage of Methotrexate. The correct answer is option D) 4 tablets.	D	D	D	1	1	1
A new diagnostic test for schizophrenia has been developed. In a study of 1000 patients, 400 were diagnosed with schizophrenia. The test correctly identified 320 of these patients. Additionally, the test incorrectly identified 60 patients as having schizophrenia who did not. What is the sensitivity of this new diagnostic test for schizophrenia? A. 60% B. 70% C. 80% D. 90% E. 100%	calculation	Diagnostic test calculations	Easy	Psychiatry	C	The answer is: C.	The sensitivity of a diagnostic test refers to its ability to correctly identify positive cases. In this case, the test correctly identified 320 out of the 400 patients with schizophrenia. To calculate the sensitivity, we divide the number of true positives (320) by the total number of patients with schizophrenia (400) and then multiply by 100 to express it as a percentage. Sensitivity = (320/400…	The answer is: C	To calculate the sensitivity of a diagnostic test, we need to find the proportion of true positive results among all individuals with the condition. In this case, the condition is schizophrenia. The test correctly identified 320 patients with schizophrenia out of a total of 400 patients diagnosed with schizophrenia. Therefore, the sensitivity of the test is calculated as: Sensitivity = (True Posi…	The answer is C.	To calculate the sensitivity of the new diagnostic test for schizophrenia, we need to determine the proportion of actual positives (patients diagnosed with schizophrenia) that are correctly identified by the test. The sensitivity is calculated as the true positives (patients correctly identified with schizophrenia) divided by the total number of patients diagnosed with schizophrenia. In this case…	C	C	C	1	1	1
A 45-year-old man presents to the clinic with complaints of chronic heartburn and difficulty swallowing. He has a history of poorly controlled gastroesophageal reflux disease (GERD). An endoscopy reveals a stricture in the lower esophagus. Which of the following best describes the pathophysiology behind the development of this patient's condition? A) Increased lower esophageal sphincter (LES) pre…	non-calculation	Pathophysiology questions	Easy	Gastroenterology	B	The answer is: A	The correct answer is A) Increased lower esophageal sphincter (LES) pressure. In this patient's case, the chronic heartburn and difficulty swallowing are likely due to the stricture in the lower esophagus. This stricture is commonly caused by long-term inflammation and scarring resulting from chronic gastroesophageal reflux disease (GERD). GERD occurs when the lower esophageal sphincter (LES), wh…	Certainly! The answer is: B	The development of a stricture in the lower esophagus in this patient with poorly controlled GERD is likely due to chronic inflammation and scarring of the esophageal tissue. This chronic inflammation is caused by the repeated exposure of the esophagus to stomach acid and contents, which can occur when the lower esophageal sphincter (LES) fails to function properly. In a healthy individual, the L…	The answer is: B	The development of a stricture in the lower esophagus is most commonly associated with long-standing gastroesophageal reflux disease (GERD). GERD occurs when stomach acid and other stomach contents flow back up into the esophagus, causing symptoms such as heartburn. Over time, the repeated exposure to stomach acid irritates and damages the lining of the esophagus, leading to inflammation and scar…	A	B	B	0	1	1
A 45-year-old man with a history of IV drug use presents with fever, malaise, and a new heart murmur. Blood cultures grow Staphylococcus aureus. An echocardiogram reveals vegetations on the tricuspid valve. Which of the following best explains the underlying pathophysiology of the patient's condition? A. The patient's immune system has failed to recognize the bacteria as foreign. B. The bacteria …	non-calculation	Pathophysiology questions	Hard	Infectious Diseases	B	The answer is B.	The correct answer is B. The bacteria have utilized a biofilm to adhere to the valve and resist immune response. In this patient, the history of IV drug use suggests that the tricuspid valve is the site of infection. Staphylococcus aureus is commonly associated with tricuspid valve endocarditis in patients with a history of IV drug use. The bacteria can adhere to the valve surface and form a biof…	The answer is: B	The correct answer is B. The bacteria have utilized a biofilm to adhere to the valve and resist immune response. This patient's presenting symptoms, history of IV drug use, and the growth of Staphylococcus aureus in blood cultures are suggestive of infective endocarditis. Infective endocarditis is an infection of the endocardium, usually involving the heart valves. In this case, vegetations, whic…	The answer is: B	From the information provided, the patient is a 45-year-old man with a history of IV drug use presenting with fever, malaise, and a new heart murmur. Blood cultures grow Staphylococcus aureus, and an echocardiogram reveals vegetations on the tricuspid valve. Given the history of IV drug use and presence of Staphylococcus aureus in the blood cultures, the most likely underlying pathophysiology of …	B	B	B	1	1	1
A public health department is conducting a study on the prevalence of Type 2 diabetes in their local population. They notice a significant increase in the number of cases over the past few years. Which of the following is the most likely contributing factor to this increase? A) Increased intake of dietary iodine B) Increased use of anabolic steroids C) Increased prevalence of sedentary lifestyle …	non-calculation	Public health and preventive medicine questions	Easy	Endocrinology	C	The answer is: C	The most likely contributing factor to the significant increase in the number of Type 2 diabetes cases in the local population is C) Increased prevalence of sedentary lifestyle. A sedentary lifestyle, characterized by a lack of physical activity and prolonged sitting or inactivity, is a well-known risk factor for developing Type 2 diabetes. It can lead to weight gain, obesity, insulin resistance,…	The answer is: C	The most likely contributing factor to the increase in the number of cases of Type 2 diabetes is the increased prevalence of a sedentary lifestyle (answer C). Here's the reasoning step by step: A) Increased intake of dietary iodine: Dietary iodine is primarily important for thyroid function and has no direct relationship with the development of Type 2 diabetes. B) Increased use of anabolic steroi…	The answer is: C	To determine the most likely contributing factor to the increase in Type 2 diabetes cases, let's analyze each option: A) Increased intake of dietary iodine: Iodine is not known to directly affect the prevalence of Type 2 diabetes, so this is unlikely to be the contributing factor. B) Increased use of anabolic steroids: While anabolic steroids are known to have various side effects, there is no di…	C	C	C	1	1	1
A 25-year-old woman presents to the clinic with a 3-day history of fever, malaise, and a rash that started on her face and spread to her trunk and extremities. The rash is maculopapular and blanches under pressure. She also reports joint pain in her hands and wrists. She recently returned from a hiking trip in the Northeastern United States. Which of the following is the most likely pathophysiolo…	non-calculation	Pathophysiology questions	Medium	Infectious Diseases	E	The answer is: E	The most likely pathophysiological mechanism of her condition is E) Formation of immune complexes. Based on the clinical presentation of fever, malaise, and a maculopapular rash that started on her face and spread to her trunk and extremities, along with joint pain in her hands and wrists, the most likely diagnosis is Lyme disease. Lyme disease is caused by the bacterium Borrelia burgdorferi, whi…	The answer is: D	Based on the patient's symptoms, it is important to consider infectious causes, particularly those that are associated with a fever, rash, and joint pain. The fact that the patient recently returned from a hiking trip in the Northeastern United States raises the possibility of exposure to tick-borne illnesses. Of the options given, the most likely pathophysiological mechanism in this case is inva…	The answer is: D	Given the patient's symptoms of fever, malaise, rash, and joint pain, along with the recent history of a hiking trip in the Northeastern United States, we can consider this as a possible infectious disease. The presentation of a maculopapular rash that started on the face and spread to the trunk and extremities, along with joint pain, raises suspicion for Lyme disease. Lyme disease is caused by t…	E	D	D	1	0	0
A 40-year-old male patient diagnosed with schizophrenia is prescribed Risperidone, a second-generation antipsychotic, at a dose of 2 mg twice daily. The medication is available in 1 mg tablets. The patient weighs 80 kg. The recommended daily dose of Risperidone for adults is 1-6 mg. The maximum safe daily dose is 0.1 mg/kg. Based on the patient's weight, what is the maximum safe daily dose of Ris…	calculation	Drug dosage calculations	Medium	Psychiatry	C	The answer is C.	The maximum safe daily dose of Risperidone for this patient can be calculated by multiplying his weight by the maximum safe dose per kilogram, which is 0.1 mg/kg. Maximum Safe Daily Dose = 0.1 mg/kg x 80 kg = 8 mg Therefore, the correct answer is C) 8 mg.	The answer is: C.	To calculate the maximum safe daily dose of Risperidone for this patient, we need to use the maximum safe daily dose equation: Maximum safe daily dose = Maximum safe dose/kg × patient's weight Given that the maximum safe daily dose is 0.1 mg/kg and the patient's weight is 80 kg, we can substitute these values into the equation: Maximum safe daily dose = 0.1 mg/kg × 80 kg = 8 mg Therefore, the max…	The answer is: C	First, we need to determine the maximum safe daily dose of Risperidone based on the patient's weight. The maximum safe daily dose of Risperidone is 0.1 mg/kg. The patient weighs 80 kg. Multiplying 0.1 mg/kg by 80 kg gives us 8 mg. Therefore, the maximum safe daily dose of Risperidone for this patient is 8 mg. The correct answer is C) 8 mg.	C	C	C	1	1	1
A 65-year-old male presents to the emergency department with sudden onset of severe chest pain. His blood pressure is 130/80 mmHg, heart rate is 88 bpm, and respiratory rate is 18 breaths per minute. An ECG shows no significant changes. His serum Troponin I level is slightly elevated. The patient has a history of smoking and hypertension. Using the TIMI risk score for unstable angina/Non-ST eleva…	calculation	Clinical score calculations	Easy	Radiology	C	Apologies for the confusion. The answer is: B.	Based on the information provided, we can determine the patient's TIMI risk score by assigning points to various risk factors. The TIMI risk score for unstable angina/NSTEMI includes the following parameters: 1. Age ≥ 65 years old: 1 point 2. At least three risk factors for coronary artery disease (CAD): The patient's risk factors include smoking and hypertension, which count as 1 point each. The…	The answer is: C)	To calculate the TIMI risk score for unstable angina/NSTEMI, we need to consider certain factors: 1. Age: This patient is 65 years old, which scores 1 point. 2. Presence of at least three risk factors: The patient has a history of smoking and hypertension, which are two risk factors. This scores an additional 1 point. 3. Known coronary artery disease: There is no information provided about whethe…	The answer is: C.	To calculate the TIMI risk score for unstable angina/NSTEMI, we will consider the following factors: 1. Age: The patient is 65 years old, which gives 1 point. 2. Risk factors (smoking, hypertension): The patient has two risk factors, which gives 1 point. 3. Known coronary artery disease (CAD): There is no mention of this in the given information, so the patient doesn't get any points. 4. Aspirin …	B	C	C	0	1	1
A 45-year-old woman presents to the emergency department with sudden onset of severe chest pain radiating to the back. The pain began while she was lifting a heavy object. Her blood pressure is 180/110 mm Hg, and heart rate is 110/min. An ECG shows no abnormalities. A chest x-ray is performed. Which of the following is the most likely diagnosis? A) Acute myocardial infarction B) Gastroesophageal …	non-calculation	Diagnosis based on symptoms	Easy	Radiology	D	The answer is: D	Based on the patient's symptoms of sudden onset of severe chest pain radiating to the back, blood pressure of 180/110 mm Hg, and the fact that the pain began while lifting a heavy object, the most likely diagnosis is D) Aortic dissection. Aortic dissection is a medical emergency that requires immediate intervention.	The answer is: D	Based on the given information, the most likely diagnosis in this case is D) Aortic dissection. The patient's symptoms of sudden onset severe chest pain radiating to the back are characteristic of aortic dissection. Aortic dissection occurs when a tear develops in the inner layer of the aorta, allowing blood to flow between the layers and cause separation. This can lead to severe chest pain that …	The answer is: D	Based on the information provided, the most likely diagnosis for this patient is D) Aortic dissection. The sudden onset of severe chest pain that radiates to the back, occurring while lifting a heavy object raises concern for aortic dissection. The elevated blood pressure, normal ECG, and absence of lung findings on the chest x-ray further supports this diagnosis. Acute myocardial infarction (A) …	D	D	D	1	1	1
A 68-year-old man presents to the emergency department with severe chest pain radiating to his left arm. His medical history includes hypertension, hyperlipidemia, and type 2 diabetes. He is a smoker with a 30 pack-year history. His BMI is 29 and he has no family history of ischemic heart disease. Calculate his 10-year risk of developing cardiovascular disease using the ACC/AHA Pooled Cohort Equa…	calculation	Clinical score calculations	Hard	Cardiology	D	I apologize for any confusion, but without the necessary information, it is not possible to provide an accurate answer in the form of a letter. The letter would correspond to the risk category (such as low, medium, or high), which requires the specific values mentioned above to determine.	To calculate the 10-year risk of developing cardiovascular disease using the ACC/AHA Pooled Cohort Equations, we need additional information such as the patient's total cholesterol level, HDL cholesterol level, and systolic blood pressure. Without these values, it is not possible to calculate the 10-year risk and determine the corresponding risk category.	The answer is E.	To calculate the 10-year risk of developing cardiovascular disease using the ACC/AHA Pooled Cohort Equations, we need to consider several factors: age, gender, race, total cholesterol, HDL cholesterol, systolic blood pressure, blood pressure-lowering medication use, diabetes status, and smoking status. From the given information, we know the patient's age (68 years) and gender (male). However, th…	The answer is: E	To calculate the 10-year risk of developing cardiovascular disease using the ACC/AHA Pooled Cohort Equations, we need to consider the following factors: 1. Age: The patient is 68 years old. 2. Sex: Male. 3. Race: Not mentioned. 4. Total cholesterol: Not mentioned. 5. HDL cholesterol: Not mentioned. 6. Systolic blood pressure: Not mentioned. 7. Blood pressure medication use: Not mentioned. 8. Diab…	T	E	E	0	0	0
A 45-year-old male with a history of type 2 diabetes mellitus and hypertension presents with fatigue, anorexia, and nausea. His blood pressure is 150/90 mmHg, and laboratory tests show a serum creatinine of 3.0 mg/dL (increased from a baseline of 1.0 mg/dL six months ago). A diagnosis of chronic kidney disease is made. Which of the following would be the most appropriate initial treatment for thi…	non-calculation	Treatment selection	Easy	Nephrology	A	The answer is: A	A. Angiotensin-converting enzyme (ACE) inhibitors The most appropriate initial treatment for this patient's chronic kidney disease with hypertension would be an ACE inhibitor. ACE inhibitors have proven benefit in managing hypertension in patients with chronic kidney disease, as they can help decrease proteinuria, delay disease progression, and reduce the risk of cardiovascular events. ACE inhibi…	The answer is: A	In this case, the patient presents with symptoms of fatigue, anorexia, nausea, and an elevated blood pressure. The laboratory test also shows an increased serum creatinine level, suggesting impaired kidney function. Therefore, the most appropriate initial treatment for this patient's condition would be to target the underlying cause of the kidney disease and the hypertension. The most common caus…	The answer is: A	Based on the patient's history of type 2 diabetes mellitus and hypertension, and the presenting symptoms of fatigue, anorexia, and nausea, along with an elevated blood pressure and serum creatinine, the most appropriate initial treatment for this patient's condition would be Angiotensin-converting enzyme (ACE) inhibitors. ACE inhibitors are the recommended first-line treatment for patients with c…	A	A	A	1	1	1
A new diagnostic test for rheumatoid arthritis has been developed. In a study of 1000 patients, 200 had rheumatoid arthritis and tested positive. 10 patients had rheumatoid arthritis but tested negative. 700 patients did not have rheumatoid arthritis and tested negative, while 90 patients did not have rheumatoid arthritis but tested positive. What is the sensitivity of this new diagnostic test? A…	calculation	Diagnostic test calculations	Medium	Rheumatology	C	The answer is: D	To determine the sensitivity of a diagnostic test, we need to calculate the proportion of true positive results among those who actually have the condition. In this case, out of 200 patients with rheumatoid arthritis, 190 tested positive (200 - 10). Therefore, the sensitivity of the test is 190/200 = 0.95 or 95%. So the correct answer is D) 95%.	I apologize for the confusion. The correct answer is D) 95%.	To determine the sensitivity of a diagnostic test, we need to calculate the proportion of true positive results in patients who have the condition. Sensitivity = True Positive / (True Positive + False Negative) From the given information, we know that: - Out of the 200 patients with rheumatoid arthritis, 10 tested negative (False Negative). - Out of the 200 patients with rheumatoid arthritis, 190…	The answer is: D) 95%	To find the sensitivity of a diagnostic test, we need to determine the proportion of true positives (patients with rheumatoid arthritis who test positive) correctly identified by the test. In this case, we know that there were 200 patients with rheumatoid arthritis who tested positive. However, the problem also states that 10 patients with rheumatoid arthritis tested negative. These 10 patients a…	D	D	D	0	0	0
A 35-year-old woman presents with complaints of joint pain and stiffness in the morning that lasts about an hour. She has noticed symmetrical involvement of her hands and wrists. She also reports fatigue and unintentional weight loss over the past month. On physical examination, there is synovial swelling and tenderness of the metacarpophalangeal and proximal interphalangeal joints. Which of the …	non-calculation	Pathophysiology questions	Easy	Rheumatology	B	Certainly! The answer to the question 'What is the key event in the pathogenesis of rheumatoid arthritis?' is: The answer is: B	B) Formation of rheumatoid factor immune complexes	The answer is: B	Based on the given symptoms and physical examination findings, the most likely pathophysiological process responsible for the patient's symptoms is option B) Formation of rheumatoid factor immune complexes. The patient's complaints of joint pain and stiffness in the morning that lasts about an hour, with symmetrical involvement of her hands and wrists, are characteristic of rheumatoid arthritis (…	Certainly! The answer is: B	Based on the patient's symptoms of joint pain and stiffness in the morning, along with fatigue and unintentional weight loss, and the presence of synovial swelling and tenderness in the hands and wrists, the most likely etiology of her symptoms is rheumatoid arthritis (RA), which is characterized by symmetrical involvement of the joints and systemic symptoms. Therefore, the correct answer is B) F…	B	B	B	1	1	1
A 68-year-old man with a history of hypertension and type 2 diabetes presents to the emergency department with severe chest pain. He rates his pain as 8 out of 10, describes it as crushing in nature, and says it radiates to his left arm. His vital signs are: blood pressure 160/90 mmHg, pulse 100 beats per minute, respiratory rate 20 breaths per minute, temperature 98.6Â°F (37Â°C), and oxygen satu…	calculation	Clinical score calculations	Easy	Emergency Medicine	D	The answer is: A	Based on the provided information, the patient would have a TIMI score of 2. The TIMI score is calculated by assigning 1 point for each of the following parameters: 1. Age 65 or older (1 point) 2. At least 3 risk factors for coronary artery disease (CAD) (0 points in this case) 3. Known CAD (stenosis >50%) (0 points in this case) 4. Aspirin use in the past 7 days (0 points in this case) 5. Severe…	The answer is: B	The Thrombolysis in Myocardial Infarction (TIMI) score is used to assess the risk of adverse outcomes in patients with acute coronary syndromes. Let's go through the parameters and calculate the patient's TIMI risk score: 1. Age 65 or older: The patient is 68 years old, so he meets this criterion. Score: 1. 2. At least 3 risk factors for coronary artery disease (CAD): The history of hypertension …	The answer is: A	To calculate the TIMI score for this patient, we need to determine if he meets any of the criteria listed. Let's go through each parameter one by one: 1. Age 65 or older: Yes, the patient is 68 years old. 2. At least 3 risk factors for CAD: There is no information provided about the patient's risk factors, so we cannot determine if this criterion is met. 3. Known CAD: There is no information prov…	A	B	A	0	0	0
A 65-year-old male with a history of smoking presents to your clinic for a routine check-up. His recent chest CT shows a solitary pulmonary nodule measuring 2cm in diameter. The patient is asymptomatic. His medical history includes hypertension and hyperlipidemia. You decide to calculate the patient's Lung Cancer Risk Score to guide further management. The Lung Cancer Risk Score is calculated as …	calculation	Clinical score calculations	Hard	Oncology	C	The answer is: A.	To calculate the patient's Lung Cancer Risk Score, we need to use the following equation: Age (years) x 0.04 + Smoking History (pack-years) x 0.03 + Diameter of Nodule (cm) x 0.4 + Symptoms (Yes=1, No=0) Given the patient's information: Age = 65 years Smoking History = 30 pack-years Diameter of Nodule = 2 cm Symptoms = No (Asymptomatic) Let's calculate the Lung Cancer Risk Score: Age (65 years) x…	The answer is not provided in the previous response.	To calculate the patient's Lung Cancer Risk Score, we need to use the following formula: Age (years) x 0.04 + Smoking History (pack-years) x 0.03 + Diameter of Nodule (cm) x 0.4 + Symptoms (Yes=1, No=0). Given: Age: 65 years Smoking history: 30 pack-years Diameter of nodule: 2 cm Symptoms: No Let's plug in the values into the formula: 65 x 0.04 + 30 x 0.03 + 2 x 0.4 + 0 Now let's calculate each t…	The answer is: C.	To calculate the patient's Lung Cancer Risk Score, we need to plug in the given values into the formula: Age (years) x 0.04 + Smoking History (pack-years) x 0.03 + Diameter of Nodule (cm) x 0.4 + Symptoms (Yes=1, No=0) Given: Age = 65 years Smoking History = 30 pack-years Diameter of Nodule = 2cm Symptoms = No (as the patient is asymptomatic) Plugging in the values: 65 x 0.04 + 30 x 0.03 + 2 x 0.…	A	N	C	0	0	1
A 65-year-old male presents to the emergency department with acute onset of chest pain radiating to his left arm. His ECG shows ST-segment elevations in leads II, III, and aVF. His medical history includes hypertension, hyperlipidemia, and type 2 diabetes mellitus. He is allergic to aspirin. Which of the following is the most appropriate initial treatment for this patient? A. Intravenous nitrogly…	non-calculation	Treatment selection	Hard	Emergency Medicine	D	The answer is: A	The most appropriate initial treatment for this patient is A. Intravenous nitroglycerin. Given the patient's symptoms of acute chest pain radiating to his left arm, along with the ECG findings showing ST-segment elevations in leads II, III, and aVF, it is likely that he is experiencing an acute ST-elevation myocardial infarction (STEMI). In the setting of an acute STEMI, intravenous nitroglycerin…	The answer is: C	The presentation of acute chest pain with ST-segment elevations on ECG suggests a possible myocardial infarction (heart attack). Given his risk factors, it is important to act quickly to initiate appropriate treatment. First, we need to consider the patient's allergy to aspirin. Aspirin is a standard treatment for acute coronary syndrome, including myocardial infarction, as it helps to prevent cl…	The answer is: A	Based on the patient's presentation and medical history, it is highly suspicious for an acute myocardial infarction (MI). ST-segment elevations in leads II, III, and aVF are indicative of an inferior wall MI. The most appropriate initial treatment for this patient would be option A: Intravenous nitroglycerin. Nitroglycerin is a vasodilator that helps to relieve chest pain in patients with acute c…	A	C	A	0	0	0
A 45-year-old man with a history of chronic migraines is prescribed a new medication, Topiramate, to help manage his symptoms. His neurologist instructs him to start with a dose of 25 mg/day and gradually increase it every week by 25 mg until reaching a maximum dose of 100 mg/day. If the patient starts the medication on January 1st, on what date will he reach the maximum dosage? A) January 8th B)…	calculation	Drug dosage calculations	Medium	Neurology	C	The answer is: C	To calculate the date when the patient will reach the maximum dosage of 100 mg/day, we need to determine the number of weeks it will take to reach this dosage. The patient starts with a dose of 25 mg/day and increases it by 25 mg every week. The difference between the starting dose and the maximum dose is 100 mg - 25 mg = 75 mg. Since the dosage is increased by 25 mg every week, it will take 75 m…	The answer is: D.	To determine on what date the patient will reach the maximum dosage of 100 mg/day, we need to calculate how many weeks it will take to reach that dose. The patient starts at a dose of 25 mg/day and increases it by 25 mg every week. So, the weekly dosage increments would be as follows: Week 1: 25 mg/day Week 2: 50 mg/day Week 3: 75 mg/day Week 4: 100 mg/day Since the patient is increasing the dosa…	The answer is: D	To determine the date when the patient will reach the maximum dosage of 100 mg/day, we need to calculate how many weeks it will take to reach this dose. Starting from 25 mg/day, the patient will increase the dose by 25 mg every week. So, the patient will reach 50 mg/day on the second week, 75 mg/day on the third week, and 100 mg/day on the fourth week. Therefore, it will take 4 weeks for the pati…	C	D	D	1	0	0
A 70-year-old male with Parkinson's disease is prescribed Levodopa/Carbidopa therapy. The initial dose is 100mg/10mg three times daily. After a week, the neurologist decides to increase the Levodopa dose by 50% while maintaining the same Carbidopa dose. What will be the new total daily dose of Levodopa and Carbidopa? A) 450mg/30mg B) 150mg/10mg C) 450mg/10mg D) 300mg/30mg E) 300mg/10mg	calculation	Drug dosage calculations	Hard	Neurology	C	The answer is: A	The initial total daily dose of Levodopa/Carbidopa is 300mg/30mg (100mg/10mg three times daily). Increasing the Levodopa dose by 50% means adding 50% of 300mg to the initial dose. 50% of 300mg = 0.5 x 300mg = 150mg The new total daily dose of Levodopa would be 300mg + 150mg = 450mg. The Carbidopa dose remains the same at 30mg. Therefore, the new total daily dose of Levodopa and Carbidopa is 450mg…	The answer is: A) 450mg/30mg.	The initial Levodopa dose is 100mg three times daily, so the total daily dose is 100mg * 3 = 300mg. If the neurologist decides to increase the Levodopa dose by 50%, we need to calculate 50% of 300mg and add it to the current Levodopa dose. 50% of 300mg = 0.50 * 300mg = 150mg Adding 150mg to the current Levodopa dose of 300mg gives us the new Levodopa dose: 300mg + 150mg = 450mg The Carbidopa dose…	The answer is: A	To find the new total daily dose of Levodopa and Carbidopa, we need to calculate the increase in the Levodopa dose and add it to the original dose. The original Levodopa dose is 100mg three times daily, so the total daily dose of Levodopa is 100mg x 3 = 300mg. The neurologist decides to increase the Levodopa dose by 50%. To find the increase, we calculate: (50/100) x 300mg = 150mg We add this inc…	A	A	A	0	0	0
A 45-year-old female with a history of heavy menstrual bleeding is suspected of having von Willebrand's disease. Her lab results are as follows: Bleeding time: 15 minutes (normal: 2-9 minutes), PT: 13 seconds (normal: 11-13.5 seconds), aPTT: 40 seconds (normal: 30-40 seconds), Platelet count: 200,000/mm3 (normal: 150,000 - 450,000/mm3). The physician decides to calculate the patient's von Willebr…	calculation	Clinical score calculations	Easy	Hematology	D	Apologies for the confusion. The answer is: D	Based on the provided information, the patient's Ristocetin Cofactor Activity is 45%, which is below the normal range of 50-150%. In von Willebrand's disease, there is a deficiency or dysfunction of the von Willebrand factor, which helps platelets adhere to the blood vessel walls. A reduced Ristocetin Cofactor Activity is consistent with von Willebrand's disease. Therefore, the likelihood that th…	The answer is: D	Based on the lab results provided, several factors are suggestive of von Willebrand's disease. Firstly, the bleeding time of 15 minutes is significantly elevated compared to the normal range of 2-9 minutes. This indicates impaired platelet function and is a characteristic feature of von Willebrand's disease. Secondly, the PT (prothrombin time) falls within the normal range, suggesting normal clot…	The answer is: D	Based on the given information, the patient's Ristocetin Cofactor Activity is 45%, which is below the normal range of 50-150%. This indicates a deficiency or dysfunction of von Willebrand factor (vWF), which is consistent with von Willebrand's disease. Therefore, the likelihood that the patient has von Willebrand's disease is: D. More than 90% It is important to note that further diagnostic testi…	D	D	D	1	1	1
A 2-year-old boy is brought to the pediatrician by his parents because of persistent cough, low-grade fever, and decreased appetite for the past week. His parents also report that he has been losing weight and has had two bouts of pneumonia in the past six months. On examination, the boy appears malnourished and has clubbing of his fingers. A sweat chloride test confirms a diagnosis of cystic fib…	non-calculation	Treatment selection	Easy	Pediatrics	B	The answer is: B	The most appropriate initial treatment for a 2-year-old boy with cystic fibrosis would be B) Pancreatic enzyme replacement. Cystic fibrosis is an inherited disorder that affects the exocrine glands, including those that produce mucus and digestive enzymes. The defective gene in cystic fibrosis causes the body to produce thick and sticky mucus, which can obstruct the airways and lead to frequent r…	The answer is: B	The most appropriate initial treatment for this patient with cystic fibrosis is pancreatic enzyme replacement therapy. Cystic fibrosis is an autosomal recessive disorder that affects the function of multiple organs, including the lungs and pancreas. Patients with cystic fibrosis often have recurrent respiratory infections, malnutrition, and pancreatic insufficiency. The patient in this scenario p…	The answer is: B	The patient's symptoms, history of recurrent pneumonia, malnutrition, and clubbing of fingers are consistent with a diagnosis of cystic fibrosis (CF). CF is an autosomal recessive disorder characterized by defective chloride transport that leads to thickened secretions in various organs, including the lungs and pancreas. The most common initial presentation of CF in infants is respiratory symptom…	B	B	B	1	1	1
A recent study was conducted to determine the correlation between high blood pressure and heart disease in a population of 10,000 individuals. Out of these, 2,000 individuals were diagnosed with heart disease, and 1,500 of these had high blood pressure. If an individual from this population is chosen at random, what is the probability that they have heart disease given they have high blood pressu…	calculation	Statistical data interpretation	Medium	Internal Medicine	C	The answer is: A	To find the probability of an individual having heart disease given they have high blood pressure, we need to use the formula for conditional probability. Conditional probability = (Number of individuals with heart disease and high blood pressure) / (Number of individuals with high blood pressure) In this case, the number of individuals with heart disease and high blood pressure is given as 1,500…	The answer is: B	To find the probability that a randomly chosen individual from the population has heart disease given they have high blood pressure, we need to use the concept of conditional probability. We have been given that out of the 10,000 individuals in the population: - 2,000 individuals have heart disease - 1,500 of the individuals with heart disease also have high blood pressure The probability of an i…	The answer is: C.	To solve this problem, we need to use the concept of conditional probability. We are given that out of the 10,000 individuals, 2,000 have heart disease and 1,500 with heart disease have high blood pressure. First, we need to determine the probability of having high blood pressure given heart disease. This can be calculated as 1,500 (individuals with both heart disease and high blood pressure) div…	A	B	C	0	0	1
A 45-year-old woman visits her primary care physician for a routine check-up. She has no significant past medical history and her family history is notable for breast cancer in her mother and maternal aunt. She is concerned about her risk of developing breast cancer and asks about screening measures. According to the current U.S. Preventive Services Task Force (USPSTF) recommendations, which of t…	non-calculation	Public health and preventive medicine questions	Easy	Oncology	B	The answer is: C	According to the current U.S. Preventive Services Task Force (USPSTF) recommendations, the most appropriate next step for breast cancer screening in this patient would be: C. Start annual mammography at age 50. The USPSTF recommends starting mammography screening at age 50 and continuing until age 74. The frequency of screening can be discussed with the patient and personalized based on individua…	The answer is: B	According to the current U.S. Preventive Services Task Force (USPSTF) recommendations, breast cancer screening for average-risk women should start at age 50 and continue until age 74. For women aged 45 to 49, the decision to start screening with mammograms should be an individual one, based on the patient's values regarding the potential benefits and harms. In this case, the patient is 45 years o…	The answer is: D	Based on the current USPSTF recommendations, the most appropriate next step for breast cancer screening in this patient would be to start biennial mammography at age 50 (option D). The USPSTF recommends biennial mammography screening for women aged 50 to 74 years. The decision to start mammography screening in women aged 40 to 49 should be an individual one, taking into account the patient's valu…	C	B	D	0	1	0
A 55-year-old female presents with a 6-month history of pain and stiffness in her hands, particularly in the morning. Her rheumatoid factor and anti-CCP antibodies are both positive. Which of the following is the most appropriate first-line treatment for her condition? A. Nonsteroidal anti-inflammatory drugs (NSAIDs) B. Glucocorticoids C. Methotrexate D. Hydroxychloroquine E. Infliximab	non-calculation	Treatment selection	Easy	Rheumatology	C	The answer is: C	The most appropriate first-line treatment for a patient with a positive rheumatoid factor and anti-CCP antibodies is C. Methotrexate. Methotrexate is a disease-modifying antirheumatic drug (DMARD) and is considered the gold standard for the treatment of rheumatoid arthritis. It helps relieve pain, reduce inflammation, and slow down joint damage.	The answer is: C	Based on the provided information, the patient seems to be experiencing symptoms consistent with rheumatoid arthritis (RA). The positive results for both rheumatoid factor and anti-CCP antibodies further support this diagnosis. To determine the most appropriate first-line treatment for RA, it is important to consider the current guidelines and recommendations. The American College of Rheumatology…	The answer is: C.	Based on the patient's symptoms, positive rheumatoid factor and anti-CCP antibodies, she is most likely suffering from rheumatoid arthritis (RA). The most appropriate first-line treatment for RA is usually disease-modifying antirheumatic drugs (DMARDs). These drugs can slow down the progression of the disease and reduce joint damage. Among the options provided, Methotrexate is the most commonly u…	C	C	C	1	1	1
A 60 kg patient requires general anesthesia for a surgical procedure. The anesthesiologist plans to use Propofol for induction of anesthesia. The recommended dosage for Propofol induction is 2-2.5 mg/kg. Given this information, calculate the range of Propofol dosage (in mg) that the anesthesiologist should administer to this patient. A. 100-150 mg B. 120-180 mg C. 140-200 mg D. 150-210 mg E. 120-…	calculation	Drug dosage calculations	Medium	Anesthesiology	C	The answer is: A	To calculate the range of Propofol dosage that the anesthesiologist should administer to the patient, we multiply the recommended dosage range (2-2.5 mg/kg) by the patient's weight in kg (60 kg). Low end of the range: 2 mg/kg x 60 kg = 120 mg High end of the range: 2.5 mg/kg x 60 kg = 150 mg Therefore, the range of Propofol dosage the anesthesiologist should administer is 120-150 mg. The correct …	The answer is: A	To calculate the range of Propofol dosage that should be administered to the patient, we can use the recommended dosage range of 2-2.5 mg/kg and the patient's weight of 60 kg. Step 1: Calculate the low end of the dosage range. Low end dosage = 2 mg/kg x 60 kg = 120 mg Step 2: Calculate the high end of the dosage range. High end dosage = 2.5 mg/kg x 60 kg = 150 mg Therefore, the range of Propofol …	The answer is: B	To calculate the range of Propofol dosage that the anesthesiologist should administer to the patient, we need to multiply the recommended dosage range (2-2.5 mg/kg) by the patient's weight (60 kg). The minimum dosage would be 2 mg/kg x 60 kg = 120 mg The maximum dosage would be 2.5 mg/kg x 60 kg = 150 mg Therefore, the range of Propofol dosage that the anesthesiologist should administer is 120-15…	A	A	B	0	0	0
A 65-year-old man with a 40-pack-year smoking history presents to the clinic complaining of a persistent dry cough and unintentional weight loss over the past 3 months. A chest CT reveals a 3 cm mass in the right upper lobe of the lung. A biopsy of the mass is performed and pathology report indicates small cell lung carcinoma. Which of the following is the most likely prognosis for this patient? …	non-calculation	Disease progression and prognosis	Hard	Pulmonology	E	The answer is: E	The most likely prognosis for a patient with small cell lung carcinoma is option E, with a 5-year survival rate of less than 10%. Small cell lung carcinoma is an aggressive type of lung cancer that tends to spread quickly and is often diagnosed at an advanced stage. The prognosis for small cell lung carcinoma is generally poor, with a lower survival rate compared to non-small cell lung cancer.	The answer is: E	Based on the patient's presentation and pathology report, he has been diagnosed with small cell lung carcinoma. Small cell lung carcinoma is a highly aggressive type of lung cancer that tends to grow and spread rapidly. It is commonly associated with a smoking history. The prognosis of small cell lung carcinoma is generally poor, as it is often diagnosed at an advanced stage. The 5-year survival …	The answer is: D	Based on the information provided, the patient is a 65-year-old man with a 40-pack-year smoking history. He presents with a persistent dry cough, unintentional weight loss, and a 3 cm mass in the right upper lobe of the lung. The biopsy confirms small cell lung carcinoma. Small cell lung carcinoma is an aggressive and fast-growing type of lung cancer that tends to spread quickly to other parts of…	E	E	D	1	1	0
A new diagnostic test for detecting Addison's disease has been developed. In a trial with 1000 people, 100 were diagnosed with Addison's disease. The test correctly identified 90 of these patients (True Positives) and incorrectly identified 20 patients without the disease (False Positives). What is the Positive Predictive Value (PPV) of this test? A) 70% B) 80% C) 82% D) 90% E) 95%	calculation	Diagnostic test calculations	Easy	Endocrinology	B	The answer is: C.	To calculate the Positive Predictive Value (PPV) of a test, we need to determine the proportion of true positive results out of all positive results. In this case, we have 90 true positive results and 20 false positive results, giving a total of 110 positive results (90 + 20). The formula for PPV is: PPV = (True Positives / (True Positives + False Positives)) * 100 Plugging in the values, we get:…	The answer is: C) 82%.	To calculate the Positive Predictive Value (PPV) of a diagnostic test, we need to know the number of True Positives (TP) and the number of False Positives (FP). In this case, the test correctly identified 90 patients with Addison's disease (True Positives) and incorrectly identified 20 patients without the disease (False Positives). The formula for PPV is TP / (TP + FP) multiplied by 100 to get a…	The answer is: C	To calculate the Positive Predictive Value (PPV) of the test, we need to use the formula: PPV = True Positives / (True Positives + False Positives) In this case, we have 90 True Positives and 20 False Positives. Plugging the numbers into the formula: PPV = 90 / (90 + 20) = 90 / 110 = 0.8181 Converting the decimal to a percentage: PPV = 0.8181 * 100 = 81.81% Rounding the percentage to the nearest …	C	C	C	0	0	0
A 45-year-old female presents to the clinic with a 6-month history of progressive fatigue, pruritus, and dark urine. She denies any alcohol or drug use. On physical examination, hepatosplenomegaly is noted. Laboratory studies show a serum alkaline phosphatase level of 500 U/L (N: 40-130), AST of 50 U/L (N: 7-56), ALT of 60 U/L (N: 7-56), and total bilirubin of 2.0 mg/dL (N: 0.3-1.2). Antimitochon…	non-calculation	Interpretation of lab results	Hard	Gastroenterology	A	The answer is: A	The most likely diagnosis in this case is A. Primary biliary cirrhosis. Key clinical findings that support this diagnosis include the patient's symptoms of fatigue, pruritus, and dark urine, as well as the presence of hepatosplenomegaly. Laboratory findings consistent with primary biliary cirrhosis include an elevated alkaline phosphatase level, elevated total bilirubin level, and the presence of…	The answer is: A	Based on the clinical presentation of a 45-year-old female with progressive fatigue, pruritus, and dark urine, along with hepatosplenomegaly, and laboratory findings of elevated alkaline phosphatase, total bilirubin, and presence of antimitochondrial antibodies, the most likely diagnosis is primary biliary cirrhosis (PBC). PBC is a chronic inflammatory autoimmune disease that primarily affects th…	The answer is: C	Based on the clinical presentation and laboratory findings, the most likely diagnosis is primary biliary cirrhosis (PBC). PBC is a chronic autoimmune liver disease characterized by destruction of intrahepatic bile ducts, leading to cholestasis. The symptoms of progressive fatigue and pruritus, along with elevated alkaline phosphatase and bilirubin levels, suggest impaired bile flow. The presence …	A	A	C	1	1	0
A new diagnostic test for a rare tropical disease has been developed. In a study of 1000 individuals, the test correctly identified 90 out of the 100 individuals who were actually infected (true positives) and incorrectly identified 10 healthy individuals as infected (false positives). There were 10 people who were infected but were not identified by the test (false negatives). Based on this info…	calculation	Diagnostic test calculations	Easy	Emergency Medicine	A	The answer is: E	To calculate the specificity of a diagnostic test, we need to divide the number of true negatives by the sum of true negatives and false positives. In this case, the number of true negatives is the total number of healthy individuals correctly identified by the test, which is 1000 - 10 = 990. The false positives are given as 10. Specificity = true negative / (true negative + false positive) Speci…	The answer is: A	To determine the specificity of the diagnostic test, we need to calculate the proportion of correctly identified healthy individuals (true negatives) out of the total healthy individuals. Out of 1000 individuals: - True positives = 90 - False positives = 10 - False negatives = 10 To find the true negatives, we subtract the number of false positives from the total number of healthy individuals (10…	The answer is A.	To determine the specificity of the diagnostic test, we need to determine the proportion of true negatives in the study. True negatives are healthy individuals who were correctly identified as not having the disease. The total number of healthy individuals in the study is equal to the number of participants minus the number of infected individuals. In this case, 1000 - 100 = 900. Out of these 900…	E	A	A	0	1	1
A 45-year-old woman with a history of hypertension is scheduled for a hysterectomy. The anesthesiologist decides to use a general anesthetic. Which of the following is the most likely pathophysiological effect of the administered anesthetic on this patient's cardiovascular system? A) Decreased heart rate B) Increased peripheral vascular resistance C) Decreased stroke volume D) Increased cardiac o…	non-calculation	Pathophysiology questions	Easy	Anesthesiology	E	The answer is: E	The most likely pathophysiological effect of the administered anesthetic on this patient's cardiovascular system would be decreased mean arterial pressure (E). General anesthetics have a tendency to cause vasodilation, which leads to a reduction in systemic vascular resistance. This results in a decreased mean arterial pressure. Since the patient already has a history of hypertension, the anesthe…	The answer is: E	When a patient is administered a general anesthetic, it can have several potential effects on the cardiovascular system. In this case, a 45-year-old woman with a history of hypertension is scheduled for a hysterectomy. One of the primary aims of anesthesia is to induce a state of hypnosis, amnesia, analgesia, and muscle relaxation. In doing so, general anesthesia can impact the cardiovascular sys…	The answer is: E	First, let's break down the information provided. The patient is a 45-year-old woman with a history of hypertension. She is scheduled for a hysterectomy, and the anesthesiologist decides to use a general anesthetic. Next, let's analyze the options provided and determine the most likely effect on the patient's cardiovascular system: A) Decreased heart rate: Anesthetic agents can cause a decrease i…	E	E	E	1	1	1
A 65-year-old man with a 40-pack-year smoking history presents with a persistent cough, weight loss, and fatigue over the past few months. Chest X-ray reveals a mass in the right lung. Biopsy of the mass is consistent with small cell lung cancer. Which of the following is the most likely prognosis of the patient's condition? A) The majority of patients survive more than 5 years with appropriate t…	non-calculation	Disease progression and prognosis	Medium	Pulmonology	B	The answer is: B	B) The majority of patients survive less than 1 year despite appropriate treatment. Small cell lung cancer is an aggressive form of lung cancer that tends to metastasize early and is often diagnosed in advanced stages. The prognosis is generally poor, with a median survival of less than one year, even with appropriate treatment.	The answer is: B	The most likely prognosis for a patient with small cell lung cancer is B) The majority of patients survive less than 1 year despite appropriate treatment. Small cell lung cancer is a highly aggressive type of lung cancer that tends to grow and spread quickly. It is frequently associated with a smoking history, just like in this case. The symptoms presented by the patient, such as persistent cough…	The answer is: B	Based on the information provided, the patient's presentation of a persistent cough, weight loss, and fatigue, along with the finding of a mass in the lung, are concerning for small cell lung cancer. Small cell lung cancer is typically associated with a poor prognosis. The most likely prognosis for small cell lung cancer is that the majority of patients survive less than 1 year despite appropriat…	B	B	B	1	1	1
A 52-year-old man with a history of chronic obstructive pulmonary disease (COPD) presents to the clinic for a routine check-up. He has been smoking 2 packs of cigarettes daily for the past 30 years. His BMI is 27, and he reports no regular exercise. His blood pressure is 130/85 mmHg. His total cholesterol is 220 mg/dL, HDL cholesterol is 35 mg/dL, and LDL cholesterol is 160 mg/dL. Calculate the p…	calculation	Clinical score calculations	Hard	Internal Medicine	E	Based on the information provided, the answer is: C	To calculate the 10-year ASCVD risk using the Pooled Cohort Equations, we need the patient's age, sex, race, total cholesterol, HDL cholesterol, systolic blood pressure, treatment for hypertension, and current smoking status. Although the patient's age is given as 52, we do not have information about the patient's sex, race, or treatment for hypertension. Therefore, we cannot accurately calculate…	Apologies for any confusion, but I'm unable to provide a single letter answer based on the analysis provided. Since we are missing important information such as sex and race, we cannot accurately calculate the patient's 10-year risk for ASCVD using the Pooled Cohort Equations.	To calculate the 10-year risk for developing atherosclerotic cardiovascular disease (ASCVD) using the Pooled Cohort Equations, we need to consider several factors: age, sex, race, total cholesterol, HDL cholesterol, systolic blood pressure, antihypertensive medication use, and smoking status. Let's analyze each factor for the patient and calculate the risk. 1. Age: The patient is 52 years old. 2.…	The answer is: B	To calculate the patient's 10-year risk for developing atherosclerotic cardiovascular disease (ASCVD) using the Pooled Cohort Equations, we need to consider the following risk factors: 1. Age: The patient is 52 years old. 2. Sex: The patient's sex is not provided, and being male would increase the risk. 3. Tobacco smoking: The patient has a history of smoking 2 packs of cigarettes daily for the p…	C	S	B	0	0	0
A 25-year-old man presents with fever, headache, and a stiff neck. He reports that he is a university student and lives in a dormitory. A lumbar puncture is performed and the cerebrospinal fluid (CSF) analysis shows an increase in neutrophils. Gram stain of the CSF reveals gram-negative diplococci. Which of the following is the most appropriate initial treatment? A. Ampicillin B. Ceftriaxone C. V…	non-calculation	Treatment selection	Easy	Infectious Diseases	B	The answer is: B	The most appropriate initial treatment for a suspected case of meningitis with gram-negative diplococci is B. Ceftriaxone. Gram-negative diplococci often indicate infection with Neisseria meningitidis, which is a common cause of bacterial meningitis. Ceftriaxone is the treatment of choice for this type of infection as it has good penetration into the cerebrospinal fluid and covers the most likely…	The answer is: B	Based on the patient's presentation of fever, headache, and stiff neck, along with the finding of increased neutrophils in the cerebrospinal fluid (CSF) and gram-negative diplococci on Gram stain, the most likely diagnosis is meningococcal meningitis. Meningococcal meningitis is caused by the bacterial pathogen Neisseria meningitidis, which is a gram-negative diplococcus. It is a serious infectio…	The answer is: B	Based on the patient's presentation of fever, headache, and stiff neck, along with the CSF analysis showing an increase in neutrophils and gram-negative diplococci on Gram stain, the most likely diagnosis is meningococcal meningitis. The initial treatment for meningococcal meningitis is intravenous antibiotics, specifically a third-generation cephalosporin, such as ceftriaxone (choice B) or cefot…	B	B	B	1	1	1
A 45-year-old man presents to the emergency department with severe right lower quadrant abdominal pain that began suddenly a few hours ago. The pain is constant and is associated with nausea and vomiting. On physical examination, there is tenderness and rebound tenderness in the right lower quadrant of the abdomen. His vital signs are normal. Which of the following is the most likely diagnosis? A…	non-calculation	Diagnosis based on symptoms	Easy	Surgery	B	The answer is: B	Based on the symptoms described (severe right lower quadrant abdominal pain that began suddenly, nausea and vomiting, tenderness and rebound tenderness in the right lower quadrant), the most likely diagnosis is acute appendicitis (B). Appendicitis typically presents with pain starting in the periumbilical area and then migrating to the right lower quadrant. Nausea, vomiting, and localized tendern…	The answer is: A	Based on the given information, the most likely diagnosis is acute appendicitis. The sudden onset of severe right lower quadrant abdominal pain, along with tenderness and rebound tenderness in the same area, is suggestive of acute appendicitis. This condition occurs when the appendix becomes inflamed and infected, typically due to a blockage in the appendix, such as by fecal matter or a foreign o…	The answer is: B	Based on the presenting symptoms and physical examination findings, the most likely diagnosis is acute appendicitis (option B). The sudden onset of severe right lower quadrant abdominal pain, associated with nausea and vomiting, is a classic presentation of appendicitis. Tenderness and rebound tenderness in the right lower quadrant further support this diagnosis. The patient's normal vital signs …	B	A	B	1	0	1
A 56-year-old male with a 30-year history of smoking presents with chronic cough, dyspnea, and weight loss. A chest X-ray reveals a mass in the right upper lobe of his lung. A biopsy of the mass is performed and the pathology report indicates non-small cell lung cancer. Which of the following is the most likely prognosis for this patient's condition? A) The patient has a high chance of survival w…	non-calculation	Disease progression and prognosis	Medium	Pulmonology	B	The answer is B.	B) The patient has a poor prognosis due to the advanced stage of the disease. Non-small cell lung cancer is a common type of lung cancer that tends to grow and spread more slowly than small cell lung cancer. However, by the time symptoms like chronic cough, dyspnea, and weight loss appear, the disease is often at an advanced stage. The presence of a mass in the right upper lobe of the lung furthe…	The answer is: B	Based on the information provided, the most likely prognosis for this patient's condition is Option B) The patient has a poor prognosis due to the advanced stage of the disease. Several factors indicate a poor prognosis in this case: 1. History of smoking: The patient's 30-year history of smoking increases the risk of developing lung cancer and is associated with a worse prognosis compared to non…	The answer is: B	Based on the information provided, a 56-year-old male with a 30-year history of smoking presenting with chronic cough, dyspnea, weight loss, and a chest X-ray revealing a mass in the right upper lobe of his lung, the most likely prognosis for this patient's condition is: B) The patient has a poor prognosis due to the advanced stage of the disease. The presence of chronic symptoms such as cough, d…	B	B	B	1	1	1
A 32-year-old woman presents to the clinic with a 6-month history of irregular menstrual cycles and excessive hair growth on her face and chest. She also reports a significant weight gain over the same period. On physical examination, her BMI is calculated to be 35 kg/m2. Her blood pressure is 130/85 mmHg. Pelvic ultrasound reveals bilateral enlarged ovaries with multiple small peripheral cysts. …	non-calculation	Disease progression and prognosis	Hard	Obstetrics and Gynecology	A	The answer is: A	The most likely long-term complication associated with polycystic ovary syndrome (PCOS) is A) Endometrial hyperplasia. PCOS is a hormonal disorder characterized by imbalances in estrogen and progesterone levels, leading to irregular menstrual cycles, excessive hair growth (hirsutism), weight gain, and enlarged ovaries with multiple cysts. These hormonal imbalances result in the absence or irregul…	The answer is: A	The most likely long-term complication associated with polycystic ovary syndrome (PCOS) is endometrial hyperplasia. PCOS is a hormonal disorder characterized by elevated levels of androgens (male sex hormones) and insulin resistance. Women with PCOS often have irregular menstrual cycles, excessive hair growth (hirsutism), weight gain, and enlarged ovaries with multiple small cysts. One of the pri…	The answer is: A	PCOS is a hormonal disorder that affects women of reproductive age and is characterized by irregular menstrual cycles, excessive hair growth (hirsutism), weight gain, and enlarged ovaries with multiple small cysts. One of the long-term complications associated with PCOS is endometrial hyperplasia. Due to the lack of regular ovulation and hormonal imbalances, women with PCOS may have prolonged or …	A	A	A	1	1	1
A 62-year-old man presents to the clinic with complaints of chest pain that intensifies with physical activity and subsides with rest. He also reports experiencing shortness of breath. His past medical history is significant for hypertension and hyperlipidemia. His ECG shows ST-segment depression during an episode of chest pain. Which of the following is the most appropriate initial treatment for…	non-calculation	Treatment selection	Medium	Cardiology	B	The answer is: A	The most appropriate initial treatment for this patient would be A) Nitroglycerin. It is the first-line medication for the relief of chest pain (angina) associated with coronary artery disease. Nitroglycerin acts by dilating the coronary arteries and improving blood flow to the heart, relieving chest pain. It is important to note that if the patient's symptoms persist despite nitroglycerin use, f…	The answer is: A	Based on the patient's symptoms, history, and ECG findings, he is most likely experiencing an episode of stable angina. Stable angina is characterized by chest pain that is predictable and reproducible, usually occurring with physical exertion or emotional stress and relieved by rest or nitroglycerin. Based on the provided information, the most appropriate initial treatment for this patient is A)…	The answer is: A.	Based on the patient's symptoms of chest pain that worsens with physical activity and improves with rest, along with the ECG findings of ST-segment depression, it is likely that the patient is experiencing stable angina. The first-line treatment for stable angina is usually nitroglycerin, as it helps relieve chest pain by vasodilating the coronary arteries and improving blood flow to the heart mu…	A	A	A	0	0	0
A 45-year-old man is brought to the emergency department following a motor vehicle collision. He was the driver and was not wearing a seatbelt at the time of the accident. He has multiple fractures and a suspected traumatic brain injury. The patient has a history of alcoholism and non-compliance with medical advice. As a part of a public health initiative, what would be the most effective interve…	non-calculation	Public health and preventive medicine questions	Hard	Emergency Medicine	C	The answer is: C	C) Implementing a seatbelt law would be the most effective intervention to prevent such injuries in the future. The patient in this case was not wearing a seatbelt, which significantly increases the risk of injury in a motor vehicle collision. Seatbelt laws have been proven to be effective in reducing the likelihood of severe injury or death in car accidents. By implementing a seatbelt law and en…	The answer is: C	The most effective intervention to prevent such injuries in the future would be C) Implementing a seatbelt law. Here's the reasoning behind this choice: 1) Mandatory alcohol testing for all drivers (Option A) is already in place in many areas and can be effective in reducing drunk driving. However, this intervention alone may not fully address the issue of the patient's non-compliance with medica…	The answer is: C	Based on the information provided, the most effective intervention to prevent such injuries in the future would be to implement a seatbelt law (Choice C). Mandatory alcohol testing for all drivers (Choice A) can be an effective deterrent for drunk driving but it may not address the issue of non-compliance with medical advice or the lack of seatbelt use. Counseling about the dangers of drunk drivi…	C	C	C	1	1	1
A 45-year-old male with a history of type 2 diabetes and hypertension presents with fatigue and generalized weakness. His blood pressure is 150/95 mmHg. Laboratory tests reveal elevated serum creatinine and blood urea nitrogen levels. Urinalysis shows proteinuria and microscopic hematuria. Renal biopsy demonstrates nodular glomerulosclerosis. Which of the following pathophysiological mechanisms i…	non-calculation	Pathophysiology questions	Medium	Nephrology	C	The answer is: E	The correct answer is E. Activation of the renin-angiotensin-aldosterone system. This patient's presentation is consistent with diabetic nephropathy, a common complication of type 2 diabetes. The pathophysiology of diabetic nephropathy involves the activation of the renin-angiotensin-aldosterone system (RAAS). Hyperglycemia, along with other factors, leads to increased synthesis and release of re…	The answer is: C	Based on the presentation and laboratory findings, the most likely pathophysiological mechanism responsible for this patient's condition is option C, hyperglycemia-induced basement membrane thickening. Let's go through the reasoning step by step. The patient has a history of type 2 diabetes and hypertension. Both of these conditions are risk factors for the development of diabetic nephropathy, a …	The answer is: A	Based on the patient's history of type 2 diabetes and hypertension, along with the laboratory findings suggesting kidney dysfunction, the most likely pathophysiological mechanism responsible for this patient's condition is hyperglycemia-induced basement membrane thickening. In patients with type 2 diabetes, chronically elevated blood glucose levels can lead to damage to the small blood vessels, i…	E	C	A	0	1	0
A 45-year-old man presents to the clinic with complaints of fatigue, loss of appetite, and nausea. His blood pressure is 145/95 mmHg. Laboratory tests show the following: Blood urea nitrogen: 45 mg/dL, Creatinine: 2.5 mg/dL, Sodium: 140 mEq/L, Potassium: 5.5 mEq/L, Chloride: 105 mEq/L, Bicarbonate: 22 mEq/L, Albumin: 3.5 g/dL, Glucose: 98 mg/dL. Urinalysis shows 2+ proteinuria. Which of the follo…	non-calculation	Interpretation of lab results	Easy	Nephrology	B	The answer is: A	Based on the patient's symptoms and laboratory findings, the most likely diagnosis is chronic kidney disease (CKD). CKD is characterized by a gradual loss of kidney function over time, resulting in impaired filtration and regulation of waste products, electrolytes, and fluid balance. The elevated blood pressure, proteinuria (2+ proteinuria), and laboratory findings of elevated blood urea nitrogen…	The answer is: B	Based on the symptoms and laboratory tests provided, the most likely diagnosis is chronic kidney disease (CKD). Here's the step-by-step reasoning: 1. Symptom Analysis: - Fatigue, loss of appetite, and nausea are common symptoms seen in CKD. These symptoms often occur due to the accumulation of waste products in the blood, leading to a feeling of malaise. - Hypertension (high blood pressure) is al…	The answer is: C	Based on the symptoms and laboratory findings described, the most likely diagnosis for this patient is C) Nephrotic syndrome. Nephrotic syndrome is characterized by the presence of significant proteinuria, which is indicated by the 2+ proteinuria on urinalysis. This often leads to hypoalbuminemia, which is reflected by the low albumin level of 3.5 g/dL in this case. The elevated blood urea nitrog…	A	B	C	0	1	0
A 60 kg woman with severe psoriasis is prescribed methotrexate. The recommended dosage is 10 mg/m^2 body surface area per week. Given that the patient's body surface area is approximately 1.6 m^2, what will be the total weekly dose of methotrexate for this patient? A) 10 mg B) 16 mg C) 20 mg D) 32 mg E) 64 mg	calculation	Drug dosage calculations	Easy	Dermatology	D	Apologies for the confusion. To clarify, the correct answer is: The answer is: B	The total weekly dose of methotrexate for this patient can be calculated by multiplying the recommended dosage (10 mg/m^2) by the patient's body surface area (1.6 m^2). Total weekly dose = 10 mg/m^2 * 1.6 m^2 = 16 mg. Therefore, the correct answer is B) 16 mg.	The answer is: B	To calculate the total weekly dose of methotrexate for this patient, we need to multiply the recommended dosage (10 mg/m^2) by the patient's body surface area (1.6 m^2). So, the calculation would be: 10 mg/m^2 × 1.6 m^2 = 16 mg Therefore, the total weekly dose of methotrexate for this patient would be 16 mg. The correct answer is B) 16 mg.	The answer is: B	To find the total weekly dose of methotrexate for the patient, we need to multiply the recommended dosage (10 mg/m^2) by the patient's body surface area (1.6 m^2). 10 mg/m^2 * 1.6 m^2 = 16 mg Therefore, the total weekly dose of methotrexate for this patient is 16 mg. The answer is B) 16 mg.	B	B	B	0	0	0
A 40-year-old woman with a history of major depressive disorder is prescribed a new medication, Fluoxetine, at 20 mg per day. The medication comes in 10 mg tablets. After 1 week, her psychiatrist decides to increase her dose to 40 mg per day. How many 10 mg tablets should the patient take daily to meet the new dosage requirement? A) 1 tablet B) 2 tablets C) 4 tablets D) 6 tablets E) 8 tablets	calculation	Drug dosage calculations	Easy	Psychiatry	C	The answer is: C)	To meet the new dosage requirement of 40 mg per day, the patient should take 4 tablets daily. Each tablet is 10 mg, so 4 tablets would equal 40 mg (10 mg x 4 tablets). Therefore, the correct answer is C) 4 tablets.	The answer is: C	To meet the new dosage of 40 mg per day, the patient will need to take 4 tablets of Fluoxetine, each being 10 mg. Here's the step-by-step calculation: 1. The patient's initial dosage is 20 mg per day, which is equivalent to 2 tablets of 10 mg each (20 mg/10 mg per tablet = 2 tablets). 2. The psychiatrist decides to increase the dosage to 40 mg per day, which is double the initial dosage. 3. To me…	The answer is: C	To determine how many 10 mg tablets the patient should take daily to meet the new dosage requirement of 40 mg per day, we can start by noting that the patient is currently taking 20 mg per day, which is equivalent to 2 tablets (10 mg tablets x 2). Since the new dosage requirement is 40 mg per day, which is double the current dosage, the patient would need to take double the number of tablets she …	C	C	C	1	1	1
A 45-year-old man comes to the clinic complaining of difficulty in buttoning his shirt and occasional tripping while walking. He has a family history of similar symptoms in his father. Upon examination, the physician notes muscle wasting and fasciculations in his hands. The most likely diagnosis is a neurodegenerative disease affecting which of the following areas of the nervous system? A) Basal …	non-calculation	Public health and preventive medicine questions	Easy	Neurology	C	The answer is: C	The most likely diagnosis in this case is a neurodegenerative disease affecting the anterior horn cells. The symptoms described (muscle wasting, fasciculations) are characteristic of lower motor neuron involvement, which are associated with diseases affecting the anterior horn cells of the spinal cord. The most common example of such a disease is amyotrophic lateral sclerosis (ALS). Option C, ant…	The answer is: C.	The presentation of difficulty in buttoning the shirt, fasciculations, and muscle wasting in the hands suggests a neurodegenerative disease affecting the motor neurons. Based on the family history and the symptoms described, the most likely diagnosis is Amyotrophic Lateral Sclerosis (ALS), also known as Lou Gehrig's disease. In ALS, there is degeneration of the anterior horn cells, which are loca…	The answer is: C.	Based on the provided information, the patient's symptoms of difficulty in buttoning his shirt, occasional tripping while walking, muscle wasting, and fasciculations in his hands suggest a neurodegenerative disease affecting the anterior horn cells of the spinal cord. The anterior horn cells are responsible for voluntary muscle control and are located in the spinal cord. Damage or degeneration of…	C	C	C	1	1	1
E. He is at risk for developing alcohol-induced persisting amnestic disorder."	non-calculation	Disease progression and prognosis	Medium	Psychiatry	C	The answer is: E	Based on the information provided, it is possible that the individual is at risk for developing alcohol-induced persisting amnestic disorder. This disorder is characterized by persistent and severe memory problems that are attributed to excessive alcohol consumption. It is important for this individual to seek medical help and support to address their alcohol use and prevent further complications.	The answer is: C	Alcohol-induced persisting amnestic disorder (also known as Wernicke-Korsakoff syndrome) is a neurological disorder that occurs due to long-term excessive alcohol consumption. It is characterized by significant memory impairments and other cognitive deficits. To determine if someone is at risk for developing this disorder, we need to consider several factors: 1. Excessive alcohol consumption: Thi…	The answer is: C	To address the problem at hand, we need to understand the concept of alcohol-induced persisting amnestic disorder (commonly known as Korsakoff syndrome). Korsakoff syndrome is a neurological disorder caused by thiamine (vitamin B1) deficiency, often resulting from heavy alcohol consumption. Based on the given information, the person in question is at risk for developing alcohol-induced persisting…	E	C	C	0	1	1
A 75-year-old man with a history of chronic heart failure is prescribed digoxin to improve his cardiac output. The patient weighs 70 kg and has a creatinine clearance of 60 ml/min. The desired digoxin concentration is 1.0 ng/ml. Given that the volume of distribution (Vd) for digoxin is 7 L/kg, and the elimination rate constant (k) is calculated as 0.693 divided by half-life, with the half-life be…	calculation	Drug dosage calculations	Hard	Cardiology	D	The answer is: C	To calculate the loading dose of digoxin, we can use the following formula: Loading dose = (desired concentration × Vd) / bioavailability First, we need to calculate the Vd for the patient: Vd = weight × Vd factor = 70 kg × 7 L/kg = 490 L Next, we need to calculate the loading dose: Loading dose = (1.0 ng/ml × 490 L) / 1000 = 0.49 mg Since 1 mg = 1000 mcg, the loading dose in mcg would be: 0.49 m…	The answer is: E	To calculate the loading dose of digoxin for this patient, we can use the following formula: Loading dose = desired concentration x Vd x (1 - e^(-k*t))/(bioavailability) Given: Desired concentration (C) = 1.0 ng/ml Vd = 7 L/kg k = 0.693/(t1/2) t1/2 = 36 hours First, we need to calculate the elimination rate constant (k): k = 0.693/36 = 0.01925 hours^-1 To calculate the loading dose, we also need …	I apologize for the confusion. The correct answer is: The answer is: C.	To calculate the loading dose of digoxin, we need to use the formula: Loading dose = desired concentration x Vd / (1 - e^(-k x t)) Given: - Desired concentration = 1.0 ng/ml - Vd = 7 L/kg - k = 0.693 / half-life (half-life = 36 hours) - Weight of the patient = 70 kg First, we need to calculate k: k = 0.693 / 36 = 0.01925 per hour Next, we calculate the loading dose using the formula: Loading dose…	C	E	C	0	0	0
A 55-year-old man presents to the clinic with a 3-month history of progressive fatigue, weight loss, and night sweats. On examination, he appears pale and has splenomegaly. Laboratory findings include a hemoglobin level of 10 g/dL, a white blood cell count of 100,000/mm3, and a platelet count of 450,000/mm3. A peripheral smear shows mature and immature myeloid cells. What is the most likely diagn…	non-calculation	Diagnosis based on symptoms	Easy	Internal Medicine	C	The answer is: C	C) Chronic myeloid leukemia Chronic myeloid leukemia (CML) is characterized by the presence of the Philadelphia chromosome, which is a reciprocal translocation between chromosomes 9 and 22. This results in the formation of the BCR-ABL fusion gene, leading to unregulated proliferation of myeloid cells. The symptoms of CML typically include fatigue, weight loss, night sweats, and splenomegaly. Labo…	The answer is: C	Based on the presentation and laboratory findings, the most likely diagnosis is chronic myeloid leukemia (CML). CML is characterized by the proliferation of mature and immature myeloid cells, which is consistent with the peripheral smear findings in this patient. The symptoms of fatigue, weight loss, and night sweats are common in CML and often result from anemia and increased metabolic activity …	The answer is: C	Based on the symptoms described, the most likely diagnosis is Chronic Myeloid Leukemia (CML). CML is a type of blood cancer characterized by the presence of the Philadelphia chromosome, which results in excessive production of mature and immature myeloid cells. The signs and symptoms of CML include fatigue, weight loss, night sweats, and an enlarged spleen (splenomegaly). The laboratory findings …	C	C	C	1	1	1
A radiologist is conducting a study to evaluate the accuracy of a new imaging technique for the detection of lung cancer. The radiologist tests 1,000 individuals, 100 of whom are known to have lung cancer. The new imaging technique correctly identifies 85 of the cancer patients (true positives) and incorrectly identifies 30 healthy patients as having cancer (false positives). Based on these data,…	calculation	Statistical data interpretation	Hard	Radiology	A	The answer is: A.	To calculate the Positive Predictive Value (PPV), we need to use the formula: PPV = True Positives / (True Positives + False Positives) In this case, the true positives are 85 (those correctly identified with cancer) and the false positives are 30 (healthy patients incorrectly identified with cancer). PPV = 85 / (85 + 30) PPV = 85 / 115 PPV = 0.739 or 73.9% Therefore, the correct answer is option…	The answer is: A	To calculate the Positive Predictive Value (PPV), we need to use the formula: PPV = True Positives / (True Positives + False Positives) Given that the new imaging technique correctly identifies 85 lung cancer patients (true positives) and incorrectly identifies 30 healthy patients as having cancer (false positives), we can plug these values into the formula: PPV = 85 / (85 + 30) Simplifying, PPV …	The answer is: A	To calculate the Positive Predictive Value (PPV), we need to look at the true positives and false positives of the new imaging technique. From the given data: - The total number of individuals tested is 1,000. - The number of individuals known to have lung cancer is 100. - The imaging technique correctly identified 85 of the cancer patients (true positives). - The imaging technique incorrectly id…	A	A	A	1	1	1
A 65-year-old man presents with fatigue, pallor, and increased bruising. His lab results show a hemoglobin of 9 g/dL, hematocrit of 30%, and platelet count of 50,000/mm3. His mean corpuscular volume (MCV) is 90 fL. Based on these results, calculate the patient's corrected reticulocyte count. Use the following formula: Corrected reticulocyte count = Reticulocyte count (%) x (Patient's hematocrit /…	calculation	Clinical score calculations	Easy	Hematology	B	The answer is: B.	To calculate the patient's corrected reticulocyte count, we will use the formula provided: Corrected reticulocyte count = Reticulocyte count (%) x (Patient's hematocrit / Normal hematocrit). Given: Reticulocyte count = 3% Patient's hematocrit = 30% Normal hematocrit = 45% Plugging in the values into the formula: Corrected reticulocyte count = 3% x (30% / 45%) Corrected reticulocyte count = 3% x 0…	The answer is B.	To calculate the corrected reticulocyte count, we need to use the formula: Corrected reticulocyte count = Reticulocyte count (%) x (Patient's hematocrit / Normal hematocrit). Given that the patient's reticulocyte count is 3% and the normal hematocrit is 45%, we can substitute these values into the formula. Corrected reticulocyte count = 3% x (30% / 45%) To simplify the calculation, we divide 30% …	The answer is: B.	To calculate the patient's corrected reticulocyte count, we need to use the formula: Corrected reticulocyte count = Reticulocyte count (%) x (Patient's hematocrit / Normal hematocrit) Given: Reticulocyte count: 3% Patient's hematocrit: 30% Normal hematocrit: 45% To calculate the corrected reticulocyte count: Corrected reticulocyte count = 3% x (30% / 45%) = 3% x 0.67 = 0.02 or 2% Therefore, the p…	B	B	B	1	1	1
A 65-year-old man with a 30-year history of smoking presents with a chronic cough and shortness of breath. His chest X-ray reveals a mass in the right lung. Biopsy confirms non-small cell lung cancer. Which of the following is the most appropriate first-line treatment? A. Chemotherapy alone B. Radiation therapy alone C. Surgical resection D. Targeted therapy E. Immunotherapy	non-calculation	Treatment selection	Easy	Pulmonology	C	The answer is: C	The most appropriate first-line treatment for non-small cell lung cancer depends on the stage and specific characteristics of the tumor. In this case, since the patient has a mass in the right lung, the most appropriate first-line treatment would be surgical resection (Option C) if the tumor is operable. Surgical resection aims to remove the tumor along with a margin of healthy tissue. This appro…	The answer is: A	When evaluating a patient with a mass in the lung and confirmed non-small cell lung cancer (NSCLC), treatment options depend on factors such as the stage of the cancer, performance status of the patient, and the presence of specific biomarkers. In this case, the patient's history of smoking, along with the presenting symptoms of chronic cough and shortness of breath, suggests a high likelihood of…	The answer is: C	To approach this problem, we need to consider the patient's age, smoking history, symptoms, and the biopsy results. Lung cancer is strongly associated with smoking, and non-small cell lung cancer is the most common type of lung cancer. Given the patient's chronic cough, shortness of breath, and the identification of a mass in the right lung, it is likely that the lung cancer has advanced and is l…	C	A	C	1	0	1
A new diagnostic test for a specific cardiac disease has been developed. In a trial, the test correctly identified 90 out of 100 patients with the disease (True Positives) and correctly identified 80 out of 100 patients without the disease (True Negatives). What is the sensitivity of this new diagnostic test? A) 80% B) 90% C) 70% D) 50% E) 60%	calculation	Diagnostic test calculations	Easy	Cardiology	B	The answer is: B	The sensitivity of a diagnostic test refers to its ability to correctly identify individuals with the disease. It is calculated by dividing the number of true positives by the sum of true positives and false negatives. In this case, the test correctly identified 90 out of 100 patients with the disease, so the sensitivity is 90%.	The answer is: B	To determine the sensitivity of a diagnostic test, we need to calculate the proportion of true positives (patients with the disease correctly identified by the test) out of the total number of patients with the disease. In this case, the test correctly identified 90 out of 100 patients with the disease (True Positives). Therefore, the sensitivity of the test is 90%. Therefore, the correct answer …	The answer is: B	To determine the sensitivity of the new diagnostic test, we need to calculate the proportion of patients with the disease who are correctly identified as positive by the test. In the given information, it states that the test correctly identified 90 out of 100 patients with the disease (True Positives). Since there are 100 patients with the disease, the sensitivity can be calculated as: (90 True …	B	B	B	1	1	1
A 42-year-old man presents with recurrent episodes of severe epigastric pain that radiates to his back. He reports that the pain is often worse after meals, particularly high-fat ones. He has a history of heavy alcohol use. Physical examination reveals tenderness in the epigastric region. Which of the following is the most likely underlying pathophysiological mechanism of his condition? A) Increa…	non-calculation	Pathophysiology questions	Easy	Gastroenterology	D	The answer is: D	The correct answer is D) Autodigestion of the pancreas by its own proteolytic enzymes. The presentation of severe epigastric pain that radiates to the back, worsens after meals (especially high-fat ones), and associated with tenderness in the epigastric region is suggestive of acute pancreatitis. Acute pancreatitis occurs due to the activation of pancreatic enzymes within the pancreas, leading to…	The answer is: D	Based on the information provided, the most likely underlying pathophysiological mechanism of the patient's condition is option D) Autodigestion of the pancreas by its own proteolytic enzymes. Recurrent episodes of severe epigastric pain that radiate to the back, worsen after meals, and are associated with tenderness in the epigastric region, are classic clinical features of acute pancreatitis. I…	The answer is: D	Based on the information provided, the most likely underlying pathophysiological mechanism of the patient's condition is D) Autodigestion of the pancreas by its own proteolytic enzymes. The recurrent episodes of severe epigastric pain that radiates to the back, which worsen after high-fat meals, are characteristic of acute pancreatitis. Heavy alcohol use is a common risk factor for developing pan…	D	D	D	1	1	1
A 45-year-old woman presents with fatigue, shortness of breath, and pallor. She reports a history of intermittent dark urine, especially in the morning. Physical examination reveals splenomegaly. Laboratory findings include a decreased haptoglobin level, increased indirect bilirubin, and increased reticulocyte count. Peripheral blood smear shows spherocytes. Which of the following is the most lik…	non-calculation	Diagnosis based on symptoms	Hard	Hematology	C	The answer is: C	C) Hereditary Spherocytosis	The answer is: C	The symptoms and findings described in the question point towards a hemolytic anemia, where red blood cells are being destroyed at an accelerated rate. Let's analyze each option and consider their relevance to the case: A) Iron Deficiency Anemia: Iron deficiency anemia is characterized by decreased production of red blood cells due to iron deficiency. The symptoms typically include fatigue, short…	The answer is: C	The presentation of fatigue, shortness of breath, pallor, and splenomegaly suggests a hemolytic anemia. The intermittent dark urine and the presence of spherocytes on peripheral blood smear further point towards a hereditary cause. Among the options provided, the most likely diagnosis is C) Hereditary Spherocytosis. Hereditary spherocytosis is an inherited disorder characterized by defects in the…	C	C	C	1	1	1
A 45-year-old woman presents to the clinic with a 6-month history of recurrent, crampy abdominal pain that is relieved by defecation. She also reports a change in her bowel habits, with alternating constipation and diarrhea. She is not experiencing any weight loss, rectal bleeding, or nocturnal symptoms. Her physical examination is unremarkable. No abnormalities are detected in her complete blood…	non-calculation	Diagnosis based on symptoms	Hard	Gastroenterology	C	The answer is: B	Based on the provided information, the most likely diagnosis is irritable bowel syndrome (IBS). IBS is a common gastrointestinal disorder characterized by recurrent abdominal pain or discomfort associated with a change in bowel habits. The pain is typically relieved by defecation. Additionally, patients with IBS often experience alternating episodes of constipation and diarrhea. There are no conc…	The answer is: C	Based on the provided information, the most likely diagnosis is option C) Irritable bowel syndrome (IBS). First, let's go through the information provided: - The patient is a 45-year-old woman with a 6-month history of recurrent, crampy abdominal pain. - The pain is relieved by defecation. - The patient also reports a change in her bowel habits, with alternating constipation and diarrhea. - There…	The answer is: C.	Based on the information provided, the most likely diagnosis for this patient is C) Irritable bowel syndrome (IBS). IBS is a common gastrointestinal disorder characterized by recurrent abdominal pain associated with defecation and changes in bowel habits. It typically presents with symptoms of alternating constipation and diarrhea, which can vary in frequency and severity. The absence of weight l…	B	C	C	0	1	1
A 45-year-old woman undergoes a mammogram, which is a diagnostic test for breast cancer. The prevalence of breast cancer in this age group is about 3%. The mammogram has a sensitivity of 85% and a specificity of 90%. If the woman's mammogram result is positive, what is the probability that she actually has breast cancer? A) 3% B) 15% C) 23% D) 85% E) 90%	calculation	Diagnostic test calculations	Medium	Radiology	C	The answer is: C)	To find the probability that the woman actually has breast cancer given a positive mammogram result, we can use Bayes' theorem. Let's denote the following: P(A) = probability of having breast cancer (prevalence) = 0.03 (3%) P(B) = probability of a positive mammogram result = ? P(¬A) = probability of not having breast cancer = 1 - P(A) = 1 - 0.03 = 0.97 The sensitivity of the mammogram is 85%, whi…	The answer is: C	To solve this problem, we can use Bayes' theorem. Bayes' theorem states that the probability of an event occurring, given a positive test result, can be calculated using the equation: P(A|B) = (P(B|A) * P(A)) / P(B) Where: P(A|B) is the probability of event A occurring given that event B has occurred (in this case, the probability of having breast cancer given a positive mammogram result) P(B|A) …	Apologies for the confusion in my previous response. Without the provided options, I cannot determine the correct letter answer. However, based on the calculations, the probability that the woman actually has breast cancer given a positive mammogram is approximately 78%.	To solve this problem, we can use Bayes' theorem. Let's break down the information provided: - Prevalence of breast cancer in this age group: 3% - Sensitivity of mammogram: 85% (the probability that the mammogram correctly identifies a patient with breast cancer) - Specificity of mammogram: 90% (the probability that the mammogram correctly identifies a patient without breast cancer) We are asked …	C	C	H	1	1	0
A 45-year-old male patient with a history of hypertension is prescribed a new medication, Atenolol, to manage his condition. The physician orders a dose of 0.5 mg/kg/day. The patient weighs 80 kg. The medication is available in 25 mg tablets. How many tablets should the patient take daily? A. 1 tablet B. 2 tablets C. 3 tablets D. 4 tablets E. 5 tablets	calculation	Drug dosage calculations	Medium	Cardiology	B	The answer is: B	To calculate the number of tablets the patient should take daily, we need to find the total dose of Atenolol required. The prescribed dose is 0.5 mg/kg/day, and the patient weighs 80 kg. So, the total daily dose needed for the patient is 0.5 mg/kg/day x 80 kg = 40 mg/day. The medication is available in 25 mg tablets, so we need to determine how many 25 mg tablets make up the total daily dose of 4…	The answer is: B	To calculate the number of Atenolol tablets the patient should take daily, we need to find the total dose of Atenolol required per day and then divide it by the dosage strength of the tablets. The prescribed dose is 0.5 mg/kg/day, and the patient weighs 80 kg. So, the total daily dose of Atenolol for this patient would be: Total daily dose = Dose per kg x Patient weight Total daily dose = 0.5 mg/…	The answer is: B.	To determine how many tablets the patient should take daily, we need to calculate the total dosage in milligrams (mg) that the patient requires. The dose prescribed is 0.5 mg/kg/day. Since the patient weighs 80 kg, the total daily dosage for the patient would be: 0.5 mg/kg/day x 80 kg = 40 mg/day Since the medication is available in 25 mg tablets, we divide the total daily dosage by the amount of…	B	B	B	1	1	1
A new diagnostic test for a rare type of lung cancer has been developed. In a study involving 1,000 individuals, the test correctly identified 80 individuals who were confirmed to have the cancer. However, it also incorrectly identified 20 individuals as having the cancer when they did not. The test correctly identified 880 individuals as not having the cancer. Based on these results, what is the…	calculation	Diagnostic test calculations	Medium	Oncology	C	The answer is: C	To calculate the positive predictive value (PPV) of a diagnostic test, we divide the number of true positives (in this case, individuals correctly identified as having the cancer) by the total number of positive test results (which includes both true positives and false positives). Therefore, the PPV = (number of true positives) / (number of true positives + number of false positives) From the in…	The answer is C) 80%.	To calculate the positive predictive value (PPV) of a diagnostic test, we need to use the formula: PPV = True Positive / (True Positive + False Positive) In this case, the true positive is the number of individuals correctly identified as having the cancer (80), and the false positive is the number of individuals incorrectly identified as having the cancer (20). Therefore, PPV = 80 / (80 + 20) = …	The answer is: A) 60%	To determine the positive predictive value (PPV) of the new diagnostic test, we need to calculate the proportion of individuals who actually have the cancer among those who tested positive for the cancer. From the information given, we know that the test correctly identified 80 individuals with the cancer and incorrectly identified 20 individuals without the cancer. This means that a total of 100…	C	C	A	1	1	0
A 60-year-old man with a history of chronic kidney disease is scheduled for a CT scan with contrast. The radiologist decides to administer a prophylactic dose of acetylcysteine to prevent contrast-induced nephropathy. The recommended dose of acetylcysteine is 600 mg twice a day for 2 days. The medication comes in 200 mg tablets. How many tablets should the patient take in a day? A. 2 tablets B. 3…	calculation	Drug dosage calculations	Easy	Radiology	C	The answer is: C.	The recommended dose of acetylcysteine is 600 mg twice a day. Therefore, the patient should take a total of 1200 mg per day. Since the medication comes in 200 mg tablets, the patient should take 6 tablets per day to reach the recommended dose of 1200 mg. Therefore, the correct answer is C. 6 tablets.	The answer is: C.	To find out how many tablets the patient should take in a day, we first need to determine the total daily dosage of acetylcysteine. According to the dosage instructions, the patient should take 600 mg twice a day for 2 days. So, the total daily dosage for the patient would be 600 mg x 2 = 1200 mg. Since each tablet is 200 mg, we divide the total daily dosage by the dose per tablet to find out how…	The answer is: C	To calculate how many tablets the patient should take in a day, we need to determine the total daily dosage of acetylcysteine required. The recommended dose is 600 mg twice a day for 2 days. 600 mg twice a day means the patient needs 600 mg x 2 = 1200 mg per day. Since each tablet contains 200 mg, we need to divide the total dosage by the dose per tablet to find the number of tablets needed: 1200…	C	C	C	1	1	1
A new diagnostic test for a rare neurological condition associated with anesthesia has been developed. In a clinical trial with 1000 patients, the test correctly identified 95 patients with the condition (true positives) and gave 150 false positive results. What is the positive predictive value (PPV) of this test? A. 38.7% B. 60% C. 63% D. 75% E. 95%	calculation	Diagnostic test calculations	Easy	Anesthesiology	A	The answer is: A.	The positive predictive value (PPV) represents the probability that a positive test result is accurate. It can be calculated as the number of true positives divided by the total number of positive test results (true positives + false positives). In this case, the test correctly identified 95 patients with the condition (true positives) and gave 150 false positive results. Therefore, the total num…	The answer is: A	To calculate the positive predictive value (PPV) of a test, we need to use the following formula: PPV = true positives / (true positives + false positives) * 100% In this case, the test correctly identified 95 patients with the condition (true positives) and gave 150 false positive results. PPV = 95 / (95 + 150) * 100% PPV = 95 / 245 * 100% PPV ≈ 38.7% Therefore, the correct answer is A. 38.7%.	The answer is: A.	To calculate the positive predictive value (PPV) of a test, we need to know both the number of true positive results and the number of total positive results. Given in the problem: True positive results = 95 False positive results = 150 Total positive results = True positive results + False positive results Total positive results = 95 + 150 Total positive results = 245 PPV = (True positive result…	A	A	A	1	1	1
A 45-year-old man comes to the clinic with his wife, who reports that he has been having episodes of mood swings, irritability, and impulsive behavior for the past year. She says that during these episodes, he seems extremely happy and energetic, needing little sleep, and often talks rapidly. However, these episodes are followed by periods where he seems extremely sad, loses interest in activitie…	non-calculation	Disease progression and prognosis	Medium	Psychiatry	B	The answer is: B	The most likely prognosis for this patient's condition is B. Chronic course with periods of remission and relapse. This presentation is consistent with bipolar disorder, specifically bipolar I disorder, which is characterized by episodes of mania alternating with episodes of depression. Bipolar disorder is a chronic condition that typically requires long-term management with pharmacotherapy and p…	The answer is: B	Based on the patient's symptoms, it is likely that he is experiencing bipolar disorder. Bipolar disorder is a mental health condition characterized by periods of mania (elevated mood, increased energy, decreased need for sleep) alternating with periods of depression (low mood, loss of interest, difficulty sleeping). These episodes can last for weeks or months. Now let's analyze the answer choices…	The answer is: B	Based on the symptoms described, the most likely prognosis for this patient's condition is B. Chronic course with periods of remission and relapse. This constellation of symptoms, including episodes of elevated mood (mania), followed by episodes of depression, is characteristic of bipolar disorder. Bipolar disorder is a chronic psychiatric condition that typically requires long-term treatment to …	B	B	B	1	1	1
A 65-year-old man with a history of chronic obstructive pulmonary disease (COPD) is scheduled for a right lower lobectomy due to a lung mass. His preoperative assessment includes calculating his Gold COPD stage to assess the risk of postoperative complications. His FEV1 is 60% of the predicted normal value. Which of the following is his GOLD COPD stage? A. Stage I (Mild) B. Stage II (Moderate) C.…	calculation	Clinical score calculations	Hard	Anesthesiology	B	The answer is: B.	Based on the information given, the 65-year-old man with an FEV1 of 60% of the predicted normal value would be classified as GOLD COPD Stage II (Moderate).	The answer is: B	To calculate the GOLD COPD stage, we need to know the patient's FEV1 (% predicted). FEV1 is a measure of the amount of air that a person can forcefully exhale in one second. It is expressed as a percentage of the predicted normal value based on age, height, and sex. In this case, the patient's FEV1 is 60% of the predicted normal value. The GOLD COPD stages are as follows: A. Stage I (Mild): FEV1 …	The answer is: B	To determine the GOLD COPD stage, we need to know the FEV1 (forced expiratory volume in 1 second) as a percentage of the predicted normal value. Based on the information given, the patient's FEV1 is 60% of the predicted normal value. According to the Global Initiative for Chronic Obstructive Lung Disease (GOLD) classification, the stages are as follows: - Stage I (Mild): FEV1 ≥ 80% predicted - St…	B	B	B	1	1	1
A 65-year-old man presents to the clinic with complaints of fatigue, unintentional weight loss, and a persistent cough for the past three months. A chest X-ray reveals a 3 cm mass in the upper lobe of the right lung. A biopsy of the mass shows small cells with scant cytoplasm, finely granular nuclear chromatin, and absent nucleoli. The most likely mechanism contributing to the development of this…	non-calculation	Pathophysiology questions	Medium	Oncology	A	The answer is: B	B) Inactivation of a tumor suppressor gene	The answer is: B	To determine the most likely mechanism contributing to the development of the patient's malignancy, let's consider the provided information. The patient's symptoms, such as persistent cough, unintentional weight loss, and fatigue, along with the finding of a mass in the lung, are highly suggestive of lung cancer. The description of the biopsy findings, including small cells with scant cytoplasm, …	Certainly! The answer is: B	The patient's symptoms, along with the presence of a mass in the lung, suggest the possibility of lung cancer. To determine the most likely mechanism contributing to the development of this malignancy, we should use the information provided by the biopsy report. The biopsy report describes small cells with scant cytoplasm, finely granular nuclear chromatin, and absent nucleoli. This morphological…	B	B	B	0	0	0
A 55-year-old male patient diagnosed with non-small cell lung cancer is prescribed a chemotherapeutic agent, Cisplatin. The recommended dosage for Cisplatin is 75 mg/m2. The patient's body surface area (BSA) is calculated as 1.8 m2. How many milligrams of Cisplatin should be administered to the patient? A) 100 mg B) 115 mg C) 135 mg D) 150 mg E) 165 mg	calculation	Drug dosage calculations	Easy	Oncology	C	The answer is: C	To calculate the dosage of Cisplatin, we can use the formula: Dosage (in mg) = Recommended dosage (in mg/m2) x Body surface area (in m2) Using the given values: Dosage = 75 mg/m2 x 1.8 m2 Calculating the answer: Dosage = 135 mg Therefore, the correct answer is C) 135 mg.	The answer is: C	To calculate the dosage of Cisplatin for the patient, we need to multiply the recommended dosage (75 mg/m2) by the patient's body surface area (BSA) of 1.8 m2. Dosage = Recommended dosage × BSA Dosage = 75 mg/m2 × 1.8 m2 Dosage = 135 mg Therefore, the patient should be administered 135 mg of Cisplatin. The correct answer is C) 135 mg.	The answer is C.	To calculate the dosage of Cisplatin for the patient, we need to multiply the recommended dosage of 75 mg/m2 by the patient's body surface area (BSA) of 1.8 m2. Dosage = Recommended dosage x BSA Dosage = 75 mg/m2 x 1.8 m2 Dosage = 135 mg Therefore, the patient should be administered 135 mg of Cisplatin. The correct answer is C) 135 mg.	C	C	C	1	1	1
A 65-year-old man presents to the emergency department with severe, crushing chest pain that radiates to his left arm and jaw. He describes the pain as 'heavy' and 'squeezing', and it began while he was mowing the lawn. He has a history of hypertension and type 2 diabetes mellitus. His heart rate is 110 bpm, blood pressure is 150/90 mmHg, and respiratory rate is 20 breaths per minute. An ECG show…	non-calculation	Diagnosis based on symptoms	Medium	Cardiology	D	The answer is: D	The most likely diagnosis in this case is D. Acute myocardial infarction. The patient's symptoms of severe chest pain, radiating to the left arm and jaw, are consistent with a myocardial infarction. The presence of ST elevation in leads II, III, and aVF on the ECG further supports this diagnosis. The patient's history of hypertension and diabetes mellitus are also risk factors for cardiovascular …	The answer is: D	Based on the patient's presentation, the most likely diagnosis is D. Acute myocardial infarction (AMI). Step 1: Chest Pain - The patient's severe, crushing chest pain that radiates to the left arm and jaw is consistent with cardiac-related chest pain rather than non-cardiac causes. Step 2: Characteristics of Chest Pain - The patient describes the pain as 'heavy' and 'squeezing'. The characteristi…	The answer is: D	Based on the presented information, the most likely diagnosis for this 65-year-old man is D. Acute myocardial infarction. The patient's severe, crushing chest pain that radiates to the left arm and jaw, along with the description of the pain as 'heavy' and 'squeezing', is highly suggestive of cardiac origin. The pain that began while mowing the lawn could be indicative of exertional angina. The p…	D	D	D	1	1	1
A 5-year-old boy is brought to the clinic for a routine checkup. His mother mentions that she has noticed her son seems to be drinking more water than usual. His blood glucose level is found to be 200 mg/dL. A diagnosis of diabetes mellitus is considered. The diagnostic test used for diabetes has a sensitivity of 90% and a specificity of 95%. If the prevalence of diabetes in the 5-year-old popula…	calculation	Diagnostic test calculations	Medium	Pediatrics	A	The answer is: None of the given options.	To calculate the positive predictive value (PPV) of the test, we need to use the formula: PPV = (True Positives) / (True Positives + False Positives) Given the sensitivity and specificity of the test, along with the prevalence of diabetes in the 5-year-old population, we can calculate the PPV. Sensitivity = 90% = 0.9 Specificity = 95% = 0.95 Prevalence = 0.5% = 0.005 Let's assume we have a popula…	The answer is: A	To calculate the positive predictive value (PPV) of a test, we need to use the formula: PPV = (True positives) / (True positives + False positives) Given that the prevalence of diabetes in the 5-year-old population is 0.5%, we can assume that in a sample of 1000 children, there would be 5 children with diabetes (0.5% of 1000). Given the sensitivity of the test is 90%, it means that 90% of the chi…	Apologies for any confusion caused. The correct answer is not given as an option.	To determine the positive predictive value (PPV) of the diagnostic test for diabetes in this specific case, we need to use the following formula: PPV = (sensitivity × prevalence) / ((sensitivity × prevalence) + (1 - specificity) × (1 - prevalence)) Given information: - Sensitivity of the test = 90% - Specificity of the test = 95% - Prevalence of diabetes in the 5-year-old population = 0.5% Now le…	N	A	N	0	1	0
A 2-year-old boy is brought to the pediatric clinic by his mother, who is concerned about his repeated episodes of wheezing and coughing, especially at night. The boy was born full term and has been developing normally. His mother reports no known allergies and that he has not been exposed to secondhand smoke. His physical examination is unremarkable except for bilateral wheezing. His blood eosin…	non-calculation	Treatment selection	Medium	Pediatrics	B	The answer is: D	The most appropriate initial treatment for this patient is D. Oral montelukast. The history of repeated episodes of wheezing and coughing, especially at night, along with the presence of bilateral wheezing on physical examination suggests that the patient is experiencing symptoms of asthma. Elevated blood eosinophil count is a characteristic finding in patients with asthma. Montelukast is a leuko…	The answer is: B	Based on the information provided, this 2-year-old boy is presenting with repeated episodes of wheezing and coughing, especially at night. The physical examination findings of bilateral wheezing and the elevated blood eosinophil count suggest a diagnosis of asthma. When managing asthma in children, the preferred initial treatment is usually an inhaled corticosteroid, such as fluticasone (B), whic…	The answer is: D	Based on the patient's symptoms of repeated episodes of wheezing and coughing, especially at night, along with bilateral wheezing on physical examination, the most likely diagnosis is asthma. Asthma is a chronic inflammatory condition of the airways that can cause wheezing, coughing, and shortness of breath. In this case, the patient has an elevated blood eosinophil count, which suggests eosinoph…	D	B	D	0	1	0
A 45-year-old woman with breast cancer is recommended to undergo radiotherapy. The oncologist decides to administer a total dose of 60 Gray (Gy) using a fractionation scheme of 2 Gy per day. How many days will the treatment last? A) 15 days B) 30 days C) 45 days D) 60 days E) 90 days	calculation	Drug dosage calculations	Easy	Radiology	B	The answer is: B) 30 days.	To determine the number of days the treatment will last, we need to divide the total dose by the dose per day. Total dose: 60 Gy Dose per day: 2 Gy Number of days: 60 Gy / 2 Gy = 30 days Therefore, the treatment will last for 30 days. The correct answer is B) 30 days.	The answer is: B	To find out how many days the treatment will last, we need to divide the total dose of 60 Gy by the fractionation dose of 2 Gy per day. 60 Gy ÷ 2 Gy/day = 30 days Therefore, the treatment will last for 30 days. The correct answer is B) 30 days.	The answer is: B	To determine how many days the treatment will last, we need to divide the total dose of 60 Gy by the fractionation dose of 2 Gy per day. The calculation is as follows: Total dose / fractionation dose per day = Number of days 60 Gy / 2 Gy per day = 30 days Therefore, the treatment will last 30 days. The correct answer is B) 30 days.	B	B	B	1	1	1
A 70 kg patient with Parkinson's disease has been prescribed Levodopa, a drug used to increase dopamine levels in the brain. The recommended dosage is 20 mg/kg/day, divided into 3 equal doses. How many milligrams of Levodopa should the patient receive per dose? A) 466.67 mg B) 500 mg C) 600 mg D) 700 mg E) 800 mg	calculation	Drug dosage calculations	Easy	Neurology	A	The answer is: A)	To calculate the dosage of Levodopa per dose, we need to multiply the patient's weight (70 kg) by the recommended dosage (20 mg/kg/day), and then divide it by the number of doses (3). Dosage per dose = (Weight × Recommended dosage) / Number of doses = (70 kg × 20 mg/kg/day) / 3 = 1400 mg/day / 3 = 466.67 mg Therefore, the patient should receive approximately 466.67 mg of Levodopa per dose. The an…	The answer is: A	To determine the dosage of Levodopa per dose, we need to multiply the patient's weight (70 kg) by the recommended dosage (20 mg/kg/day) and then divide it by the number of doses (3 doses). Step 1: Calculate the total daily dosage: Total daily dosage = weight of patient (kg) x recommended dosage (mg/kg/day) Total daily dosage = 70 kg x 20 mg/kg/day Total daily dosage = 1400 mg/day Step 2: Divide t…	The answer is: A	To calculate the dosage of Levodopa for the patient, we need to find the total daily dosage and divide it by the number of doses per day. First, we need to calculate the total daily dosage of Levodopa for the patient: Total daily dosage = recommended dosage (20 mg/kg/day) * patient's weight (70 kg) Total daily dosage = 20 mg/kg/day * 70 kg Total daily dosage = 1400 mg/day Next, we divide the tota…	A	A	A	1	1	1
A 30-year-old woman presents to the clinic for her first prenatal visit. She reports her last menstrual period was 8 weeks ago. The obstetrician decides to calculate her estimated date of delivery (EDD) using Naegele's Rule. According to this rule, what would be her EDD? A) 37 weeks from her last menstrual period B) 38 weeks from her last menstrual period C) 39 weeks from her last menstrual perio…	calculation	Clinical score calculations	Medium	Obstetrics and Gynecology	D	The answer is B.	According to Naegele's Rule, the estimated date of delivery (EDD) is calculated by adding 7 days to the first day of the woman's last menstrual period (LMP), and then subtracting 3 months. In this case, the woman's LMP was 8 weeks ago. So, her EDD would be 8 weeks + 7 days, which is 15 days or 2 weeks and 1 day from her LMP. Therefore, the correct answer would be B) 38 weeks from her last menstru…	I apologize for any confusion. As a language model AI, I am not able to perform calculations or extract specific letters from a response. However, based on the information provided, the answer would be: insufficient information to calculate the estimated date of delivery (EDD) using Naegele's Rule.	Naegele's Rule is a commonly used method to estimate the estimated date of delivery (EDD) for a pregnant woman. According to Naegele's Rule, the EDD is calculated by adding 7 days to the first day of the woman's last menstrual period (LMP), then subtracting 3 months, and adding one year. In this case, the woman's last menstrual period was 8 weeks ago. To calculate her EDD, we will follow these st…	The answer is: C	Naegele's Rule is a method used to estimate the due date of a pregnancy based on the woman's last menstrual period (LMP). According to Naegele's Rule, you can calculate the EDD by adding 7 days to the first day of the LMP, subtracting 3 months, and then adding 1 year. In this case, the woman's last menstrual period was 8 weeks ago. We can calculate her EDD as follows: 1. Add 7 days to the first d…	B	E	C	0	0	0
A 65-year-old man presents to the Emergency Department with severe chest pain radiating to his left arm. He has a history of hypertension and type 2 diabetes mellitus. His EKG shows ST-segment elevation in leads II, III, and aVF. He is diagnosed with an acute inferior wall myocardial infarction (MI) and immediately receives thrombolytic therapy. Assuming successful reperfusion, which of the follo…	non-calculation	Disease progression and prognosis	Medium	Emergency Medicine	D	The answer is: D	D) Reperfusion arrhythmias	The answer is: D	The most likely complication this patient may experience within the first few hours to days following his myocardial infarction is reperfusion arrhythmias (choice D). This is because the patient received thrombolytic therapy, which successfully restored blood flow to the ischemic myocardium. Explanation: An acute myocardial infarction (MI) occurs when there is a sudden, prolonged decrease in bloo…	The answer is: D	Based on the patient's presentation of acute inferior wall myocardial infarction (MI) and receiving thrombolytic therapy, the most likely complication he may experience within the first few hours to days following his MI is reperfusion arrhythmias (Choice D). Reperfusion arrhythmias are common following successful reperfusion therapy, such as thrombolytic therapy. When blood flow is restored to a…	D	D	D	1	1	1
A 65-year-old woman with a history of rheumatoid arthritis, treated with methotrexate, presents with a 2-week history of worsening shortness of breath and non-productive cough. Chest X-ray reveals bilateral interstitial infiltrates. High-resolution CT shows patchy ground-glass opacities and traction bronchiectasis. Pulmonary function tests show a restrictive pattern with reduced diffusion capacit…	non-calculation	Disease progression and prognosis	Hard	Internal Medicine	B	The answer is: B	The most likely prognosis for this patient is B. Gradual progression with a median survival of 5 years. The clinical presentation of shortness of breath, non-productive cough, bilateral interstitial infiltrates on chest X-ray, and findings of patchy ground-glass opacities and traction bronchiectasis on high-resolution CT suggest the diagnosis of rheumatoid arthritis-associated interstitial lung d…	The answer is: B	Based on the patient's history of rheumatoid arthritis and the findings on imaging and pulmonary function tests, the most likely diagnosis is methotrexate-induced lung disease. Methotrexate is a commonly used medication for the treatment of rheumatoid arthritis, but it can cause lung toxicity in some patients. The bilateral interstitial infiltrates seen on the chest X-ray and the patchy ground-gl…	The answer is: B	Based on the patient's clinical presentation and imaging findings, the most likely diagnosis is rheumatoid arthritis-associated interstitial lung disease (RA-ILD). The presence of bilateral interstitial infiltrates, patchy ground-glass opacities, and traction bronchiectasis on imaging, along with a restrictive pattern on pulmonary function tests, are characteristic of RA-ILD. In terms of prognosi…	B	B	B	1	1	1
A 68-year-old man presents to the clinic with a 6-month history of progressive memory loss, difficulty with problem-solving tasks, and confusion. His wife also reports that he has been getting lost in familiar locations. On examination, he scores a 22 on the Mini-Mental State Examination (MMSE). What stage of cognitive impairment is this patient likely in based on his MMSE score? A. Normal cognit…	calculation	Clinical score calculations	Easy	Neurology	C	The answer is: C	Based on the Mini-Mental State Examination (MMSE) score of 22, this patient is likely in the moderate cognitive impairment stage.	The answer is: B	The Mini-Mental State Examination (MMSE) is a commonly used tool to assess cognitive impairment. It assesses various cognitive domains such as orientation, registration, attention and calculation, recall, and language. The maximum score on the MMSE is 30, with higher scores indicating better cognitive function. In this case, the patient is 68 years old and presents with progressive memory loss, d…	The answer is: C.	Based on the patient's MMSE score of 22, he falls into the category of moderate cognitive impairment. The MMSE is a widely used screening tool to assess cognitive function, with scores typically ranging from 0 to 30. Scores between 10-20 are indicative of moderate cognitive impairment, which is consistent with the patient's reported symptoms of memory loss, difficulty with problem-solving tasks, …	C	B	C	1	0	1
A new diagnostic test for a rare dermatological condition, Xeroderma Pigmentosum, has been developed. In a study of 1000 individuals, the test correctly identified 20 patients with the disease (true positives) and incorrectly identified 30 patients as having the disease (false positives). Additionally, the test correctly identified 900 patients as not having the disease (true negatives) and incor…	calculation	Diagnostic test calculations	Hard	Dermatology	B	The answer is: B	The Positive Predictive Value (PPV) represents the probability that a positive test result reflects true disease. It is calculated by dividing the number of true positives by the sum of true positives and false positives. In this case, the test correctly identified 20 patients with the disease (true positives) and incorrectly identified 30 patients as having the disease (false positives). Therefo…	The answer is: B.	In this case, Positive Predictive Value (PPV) refers to the proportion of individuals who tested positive for the disease and actually have the disease. PPV is calculated using the formula: PPV = (True Positives) / (True Positives + False Positives) Given that the test correctly identified 20 patients with the disease (true positives) and incorrectly identified 30 patients as having the disease (…	The answer is: B.	To calculate the Positive Predictive Value (PPV) of the test, we divide the number of true positives by the sum of true positives and false positives and then multiply by 100. In this case, the number of true positives is 20 and the number of false positives is 30. PPV = True Positives / (True Positives + False Positives) * 100 = 20 / (20 + 30) * 100 = 20 / 50 * 100 = 0.4 * 100 = 40% Therefore, t…	B	B	B	1	1	1
A 2-year-old girl is diagnosed with a urinary tract infection. The physician prescribes amoxicillin, which should be administered at a dosage of 20-40 mg/kg/day divided into 3 doses. The girl weighs 12 kg. If the physician decides to use the maximum dose, what would be the total daily dose in milligrams? A) 240 mg B) 480 mg C) 720 mg D) 960 mg E) 1200 mg	calculation	Drug dosage calculations	Easy	Pediatrics	D	The answer is B.	To calculate the total daily dose, we need to use the maximum dosage of 40 mg/kg/day. The girl weighs 12 kg, so the maximum dosage for her would be: 40 mg/kg/day x 12 kg = 480 mg/day Since the dosage should be divided into 3 doses, the total daily dose in milligrams would be: 480 mg/day / 3 doses = 160 mg/dose Therefore, the total daily dose in milligrams for the girl would be 480 mg. The correct…	The answer is: B	To determine the total daily dose in milligrams, we need to calculate the maximum dosage for the 2-year-old girl. The maximum dosage is 40 mg/kg/day, and the girl weighs 12 kg. So, we can calculate the maximum daily dose as follows: Maximum daily dose = 40 mg/kg/day * 12 kg Maximum daily dose = 480 mg/day Therefore, the total daily dose in milligrams, if the physician decides to use the maximum d…	The answer is: B	To find the total daily dose of amoxicillin in milligrams, we need to multiply the weight of the girl by the maximum dosage per kilogram. Total daily dose = weight (in kg) * maximum dosage (in mg/kg) Given that the girl weighs 12 kg and the maximum dosage is 40 mg/kg, we can calculate the total daily dose as follows: Total daily dose = 12 kg * 40 mg/kg = 480 mg Therefore, the correct answer is op…	B	B	B	0	0	0
A 3-year-old boy weighing 15 kg is diagnosed with a bacterial infection and prescribed Amoxicillin. The recommended dosage of Amoxicillin for children is 20-40 mg/kg/day divided into three doses a day. If the physician prescribes the maximum dose, how many milligrams of Amoxicillin should the child receive per dose? A) 200 mg B) 300 mg C) 400 mg D) 500 mg E) 600 mg	calculation	Drug dosage calculations	Easy	Pediatrics	B	The answer is: A.	To determine the maximum dose of Amoxicillin for the child, we need to multiply the child's weight (15 kg) by the maximum recommended dose (40 mg/kg/day). Maximum dose = 15 kg * 40 mg/kg/day = 600 mg/day. Since the dose is divided into three doses per day, we divide the maximum dose by 3 doses. 600 mg/day / 3 doses = 200 mg per dose. Therefore, the child should receive 200 mg of Amoxicillin per d…	The answer is: A	To calculate the maximum dose of Amoxicillin for the 3-year-old boy, we need to multiple his weight (15 kg) by the maximum recommended dosage (40 mg/kg/day). Maximum dose per day = 15 kg * 40 mg/kg/day = 600 mg/day Since the dosage needs to be divided into three doses a day, we divide the maximum dose per day by 3. Maximum dose per dose = 600 mg/day / 3 doses = 200 mg/dose Therefore, the child sh…	The answer is: A)	First, we need to calculate the maximum daily dose of Amoxicillin for the child. The child weighs 15 kg, and the maximum recommended dose is 40 mg/kg/day. So, the maximum daily dose would be: 40 mg/kg/day x 15 kg = 600 mg/day Next, we need to divide the maximum daily dose into three equal doses, since it should be taken three times a day. Therefore: 600 mg/day / 3 doses = 200 mg/dose Thus, the ch…	A	A	A	0	0	0
A 50-year-old man presents to the clinic with a 1-year history of progressive memory loss and difficulty with complex tasks. His wife also reports that he has been more irritable and socially withdrawn. On examination, the patient has difficulty naming objects and following complex instructions. His gait is normal and there are no signs of parkinsonism. MRI shows cortical atrophy, especially in t…	non-calculation	Disease progression and prognosis	Medium	Neurology	C	The answer is: C	C. The condition will progress with a decline in cognitive and social functioning. Based on the patient's symptoms, examination findings, and MRI findings of cortical atrophy, the most likely prognosis for this patient's condition is progressive decline in cognitive and social functioning. These symptoms are suggestive of a neurodegenerative disorder, most commonly Alzheimer's disease. Alzheimer'…	The answer is: C	Based on the presented clinical information, the most likely prognosis for this patient's condition is that it will progress with a decline in cognitive and social functioning. The patient's history of progressive memory loss and difficulty with complex tasks, along with irritability and social withdrawal, suggests a neurodegenerative condition. The presence of cortical atrophy, particularly in t…	The answer is: C	Based on the patient's symptoms, examination findings, and MRI results, the most likely prognosis for this patient's condition is C. The condition will progress with a decline in cognitive and social functioning. The patient's symptoms of progressive memory loss, difficulty with complex tasks, irritability, and social withdrawal, along with the presence of cortical atrophy especially in the tempo…	C	C	C	1	1	1
A 55-year-old man visits his physician for a routine check-up. He has a history of hypertension and type 2 diabetes mellitus. He mentions he has been experiencing frequent episodes of forgetfulness and difficulty finding words during conversations. His wife also noticed that he has been increasingly irritable and has had mood swings. On examination, his blood pressure is 145/90 mmHg, pulse rate i…	non-calculation	Public health and preventive medicine questions	Hard	Neurology	C	The answer is: C	Based on the provided information, the most likely diagnosis for this patient is C. Lewy body dementia. Lewy body dementia is characterized by cognitive symptoms such as forgetfulness, difficulties with word finding, and mood changes. It is often associated with Parkinsonism, which includes features like rigidity and bradykinesia. Alzheimer's disease typically presents with memory loss as the ini…	The answer is: C	Based on the patient's presenting symptoms and medical history, the most likely diagnosis is C. Lewy body dementia. 1. Age and medical history: The patient is 55 years old and has a history of hypertension and type 2 diabetes mellitus. While Alzheimer's disease is a common cause of dementia, it tends to occur more frequently in older individuals, typically over the age of 65. Vascular dementia ty…	The answer is: C	Based on the patient's symptoms and examination findings, the most likely diagnosis is C. Lewy body dementia. Lewy body dementia is characterized by a progressive decline in cognitive function, as well as motor symptoms such as rigidity and bradykinesia. The frequent episodes of forgetfulness and difficulty finding words are consistent with cognitive impairment. Additionally, the increased irrita…	C	C	C	1	1	1
A 65-year-old male presents with fatigue, weight loss, and night sweats. Physical examination reveals splenomegaly. Blood tests show a high white blood cell count with a predominance of mature lymphocytes. A bone marrow biopsy confirms a diagnosis of chronic lymphocytic leukemia (CLL). Which of the following is the most likely prognostic indicator for this patient? A. Age at diagnosis B. Presence…	non-calculation	Disease progression and prognosis	Medium	Hematology	D	The answer is: A	A. Age at diagnosis	The answer is: D	To determine the most likely prognostic indicator for the patient with chronic lymphocytic leukemia (CLL), we need to consider the various factors that can affect the prognosis in this condition: 1. Age at diagnosis: CLL is more common in older adults, with the median age of onset being around 70 years. However, the age at diagnosis alone is not a strong prognostic indicator. CLL can have a varia…	The answer is: D	The most likely prognostic indicator for this patient with chronic lymphocytic leukemia (CLL) is D. White blood cell count at diagnosis. CLL is a type of leukemia characterized by the accumulation of mature abnormal lymphocytes in the blood, bone marrow, lymph nodes, and other organs. The white blood cell count at diagnosis is an important prognostic indicator as it reflects the extent of disease…	A	D	D	0	1	1
A 70 kg man with a history of hypertension is prescribed a medication with a recommended dosage of 0.5 mg/kg/day. The medication is available in 50 mg tablets. How many tablets should the patient take each day? A) 0.5 B) 0.7 C) 1.4 D) 2.8 E) 3.5	calculation	Drug dosage calculations	Easy	Cardiology	C	The answer is: B)	To determine the number of tablets the patient should take each day, we need to calculate the required dosage in milligrams and then divide it by the strength of each tablet. The recommended dosage is 0.5 mg per kilogram of body weight per day. Since the patient weighs 70 kg, the total dosage required would be: 0.5 mg/kg/day x 70 kg = 35 mg/day Since the medication is available in 50 mg tablets, …	The answer is: B	To calculate the number of tablets the patient should take each day, we need to determine the total dosage required based on the patient's weight and the recommended dosage of 0.5 mg/kg/day. First, we calculate the total dosage required for the patient: Total dosage = recommended dosage (0.5 mg/kg/day) * patient's weight (70 kg) Total dosage = 0.5 mg/kg/day * 70 kg Total dosage = 35 mg/day Now, w…	Sure! The answer is B.	To determine how many tablets the patient should take each day, we need to first calculate the dosage in milligrams. The recommended dosage is 0.5 mg/kg/day, and the patient weighs 70 kg. So, the dosage for the patient would be: Dosage = 0.5 mg/kg/day * 70 kg = 35 mg/day Now, we need to find out how many 50 mg tablets the patient should take each day. To do this, we divide the total dosage by the…	B	B	B	0	0	0
[truncated: 768 more rows]
