# Supplementary material for: Evaluating prompt engineering on GPT-3.5’s performance in USMLE-style medical calculations and clinical scenarios generated by GPT-4
Source: Sci Rep. 2024 Jul 28;14:17341. doi: 10.1038/s41598-024-66933-x (PMC11284198; doi:10.1038/s41598-024-66933-x)
Supplement: Supplementary file 3 — Supplementary Information 3. [file 41598_2024_66933_MOESM3_ESM.xlsx]

## Sheet: Sheet1
Question	Type	Subtype	Difficulty Level	Clinical Field	True Answer	Zero-Shot Answer	Direct prompt Full Answer	CoT Answer	CoT Full Answer	new_prompt Answer	mCoT Full Answer	Direct prompt char Answer	CoT char Answer	mCoT char Answer	Direct promot	CoT	mCoT
A 2-year-old boy, weighing 12 kg, presents with a severe urinary tract infection. The physician decides to treat with amikacin, a drug which is dosed at 7.5 mg/kg/dose every 12 hours. The drug is available in a solution with a concentration of 50 mg/mL. How many mL should be given per dose? A) 1.8 mL B) 2.2 mL C) 2.7 mL D) 3.0 mL E) 3.5 mL	calculation	Drug dosage calculations	Hard	Pediatrics	A	The answer is: A	To determine the amount of amikacin solution in milliliters (mL) that should be given per dose: Step 1: Calculate the total dose of amikacin required per dose. Total dose = weight (kg) x dosage (mg/kg) Total dose = 12 kg x 7.5 mg/kg Total dose = 90 mg Step 2: Determine the concentration of the amikacin solution and convert it to milliliters. Concentration = 50 mg/mL 1 mL = 50 mg Step 3: Divide th…	The answer is: A	To calculate the dose of amikacin in mL, we need to determine the total amount of amikacin needed based on the weight of the patient, and then convert it to mL using the concentration of the solution. Step 1: Calculate the total amount of amikacin needed per dose: Dose = 7.5 mg/kg/dose Weight of the patient = 12 kg Total dose = Dose x Weight of the patient Total dose = 7.5 mg/kg/dose x 12 kg Tota…	The answer is A	To determine how many mL of amikacin should be given per dose, we need to calculate the total dose based on the weight of the child and then convert it to mL using the concentration of the solution. Step 1: Calculate the total dose Weight of the child: 12 kg Dose of amikacin per kg: 7.5 mg/kg/dose Total dose = Weight of the child x Dose of amikacin per kg Total dose = 12 kg x 7.5 mg/kg/dose Total…	A	A	A	1	1	1
A 4-year-old boy weighing 15 kg is diagnosed with a bacterial infection. The physician decides to treat him with an antibiotic, amoxicillin, which is recommended to be administered at a dosage of 20-40 mg/kg/day, divided into two doses. If the physician decides to prescribe the maximum daily dosage, how many milligrams of amoxicillin should the boy receive per dose? A) 150 mg B) 300 mg C) 600 mg …	calculation	Drug dosage calculations	Easy	Pediatrics	C	The answer is: B	To calculate the maximum daily dosage of amoxicillin for the boy, we need to multiply his weight (15 kg) by the maximum recommended dosage (40 mg/kg/day). Maximum daily dosage = 15 kg * 40 mg/kg/day = 600 mg/day Since the dosage needs to be divided into two equal doses, each dose should be half of the maximum daily dosage. Each dose = 600 mg/day / 2 = 300 mg Therefore, the boy should receive 300 …	Sure! The answer is: B) 300 mg.	To calculate the maximum daily dosage of amoxicillin, we need to determine the dosage based on the weight of the boy and then divide it into two equal doses. The recommended dosage range of amoxicillin is 20-40 mg/kg/day. Since the boy weighs 15 kg, we will calculate the dosage based on this weight. To find the maximum dosage, multiply the weight (15 kg) by the upper limit of the recommended rang…	The answer is: B) 300 mg.	To calculate the maximum dosage of amoxicillin per dose for the 4-year-old boy, we need to determine the maximum daily dosage first. The maximum daily dosage of amoxicillin is calculated by multiplying the weight of the boy (15 kg) by the high end of the recommended range (40 mg/kg/day): Maximum Daily Dosage = 15 kg * 40 mg/kg/day = 600 mg/day. Since the dose is divided into two doses per day, we…	B	B	B	0	0	0
A 65-year-old man with chronic myeloid leukemia is prescribed imatinib, a tyrosine kinase inhibitor. The recommended dosage of imatinib is 400mg daily. The available medication comes in 100mg tablets. If the patient is prescribed this medication for a 4-week duration, how many tablets should be dispensed by the pharmacist? A) 28 tablets B) 112 tablets C) 168 tablets D) 224 tablets E) 280 tablets	calculation	Drug dosage calculations	Medium	Hematology	D	The answer is: B	To determine the number of tablets that should be dispensed by the pharmacist, we need to calculate the total number of tablets the patient will need over the 4-week duration. Given that the recommended dosage is 400mg daily and the available medication comes in 100mg tablets, the patient will need to take 4 tablets (400mg / 100mg per tablet) each day. So, over the course of 4 weeks (28 days), th…	The answer is: B	To determine the number of tablets that should be dispensed by the pharmacist, we need to calculate the total number of tablets required for the 4-week duration. Given: - Recommended dosage: 400mg daily - Available medication strength: 100mg tablets Step 1: Determine the total dosage required for 4 weeks. The patient needs to take 400mg daily, so for a 4-week duration, the total dosage required w…	The answer is: B	To calculate the number of tablets that should be dispensed for a 4-week duration, we need to determine the total number of tablets required for 4 weeks. The recommended dosage is 400mg daily, and since each tablet is 100mg, the patient will need to take 4 tablets per day (400mg/100mg per tablet). In one week, the patient will require 4 tablets/day x 7 days/week = 28 tablets. Therefore, for a 4-w…	B	B	B	0	0	0
Question	Type	Subtype	Difficulty Level	Clinical Field	True Answer	Zero-Shot Answer	Direct prompt Full Answer	CoT Answer	CoT Full Answer	new_prompt Answer	mCoT Full Answer	Direct prompt char Answer	CoT char Answer	mCoT char Answer	Direct promot	CoT	mCoT
A 35-year-old woman is brought to the emergency department by her husband. He reports that she has been acting increasingly strange over the past month, often talking to herself and claiming to hear voices. The woman denies any illicit drug or alcohol use. She has no history of psychiatric illness and no family history of mental illness. The woman is cooperative during the examination, but she ap…	non-calculation	Public health and preventive medicine questions	Medium	Psychiatry	C	The answer is: C	The most appropriate initial step in the management of this patient is C) Arrange for a computed tomography (CT) scan of the brain. Given the patient's symptoms of hearing voices, talking to herself, and responding to internal stimuli, it is important to rule out any organic causes of these symptoms. A CT scan of the brain can help identify structural abnormalities, such as brain tumors or vascul…	The answer is: C	The most appropriate initial step in the management of this patient would be to arrange for a computed tomography (CT) scan of the brain (option C). The patient is presenting with symptoms such as talking to herself, claiming to hear voices, and responding to internal stimuli. These symptoms are suggestive of psychosis, which can be caused by various factors, including organic causes such as brai…	The answer is: C	First, we need to recognize that this patient is presenting with symptoms that suggest a possible psychiatric illness. She is experiencing hallucinations (talking to herself and claiming to hear voices) and is responding to internal stimuli. Given the acute onset of these symptoms and the lack of history of psychiatric illness, it is important to rule out any potential underlying medical causes b…	C	C	C	1	1	1
A 42-year-old man presents to the clinic with a week history of fever, headache, and malaise. On examination, he has a maculopapular rash on his trunk and extremities, including the palms and soles. A blood sample is taken and sent for laboratory analysis. The lab results show a positive indirect immunofluorescence assay for IgM antibodies. Which of the following infectious diseases is the most l…	non-calculation	Interpretation of lab results	Easy	Infectious Diseases	B	The answer is: D	The most likely diagnosis in this case is D) Rubella. Rubella, also known as German measles, is a viral infection caused by the rubella virus. It is characterized by fever, headache, malaise, and a maculopapular rash that starts on the face and spreads to the trunk and extremities, including the palms and soles. The presence of a positive indirect immunofluorescence assay for IgM antibodies suppo…	The answer is: C	Based on the clinical presentation and the positive indirect immunofluorescence assay for IgM antibodies, the most likely diagnosis is Measles (Option C). Here's the reasoning step by step: 1) Fever, headache, and malaise are common symptoms seen in many infectious diseases. However, the presence of a maculopapular rash on the trunk and extremities, including the palms and soles, is a characteris…	The answer is: C	Based on the presenting symptoms of fever, headache, malaise, and the presence of a maculopapular rash on the trunk and extremities including the palms and soles, along with a positive indirect immunofluorescence assay for IgM antibodies, the most likely diagnosis is measles (option C). Lyme disease (option A) is caused by the bacterium Borrelia burgdorferi and typically presents with a target-li…	D	C	C	0	0	0
A 45-year-old woman with a history of systemic lupus erythematosus (SLE) presents to her rheumatologist for a routine follow-up. She has been managing her disease with hydroxychloroquine and low-dose prednisone. She mentions that she has been feeling more fatigued lately. She also reports a 5-pound unintentional weight loss over the past month. She denies any new rashes, joint pain, or oral ulcer…	non-calculation	Public health and preventive medicine questions	Hard	Rheumatology	B	The answer is: C	The most likely public health intervention that would have prevented this patient's current condition is C. Smoking cessation counseling. Systemic lupus erythematosus (SLE) is an autoimmune disease that can affect multiple systems in the body, including the skin, joints, kidneys, and blood cells. It can cause chronic inflammation and damage to various organs. Smoking is a known risk factor for th…	The answer is: C	Based on the information provided, the most likely cause of the patient's current condition is SLE-related complications or disease progression. SLE is a chronic autoimmune disease that can affect multiple organ systems, including the skin, joints, kidneys, heart, lungs, and blood. The patient's symptoms of increased fatigue and unintentional weight loss, along with a low white blood cell count, …	The answer is: C	Based on the information provided, the most likely public health intervention that would have prevented the current condition of the patient with systemic lupus erythematosus (SLE) is smoking cessation counseling (option C). SLE is an autoimmune disease that can cause various symptoms and complications, including fatigue and weight loss. Smoking has been shown to be a risk factor for the developm…	C	C	C	0	0	0
