# Supplementary material for: Evaluating prompt engineering on GPT-3.5’s performance in USMLE-style medical calculations and clinical scenarios generated by GPT-4
Source: Sci Rep. 2024 Jul 28;14:17341. doi: 10.1038/s41598-024-66933-x (PMC11284198; doi:10.1038/s41598-024-66933-x)
Supplement: Supplementary file 5 — Supplementary Information 5. [file 41598_2024_66933_MOESM5_ESM.xlsx]

## Sheet: Sheet1
Question	Type	Subtype	Difficulty Level	Clinical Field	True Answer	Zero-Shot Answer	Direct prompt Full Answer	CoT Answer	CoT Full Answer	new_prompt Answer	mCoT Full Answer	Direct prompt char Answer	CoT char Answer	mCoT char Answer	Direct promot	CoT	mCoT
A 68-year-old man is scheduled for a hip replacement surgery. His medical history includes hypertension and type 2 diabetes. He has been a smoker for 40 years and drinks alcohol occasionally. His BMI is 27 kg/m2. His physical examination reveals no abnormalities. Calculate his ASA (American Society of Anesthesiologists) physical status classification and choose the correct option: A. ASA I B. ASA…	calculation	Clinical score calculations	Easy	Anesthesiology	C	The answer is B.	Based on the information provided, the patient has hypertension, type 2 diabetes, and a history of smoking for 40 years. These comorbidities put the patient at risk for perioperative complications. The patient's physical examination reveals no abnormalities, indicating that the conditions are well controlled. According to the ASA physical status classification system: - ASA I: A normal healthy pa…	The answer is: B	To determine the ASA physical status classification, we need to assess the patient's overall health and classify their fitness for surgery. The ASA classification includes five categories: A. ASA I: A normal healthy patient without any systemic disease. B. ASA II: A patient with mild systemic disease, such as well-controlled hypertension, controlled diabetes, obesity, or smoking. C. ASA III: A pa…	The answer is B.	To determine the ASA physical status classification for the patient, we need to consider his medical history and physical examination findings. The patient has hypertension, type 2 diabetes, and a history of smoking for 40 years. These factors indicate an increased risk for surgery and anesthesia. However, his physical examination reveals no abnormalities. Based on this information, the patient's…	B	B	B	0	0	0
A 45-year-old woman with a history of hypertension is scheduled for a hysterectomy. The anesthesiologist decides to use a general anesthetic. Which of the following is the most likely pathophysiological effect of the administered anesthetic on this patient's cardiovascular system? A) Decreased heart rate B) Increased peripheral vascular resistance C) Decreased stroke volume D) Increased cardiac o…	non-calculation	Pathophysiology questions	Easy	Anesthesiology	E	The answer is: E	The most likely pathophysiological effect of the administered anesthetic on this patient's cardiovascular system would be decreased mean arterial pressure (E). General anesthetics have a tendency to cause vasodilation, which leads to a reduction in systemic vascular resistance. This results in a decreased mean arterial pressure. Since the patient already has a history of hypertension, the anesthe…	The answer is: E	When a patient is administered a general anesthetic, it can have several potential effects on the cardiovascular system. In this case, a 45-year-old woman with a history of hypertension is scheduled for a hysterectomy. One of the primary aims of anesthesia is to induce a state of hypnosis, amnesia, analgesia, and muscle relaxation. In doing so, general anesthesia can impact the cardiovascular sys…	The answer is: E	First, let's break down the information provided. The patient is a 45-year-old woman with a history of hypertension. She is scheduled for a hysterectomy, and the anesthesiologist decides to use a general anesthetic. Next, let's analyze the options provided and determine the most likely effect on the patient's cardiovascular system: A) Decreased heart rate: Anesthetic agents can cause a decrease i…	E	E	E	1	1	1
A new diagnostic test for a rare neurological condition associated with anesthesia has been developed. In a clinical trial with 1000 patients, the test correctly identified 95 patients with the condition (true positives) and gave 150 false positive results. What is the positive predictive value (PPV) of this test? A. 38.7% B. 60% C. 63% D. 75% E. 95%	calculation	Diagnostic test calculations	Easy	Anesthesiology	A	The answer is: A.	The positive predictive value (PPV) represents the probability that a positive test result is accurate. It can be calculated as the number of true positives divided by the total number of positive test results (true positives + false positives). In this case, the test correctly identified 95 patients with the condition (true positives) and gave 150 false positive results. Therefore, the total num…	The answer is: A	To calculate the positive predictive value (PPV) of a test, we need to use the following formula: PPV = true positives / (true positives + false positives) * 100% In this case, the test correctly identified 95 patients with the condition (true positives) and gave 150 false positive results. PPV = 95 / (95 + 150) * 100% PPV = 95 / 245 * 100% PPV ≈ 38.7% Therefore, the correct answer is A. 38.7%.	The answer is: A.	To calculate the positive predictive value (PPV) of a test, we need to know both the number of true positive results and the number of total positive results. Given in the problem: True positive results = 95 False positive results = 150 Total positive results = True positive results + False positive results Total positive results = 95 + 150 Total positive results = 245 PPV = (True positive result…	A	A	A	1	1	1
A new diagnostic test for a rare anesthetic allergy has been developed. In a population of 10,000 patients, 100 patients actually have the allergy. The test correctly identifies 90 of these patients (True Positive). However, it also incorrectly identifies 200 patients as having the allergy when they do not (False Positive). What is the Positive Predictive Value (PPV) of this test? A) 10% B) 31% C…	calculation	Diagnostic test calculations	Easy	Anesthesiology	B	The answer is: B) 31%	To calculate the Positive Predictive Value (PPV) of this test, you need to use the formula: PPV = True Positives / (True Positives + False Positives) * 100 From the given information, the test correctly identifies 90 patients with the allergy (True Positives) and incorrectly identifies 200 patients without the allergy as having it (False Positives). Plugging in the values: PPV = 90 / (90 + 200) *…	The answer is: B	To calculate the Positive Predictive Value (PPV) of a test, we need to determine the proportion of positive test results (true positives) that actually have the condition. We are given that the test correctly identifies 90 out of the 100 patients who have the allergy (True Positive). Therefore, the remaining 10 patients with the allergy would be false negatives. Additionally, the test incorrectly…	The answer is: B) 31%	To find the Positive Predictive Value (PPV) of this test, we need to determine the proportion of patients who actually have the allergy among those who test positive for it. The number of true positives is given as 90, and the number of false positives is given as 200. The total number of patients who test positive for the allergy is the sum of true positives and false positives, which is 90 + 20…	B	B	B	1	1	1
A 65-year-old man with a history of chronic obstructive pulmonary disease (COPD) is scheduled for a hip replacement surgery. The anesthesiologist plans to use general anesthesia. Which of the following is the most likely complication this patient might experience postoperatively due to his underlying condition? A) Acute kidney injury B) Postoperative nausea and vomiting C) Pulmonary embolism D) R…	non-calculation	Disease progression and prognosis	Easy	Anesthesiology	D	The answer is: D	D) Respiratory depression Patients with a history of COPD are at an increased risk of developing respiratory complications following surgery, especially when undergoing general anesthesia. Respiratory depression, characterized by a decrease in respiratory rate and inadequate ventilation, is a potential complication in this population. It is important to closely monitor these patients postoperativ…	The answer is: D	The most likely complication this patient might experience postoperatively due to his underlying COPD would be respiratory depression (Option D). Here's the reasoning step by step: 1) Chronic obstructive pulmonary disease (COPD) is a lung disease characterized by airflow limitation, usually caused by long-term exposure to irritants such as cigarette smoke. It comprises both chronic bronchitis and…	The answer is: D	Given the history of chronic obstructive pulmonary disease (COPD), the most likely complication this patient might experience postoperatively due to his underlying condition is D) Respiratory depression. COPD is a chronic lung disease characterized by airflow limitation. Patients with COPD have difficulty exhaling air due to narrowed airways, leading to air trapping and hyperinflation. These pati…	D	D	D	1	1	1
A 65-year-old man is scheduled for a hip replacement surgery. He has a history of chronic obstructive pulmonary disease (COPD) and hypertension, both controlled with medications. He is a former smoker and quit 10 years ago. He expresses concerns about postoperative pain management. Which of the following would be the most appropriate choice for his postoperative pain control? A) Intravenous morph…	non-calculation	Treatment selection	Easy	Anesthesiology	C	The answer is C.	The most appropriate choice for this patient's postoperative pain control would be C) Epidural analgesia. Epidural analgesia provides effective pain relief while allowing for lower doses of opioids, which is ideal for a patient with a history of COPD. Opioids, such as intravenous morphine or PCA with fentanyl, can cause respiratory depression, which would not be ideal for a patient with underlyin…	The answer is: C	In this case, the most appropriate choice for postoperative pain control would be epidural analgesia (option C). Let's go through the reasoning step by step to understand why this is the best choice. 1) The patient has a history of chronic obstructive pulmonary disease (COPD) and hypertension, both controlled with medications. This suggests that he may have compromised lung and cardiovascular fun…	The answer is: E	In this case, considering the patient's chronic obstructive pulmonary disease (COPD) and history of smoking, it is important to choose a postoperative pain management option that minimizes the respiratory depressant effects. A) Intravenous morphine would not be the most appropriate choice as it can cause respiratory depression, which may be detrimental to a patient with a history of COPD. B) Oral…	C	C	E	1	1	0
A 70 kg patient is scheduled for a surgical procedure and requires general anesthesia. The anesthesiologist decides to use Propofol for induction. The standard induction dose of Propofol is 2-2.5 mg/kg. However, this patient has severe liver disease, which slows the metabolism of Propofol by 50%. To avoid drug toxicity, the anesthesiologist must adjust the dosage. How much Propofol (in mg) should…	calculation	Drug dosage calculations	Hard	Anesthesiology	B	The answer is: A	To calculate the adjusted dosage of Propofol, we need to take into account the patient's body weight and the slowed metabolism due to severe liver disease. The patient weighs 70 kg, and the standard induction dose of Propofol is 2-2.5 mg/kg. Let's start by calculating the standard dosage range for a patient without liver disease: Standard dosage range for 70 kg patient: 2-2.5 mg/kg x 70 kg = 140-…	The answer is A.	To calculate the dosage of Propofol needed for induction in a patient with severe liver disease, we will first determine the standard dose of Propofol for a 70 kg patient. The standard induction dose of Propofol is 2-2.5 mg/kg. Standard dose range = 2-2.5 mg/kg Patient's weight = 70 kg We will use the midpoint of the range for calculation: Standard dose = (2 mg/kg + 2.5 mg/kg) / 2 = 2.25 mg/kg No…	The answer is: A	To determine the appropriate dosage of Propofol for induction in this patient with severe liver disease, we need to take into account the reduced metabolism rate. The standard induction dose of Propofol is 2-2.5 mg/kg. However, due to the 50% reduction in metabolism, we only need to administer half of the standard dose. Step 1: Calculate the reduced dosage based on the patient's weight: 2-2.5 mg/…	A	A	A	0	0	0
A 65-year-old man with a history of chronic obstructive pulmonary disease (COPD) is scheduled for a right lower lobectomy due to a lung mass. His preoperative assessment includes calculating his Gold COPD stage to assess the risk of postoperative complications. His FEV1 is 60% of the predicted normal value. Which of the following is his GOLD COPD stage? A. Stage I (Mild) B. Stage II (Moderate) C.…	calculation	Clinical score calculations	Hard	Anesthesiology	B	The answer is: B.	Based on the information given, the 65-year-old man with an FEV1 of 60% of the predicted normal value would be classified as GOLD COPD Stage II (Moderate).	The answer is: B	To calculate the GOLD COPD stage, we need to know the patient's FEV1 (% predicted). FEV1 is a measure of the amount of air that a person can forcefully exhale in one second. It is expressed as a percentage of the predicted normal value based on age, height, and sex. In this case, the patient's FEV1 is 60% of the predicted normal value. The GOLD COPD stages are as follows: A. Stage I (Mild): FEV1 …	The answer is: B	To determine the GOLD COPD stage, we need to know the FEV1 (forced expiratory volume in 1 second) as a percentage of the predicted normal value. Based on the information given, the patient's FEV1 is 60% of the predicted normal value. According to the Global Initiative for Chronic Obstructive Lung Disease (GOLD) classification, the stages are as follows: - Stage I (Mild): FEV1 ≥ 80% predicted - St…	B	B	B	1	1	1
A 75-year-old male with a history of chronic obstructive pulmonary disease (COPD) and coronary artery disease (CAD) is scheduled for a hip replacement surgery. His current weight is 70 kg. The anesthesiologist plans to administer Rocuronium, a non-depolarizing neuromuscular blocking agent, for muscle relaxation during the surgery. The recommended dosage for Rocuronium is 0.6 mg/kg. However, the a…	calculation	Drug dosage calculations	Hard	Anesthesiology	A	The answer is: A.	To calculate the dosage of Rocuronium for the patient, we first need to determine the reduced dosage based on the 25% reduction. Recommended dosage of Rocuronium = 0.6 mg/kg Patient's weight = 70 kg Reduced dosage = Recommended dosage - (25% of Recommended dosage) = 0.6 mg/kg - (0.25 * 0.6 mg/kg) = 0.6 mg/kg - 0.15 mg/kg = 0.45 mg/kg Therefore, the reduced dosage of Rocuronium for the patient is …	The answer is: A	To determine the dosage of Rocuronium that should be administered to the patient, we will follow these steps: 1. Calculate the reduced dosage: We are given that the recommended dosage of Rocuronium is 0.6 mg/kg. The patient's weight is 70 kg. To calculate the reduced dosage, we multiply the recommended dosage by the patient's weight and then subtract 25% of that value. 0.6 mg/kg x 70 kg = 42 mg R…	The answer is: A.	To find the dosage of Rocuronium that should be administered to the patient, we need to calculate 75% of the recommended dosage (0.6 mg/kg) for the patient's weight of 70 kg. First, we calculate the recommended dosage: Recommended dosage = 0.6 mg/kg x 70 kg = 42 mg Next, we calculate 75% of the recommended dosage: Dosage to be administered = 75% x 42 mg = 0.75 x 42 mg = 31.5 mg Therefore, the cor…	A	A	A	1	1	1
A 55-year-old man with a history of COPD is scheduled for a major abdominal surgery. In the preoperative assessment clinic, you decide to perform a spirometry test to assess his lung function. The results show a FEV1/FVC ratio of 0.6 and a decreased FEV1. In order to reduce his postoperative pulmonary complications, which of the following interventions would be most effective? A) Administering a …	non-calculation	Public health and preventive medicine questions	Hard	Anesthesiology	D	The answer is: C	To reduce postoperative pulmonary complications in a patient with COPD, the most effective intervention would be option C) initiation of long-acting bronchodilators. Long-acting bronchodilators, such as long-acting beta-agonists (LABAs) or long-acting anticholinergics (LAACs), can help to improve lung function and reduce airway obstruction in patients with COPD. By initiating long-acting bronchod…	The answer is: C	To reduce postoperative pulmonary complications in this patient with a history of COPD, we need to focus on optimizing lung function before surgery. The spirometry results show a decreased FEV1 (forced expiratory volume in 1 second) and a FEV1/FVC (forced vital capacity) ratio of 0.6. This indicates airflow limitation, which is characteristic of COPD. Option A) Administering a short course of sys…	The answer is: B	To reduce postoperative pulmonary complications in this patient with COPD, it would be most effective to recommend a preoperative smoking cessation for at least 8 weeks. COPD is a chronic condition characterized by persistent airflow limitation. Surgery can exacerbate COPD and lead to postoperative complications such as exacerbation of COPD, respiratory failure, and pneumonia. Smoking is a major …	C	C	B	0	0	0
A 68-year-old male with a history of chronic obstructive pulmonary disease (COPD) undergoes a hip replacement surgery. Postoperatively, he develops increasing dyspnea, tachypnea, and hypoxemia. A chest X-ray reveals diffuse bilateral infiltrates. Which of the following is the most likely prognosis for this patient? A. Rapid improvement with high-flow oxygen therapy B. Gradual improvement with cor…	non-calculation	Disease progression and prognosis	Hard	Anesthesiology	D	The answer is: D	Based on the patient's history of COPD, the development of dyspnea, tachypnea, hypoxemia, and diffuse bilateral infiltrates on chest X-ray, the most likely prognosis for this patient is option D: slow recovery with the potential for long-term pulmonary complications. COPD is a chronic lung disease characterized by airflow limitation, which can be worsened by factors such as surgery and sedation. …	The answer is: D	Based on the given information, the most likely diagnosis for this patient is postoperative acute respiratory distress syndrome (ARDS). ARDS is a severe lung condition that occurs as a response to various factors, including trauma, sepsis, or in this case, surgery. The development of dyspnea, tachypnea, hypoxemia, and diffuse bilateral infiltrates on chest X-ray are all consistent with ARDS. In t…	The answer is: D	Given the patient's history of COPD and the development of dyspnea, tachypnea, and hypoxemia after hip replacement surgery, the most likely diagnosis is acute exacerbation of COPD (AECOPD). The diffuse bilateral infiltrates seen on the chest X-ray suggest the presence of pulmonary edema. Option A, rapid improvement with high-flow oxygen therapy, is not likely because the patient's symptoms are co…	D	D	D	1	1	1
A 45-year-old woman undergoing a mastectomy with axillary dissection develops sudden tachycardia, hypotension, and a decrease in end-tidal CO2. The patient becomes cyanotic and has decreased breath sounds on the right side. The most likely diagnosis is: (A) Bronchospasm, (B) Myocardial infarction, (C) Pulmonary embolism, (D) Tension pneumothorax, (E) Malignant hyperthermia	non-calculation	Diagnosis based on symptoms	Hard	Anesthesiology	D	The answer is (D).	Based on the given symptoms, the most likely diagnosis in this scenario is (D) Tension pneumothorax. Tension pneumothorax occurs when air accumulates in the pleural space, causing a buildup of pressure that compresses the lung and displaces adjacent structures. This can lead to symptoms such as sudden tachycardia, hypotension, cyanosis, decreased breath sounds, and decreased end-tidal CO2 due to …	The answer is: D	To determine the most likely diagnosis for this patient, we need to systematically evaluate the presenting symptoms and their potential causes. 1. Sudden tachycardia: Tachycardia refers to an abnormally fast heart rate. This can be caused by a variety of factors, including inadequate oxygenation, stress, pain, medications, or underlying cardiac issues. 2. Hypotension: Hypotension refers to low bl…	The answer is: D	First, let's analyze the symptoms and clinical presentation of the patient. She is undergoing a mastectomy with axillary dissection, which involves surgery near the chest and axillary region. The sudden onset of tachycardia, hypotension, and decreased end-tidal CO2 indicates a significant problem that requires immediate attention. Given the sudden onset of symptoms and the patient's clinical pres…	D	D	D	1	1	1
A 65-year-old man with a history of COPD and hypertension is scheduled for an elective hip replacement surgery. He is a former smoker with 30 pack-years. He quit smoking 10 years ago. He is currently on a beta-blocker and an ACE inhibitor for his hypertension. His preoperative spirometry shows FEV1/FVC of 0.6 and FEV1 of 70% predicted. Which of the following is the most appropriate next step in m…	non-calculation	Public health and preventive medicine questions	Medium	Anesthesiology	A	The answer is: E	The correct answer is E) Perform a cardiopulmonary exercise testing. In this case, the patient has a history of COPD and hypertension, with a significant smoking history. The spirometry results show an FEV1/FVC ratio of 0.6, which is indicative of obstructive lung disease. However, the FEV1 of 70% predicted suggests mild to moderate airflow obstruction. The risk of complications during surgery in…	The most appropriate next step in management for this patient is Option E) Perform a cardiopulmonary exercise testing.	The preoperative spirometry results indicate that the patient has an FEV1/FVC ratio of 0.6 and an FEV1 of 70% predicted. The FEV1/FVC ratio less than 0.7 indicates airflow limitation consistent with COPD, and the FEV1 of 70% predicted indicates mild to moderate severity. Given the patient's history of COPD and the spirometry results, it is essential to evaluate his pulmonary function further befo…	The answer is: E	Based on the patient's history of COPD and the abnormal spirometry results, it is important to assess his risk of perioperative complications related to his lung function. A low FEV1/FVC ratio of 0.6 suggests airflow limitation, and an FEV1 of 70% predicted indicates a mild level of COPD. The most appropriate next step in management would be to perform a cardiopulmonary exercise testing (Option E…	E	N	E	0	0	0
A 70-year-old man is scheduled for a hip replacement surgery. His medical history includes hypertension, diabetes, and a myocardial infarction 4 years ago. He quit smoking 2 years ago but had a 30-pack year history before quitting. He drinks alcohol occasionally. The patient's daily medications include lisinopril, metformin, and aspirin. The anesthesiologist wants to calculate the patient's Revis…	calculation	Clinical score calculations	Medium	Anesthesiology	C	The answer is: B	Based on the patient's medical history and risk factors, we can calculate the Revised Cardiac Risk Index (RCRI) to estimate his risk of perioperative cardiac complications. The RCRI includes 6 parameters, with each parameter being assigned a score of 1 point. The parameters are: 1. High-risk surgery (hip replacement surgery is considered high-risk): 1 point 2. History of ischemic heart disease (m…	The answer is: C	To calculate the Revised Cardiac Risk Index (RCRI), we assign points for each risk factor and add up the total. The risk factors considered in the RCRI are age greater than 70, history of myocardial infarction, history of congestive heart failure, history of cerebrovascular disease, insulin treatment for diabetes, renal insufficiency (Cr > 2), and high-risk surgery. In this case, the patient has …	The answer is: B	To calculate the Revised Cardiac Risk Index (RCRI), we need to consider the following risk factors: 1. High-risk surgery (intraperitoneal, intrathoracic, or suprainguinal vascular surgeries): Hip replacement surgery is not classified as high-risk surgery. 2. History of ischemic heart disease: The patient had a myocardial infarction 4 years ago, so this risk factor is present. 3. History of conges…	B	C	B	0	1	0
A 65-year-old male with a history of chronic obstructive pulmonary disease (COPD) is scheduled for a hip replacement surgery. He is currently on a regimen of inhaled bronchodilators and glucocorticoids for his COPD. In the context of his COPD, which of the following is the most likely postoperative complication he might face? A. Pulmonary edema B. Myocardial infarction C. Pulmonary embolism D. Po…	non-calculation	Disease progression and prognosis	Medium	Anesthesiology	D	The answer is: D	Based on the patient's history of COPD and undergoing hip replacement surgery, the most likely postoperative complication he might face is postoperative pneumonia (option D). This is because patients with COPD have impaired lung function and are at higher risk for developing respiratory infections. Surgical procedures can further compromise lung function and increase the risk of developing pneumo…	The answer is: D.	In the context of a patient with chronic obstructive pulmonary disease (COPD) undergoing hip replacement surgery, the most likely postoperative complication he might face is D. Postoperative pneumonia. COPD is a progressive lung disease characterized by airflow limitation that is not fully reversible. It is often caused by chronic bronchitis or emphysema. Patients with COPD have a higher risk of …	The answer is: D.	To answer this question, we need to consider the patient's history of COPD and the potential complications that may arise from it after hip replacement surgery. COPD is a chronic lung disease characterized by airflow limitation and respiratory symptoms. It can lead to lung hyperinflation, impaired gas exchange, and increased susceptibility to infections. Given the patient's history of COPD, the m…	D	D	D	1	1	1
A 60 kg patient requires general anesthesia for a surgical procedure. The anesthesiologist plans to use Propofol for induction of anesthesia. The recommended dosage for Propofol induction is 2-2.5 mg/kg. Given this information, calculate the range of Propofol dosage (in mg) that the anesthesiologist should administer to this patient. A. 100-150 mg B. 120-180 mg C. 140-200 mg D. 150-210 mg E. 120-…	calculation	Drug dosage calculations	Medium	Anesthesiology	C	The answer is: A	To calculate the range of Propofol dosage that the anesthesiologist should administer to the patient, we multiply the recommended dosage range (2-2.5 mg/kg) by the patient's weight in kg (60 kg). Low end of the range: 2 mg/kg x 60 kg = 120 mg High end of the range: 2.5 mg/kg x 60 kg = 150 mg Therefore, the range of Propofol dosage the anesthesiologist should administer is 120-150 mg. The correct …	The answer is: A	To calculate the range of Propofol dosage that should be administered to the patient, we can use the recommended dosage range of 2-2.5 mg/kg and the patient's weight of 60 kg. Step 1: Calculate the low end of the dosage range. Low end dosage = 2 mg/kg x 60 kg = 120 mg Step 2: Calculate the high end of the dosage range. High end dosage = 2.5 mg/kg x 60 kg = 150 mg Therefore, the range of Propofol …	The answer is: B	To calculate the range of Propofol dosage that the anesthesiologist should administer to the patient, we need to multiply the recommended dosage range (2-2.5 mg/kg) by the patient's weight (60 kg). The minimum dosage would be 2 mg/kg x 60 kg = 120 mg The maximum dosage would be 2.5 mg/kg x 60 kg = 150 mg Therefore, the range of Propofol dosage that the anesthesiologist should administer is 120-15…	A	A	B	0	0	0
A 70-year-old man is scheduled for a hip replacement surgery. His preoperative assessment reveals the following: Hemoglobin 13.5 g/dL, Serum creatinine 1.4 mg/dL, Sodium 138 mEq/L, Potassium 4.5 mEq/L, Blood glucose 110 mg/dL, and Albumin 3.5 g/dL. He has a history of chronic obstructive pulmonary disease (COPD) but no history of myocardial infarction or stroke. The patient is a non-smoker and li…	calculation	Clinical score calculations	Medium	Anesthesiology	B	The answer is: A	To calculate the Revised Cardiac Risk Index (RCRI), we need to assign points based on specific risk factors associated with major cardiac complications. According to the RCRI, the following factors are considered: 1. High-risk surgery (e.g., major vascular surgery) - not mentioned in the scenario, so 0 points. 2. History of heart disease - not stated, so 0 points. 3. History of cerebrovascular di…	The answer is B.	To calculate the Revised Cardiac Risk Index (RCRI), we need to assess several risk factors associated with major cardiac complications during surgery. These risk factors include: 1. High-Risk Surgery: Hip replacement surgery is considered an intermediate-risk surgery. 2. Ischemic heart disease: The patient does not have a history of myocardial infarction. 3. History of congestive heart failure: N…	The answer is: A.	To calculate the Revised Cardiac Risk Index (RCRI), we need to assess the patient's risk factors for major cardiac complications associated with surgery. The RCRI includes 6 risk factors: high-risk surgery, history of ischemic heart disease, history of heart failure, history of cerebrovascular disease, diabetes mellitus requiring insulin treatment, and preoperative serum creatinine >2.0 mg/dL. Le…	A	B	A	0	1	0
A 45-year-old woman is undergoing a routine cholecystectomy. After induction of anesthesia with fentanyl and propofol, the patient develops severe bronchospasm and hypotension. Her SpO2 drops to 85%. She has no history of asthma or other respiratory diseases. Which of the following is the most likely cause of this patient's symptoms? A. Anaphylactic reaction to propofol B. Opioid-induced respirat…	non-calculation	Diagnosis based on symptoms	Medium	Anesthesiology	A	The answer is: A	Based on the given information, the most likely cause of the patient's symptoms is option A: anaphylactic reaction to propofol. An anaphylactic reaction is a severe allergic reaction that can occur shortly after exposure to an allergen, such as a medication. Symptoms of an anaphylactic reaction can include bronchospasm, hypotension, and a drop in oxygen saturation (SpO2). In this case, the patien…	The answer is: A.	The most likely cause of this patient's symptoms is option A: an anaphylactic reaction to propofol. Step 1: Evaluate the symptoms The patient experienced severe bronchospasm and hypotension, indicating a possible allergic reaction. The drop in SpO2 to 85% further supports the presence of a significant allergic response. Step 2: Consider the drugs used The patient was induced with fentanyl and pro…	The answer is: A	Based on the information provided, the most likely cause of the patient's symptoms is an anaphylactic reaction to propofol (choice A). First, we can rule out choices B, C, D, and E as they are not consistent with the patient's clinical presentation. The patient developed bronchospasm, which is an acute narrowing of the airways leading to difficulty breathing. This is consistent with an allergic o…	A	A	A	1	1	1
A 65-year-old male patient with a history of hypertension and hyperlipidemia comes to the clinic complaining of chest pain. He describes the pain as crushing, radiating to the left arm, and lasting for 30 minutes. He also reports shortness of breath. The patient's ECG shows ST-segment elevation in leads II, III, and aVF. He is immediately started on treatment for suspected myocardial infarction. …	calculation	Clinical score calculations	Easy	Cardiology	B	The answer is: None of the options provided (N/A).	To calculate the GRACE risk score, we assign points to the given parameters and then add up the total points. The parameters and their respective points are as follows: - Age = 65 years (30 points) - History of myocardial infarction = No (28 points) - Heart rate = 100 bpm (17 points) - Systolic blood pressure = 120 mmHg (10 points) - Creatinine = 1.2 mg/dL (20 points) - Cardiac arrest at admissio…	The answer is: C	To calculate the patient's GRACE risk score, we need to assess several parameters and assign scores to each, based on the GRACE risk assessment tool. By adding up the scores for each parameter, we can determine the patient's risk of in-hospital death or death within six months. 1) Age: The patient is 65 years old. According to the GRACE risk scoring system, a patient aged >60 years receives 45 po…	The answer is: E	To calculate the GRACE risk score for this patient, we need to assign points based on various parameters and then calculate the total score. 1. Age: The patient is 65 years old, so this corresponds to 30 points. 2. History of myocardial infarction: The patient has no history of MI, so this corresponds to 0 points. 3. Heart rate: The patient's heart rate is 100 bpm, which corresponds to 17 points.…	N	C	E	0	0	0
A 70 kg man with a history of hypertension is prescribed a medication with a recommended dosage of 1 mg/kg/day. The medication is supplied in 50 mg tablets. How many tablets should the patient take each day? A) 1 tablet B) 1.5 tablets C) 2 tablets D) 2.5 tablets E) 3 tablets	calculation	Drug dosage calculations	Easy	Cardiology	D	The answer is: C	To determine how many tablets the patient should take each day, we need to calculate the dosage based on the patient's weight. The recommended dosage is 1 mg/kg/day. The patient weighs 70 kg. Therefore, the patient should take 70 mg of the medication each day (1 mg/kg/day x 70 kg). Since the medication is supplied in 50 mg tablets, we need to divide the total dosage by the dosage per tablet to fi…	The answer is: C	To find out how many tablets the patient should take each day, we need to calculate the recommended dosage based on the patient's weight. Given: Patient's weight = 70 kg Recommended dosage = 1 mg/kg/day Step 1: Calculate the dosage in milligrams (mg) Dosage = Patient's weight x Recommended dosage = 70 kg x 1 mg/kg/day = 70 mg/day Step 2: Determine the number of tablets needed Since the medication…	The answer is: C	To determine the number of tablets the patient should take each day, we need to calculate the total daily dosage required by the patient and divide it by the dosage per tablet. Given: - Patient's weight = 70 kg - Recommended dosage = 1 mg/kg/day - Medication supplied in 50 mg tablets To find the total daily dosage required by the patient, we multiply the patient's weight by the recommended dosage…	C	C	C	0	0	0
A new diagnostic test for a specific cardiac disease has been developed. In a trial, the test correctly identified 90 out of 100 patients with the disease (True Positives) and correctly identified 80 out of 100 patients without the disease (True Negatives). What is the sensitivity of this new diagnostic test? A) 80% B) 90% C) 70% D) 50% E) 60%	calculation	Diagnostic test calculations	Easy	Cardiology	B	The answer is: B	The sensitivity of a diagnostic test refers to its ability to correctly identify individuals with the disease. It is calculated by dividing the number of true positives by the sum of true positives and false negatives. In this case, the test correctly identified 90 out of 100 patients with the disease, so the sensitivity is 90%.	The answer is: B	To determine the sensitivity of a diagnostic test, we need to calculate the proportion of true positives (patients with the disease correctly identified by the test) out of the total number of patients with the disease. In this case, the test correctly identified 90 out of 100 patients with the disease (True Positives). Therefore, the sensitivity of the test is 90%. Therefore, the correct answer …	The answer is: B	To determine the sensitivity of the new diagnostic test, we need to calculate the proportion of patients with the disease who are correctly identified as positive by the test. In the given information, it states that the test correctly identified 90 out of 100 patients with the disease (True Positives). Since there are 100 patients with the disease, the sensitivity can be calculated as: (90 True …	B	B	B	1	1	1
A 55-year-old man with a history of smoking and hypertension comes to the clinic for a routine check-up. His blood pressure is 140/90 mmHg. He has no other complaints. Which of the following is the most effective public health strategy to reduce his risk of developing cardiovascular disease? A. Advise him to quit smoking B. Start him on antihypertensive medication C. Advise him to start a regular…	non-calculation	Public health and preventive medicine questions	Easy	Cardiology	A	The answer is: A	The most effective public health strategy to reduce the risk of developing cardiovascular disease in this case would be A. Advise him to quit smoking. Smoking is a major risk factor for developing cardiovascular disease, and quitting smoking has been shown to reduce this risk significantly. It is important to address this modifiable risk factor first before considering other interventions such as…	The answer is: A	The most effective public health strategy to reduce the risk of developing cardiovascular disease in this 55-year-old man would be to advise him to quit smoking (option A). Here's the reasoning: 1. Assessment of Risk Factors: The patient has two significant risk factors for cardiovascular disease - smoking and hypertension. 2. Impact of Smoking: Smoking is a major modifiable risk factor for cardi…	The answer is: A	The most effective public health strategy to reduce the risk of cardiovascular disease in this patient is A. Advise him to quit smoking. Smoking is a major risk factor for cardiovascular disease. It increases the risk of developing high blood pressure, heart disease, and stroke. Therefore, quitting smoking would have the most significant impact on reducing his risk. While starting antihypertensiv…	A	A	A	1	1	1
A 55-year-old male with a history of hypertension and type 2 diabetes presents to the clinic with complaints of increasing shortness of breath and fatigue over the past month. On examination, his blood pressure is 150/90 mmHg, heart rate is 90 bpm, and respiratory rate is 18 breaths per minute. His heart sounds are regular and there are no murmurs. His lungs are clear to auscultation. Laboratory …	non-calculation	Interpretation of lab results	Easy	Cardiology	C	The answer is: C	C) Congestive heart failure	The answer is: C	The most likely explanation for the patient's symptoms and lab findings is congestive heart failure (CHF). First, let's analyze the patient's symptoms. He presents with increasing shortness of breath and fatigue over the past month. These symptoms are characteristic of CHF, as fluid accumulation in the lungs can lead to shortness of breath, especially with physical exertion, and fatigue can resul…	The answer is: C	Based on the patient's history of hypertension and type 2 diabetes, along with the symptoms of increasing shortness of breath and fatigue, the most likely explanation for his symptoms and lab findings is congestive heart failure (CHF). Elevated levels of B-type natriuretic peptide (BNP) are commonly seen in patients with CHF and could indicate cardiac stress or dysfunction. Additionally, the elev…	C	C	C	1	1	1
A 65-year-old male with a history of type 2 diabetes and hypertension presents with a 2-hour history of severe chest pain. An EKG shows ST-segment elevation in leads II, III, and aVF. What is the most appropriate immediate treatment for this patient? A) Aspirin and clopidogrel B) Statins C) ACE inhibitors D) Beta blockers E) Calcium channel blockers	non-calculation	Treatment selection	Easy	Cardiology	A	The answer is: A	The most appropriate immediate treatment for this patient with ST-segment elevation on EKG is option A) Aspirin and clopidogrel. This patient is likely experiencing an acute coronary syndrome (ACS) such as myocardial infarction. Aspirin and clopidogrel are antiplatelet medications that help to prevent further clot formation and reduce the risk of heart attack. These medications should be given as…	The answer is: A	Based on the information provided, the patient is presenting with symptoms consistent with acute myocardial infarction (heart attack). The ST-segment elevation on the EKG indicates ongoing ischemia (lack of blood flow) to the heart muscle. The most appropriate immediate treatment for this patient is reperfusion therapy, which involves restoring blood flow to the affected area of the heart as soon…	The answer is: A	Based on the patient's symptoms and EKG findings, it is likely that he is experiencing an acute myocardial infarction (heart attack). The most appropriate immediate treatment for this patient would be A) Aspirin and clopidogrel. Aspirin is a platelet inhibitor that helps prevent further clotting in the coronary arteries, which can help reduce the size of the heart attack. Clopidogrel is another a…	A	A	A	1	1	1
A 55-year-old man presents to the emergency department with severe chest pain, nausea, and diaphoresis. His ECG shows ST-segment elevation in leads II, III, and aVF. The patient is diagnosed with an acute myocardial infarction and is treated with thrombolytic therapy. Despite initial improvement, the patient's condition deteriorates over the next several hours. He develops hypotension, a rapid, t…	non-calculation	Pathophysiology questions	Hard	Cardiology	B	The answer is: B	B. Cardiac tamponade	The answer is: B	The most likely underlying pathophysiological mechanism responsible for this patient's condition is B) Cardiac tamponade. Step 1: The patient presents with severe chest pain, nausea, and diaphoresis. These symptoms are suggestive of myocardial infarction. Step 2: The ECG shows ST-segment elevation in leads II, III, and aVF. ST-segment elevation is characteristic of acute myocardial infarction. St…	The answer is: B	Based on the patient's initial presentation of acute myocardial infarction and subsequent deterioration, causing hypotension, a rapid, thready pulse, and distended jugular veins, the most likely underlying pathophysiological mechanism responsible for his condition is cardiac tamponade (answer B). Cardiac tamponade occurs when fluid accumulates in the pericardial sac, putting pressure on the heart…	B	B	B	1	1	1
A clinical trial is conducted on 100 patients with chronic heart failure, using a new drug intended to reduce the rate of hospital readmission. The control group, who received standard treatment, had a readmission rate of 25%. The experimental group, who received the new drug, had a readmission rate of 15%. What is the absolute risk reduction (ARR) associated with the new drug? A) 5% B) 10% C) 15…	calculation	Statistical data interpretation	Hard	Cardiology	B	The answer is: B	The absolute risk reduction (ARR) is calculated by subtracting the risk in the control group from the risk in the experimental group. In this case, the control group had a readmission rate of 25% and the experimental group had a readmission rate of 15%. Thus, the ARR would be: ARR = 25% - 15% = 10% Therefore, the correct answer is B) 10%.	The answer is: B	To calculate the absolute risk reduction (ARR) associated with the new drug, we need to subtract the readmission rate of the control group from the readmission rate of the experimental group. Control group readmission rate: 25% Experimental group readmission rate: 15% ARR = Control group readmission rate - Experimental group readmission rate ARR = 25% - 15% ARR = 10% Therefore, the absolute risk …	The answer is: B	To calculate the absolute risk reduction (ARR), we need to find the difference between the control group's readmission rate and the experimental group's readmission rate. The control group had a readmission rate of 25%, while the experimental group had a readmission rate of 15%. So the ARR is 25% - 15% = 10%. Therefore, the correct answer is B) 10%.	B	B	B	1	1	1
A 65-year-old man presents to the emergency department with a 2-hour history of severe, crushing chest pain radiating to the left arm. The pain is associated with diaphoresis and shortness of breath. His medical history is significant for hypertension and hyperlipidemia. An ECG shows ST-segment elevation in leads II, III, and aVF. His cardiac enzymes are elevated. He is given aspirin, nitroglycer…	non-calculation	Diagnosis based on symptoms	Hard	Cardiology	B	The answer is: A	A. Acute mitral regurgitation The patient's new-onset harsh, pansystolic murmur best heard at the left lower sternal border that increases with inspiration is suggestive of acute mitral regurgitation. This may be caused by papillary muscle rupture following a myocardial infarction. The papillary muscles are responsible for the normal functioning of the mitral valve, and rupture can lead to the ba…	The answer is: A	The most likely diagnosis in this case is A. Acute mitral regurgitation. The patient presented to the emergency department with symptoms consistent with a myocardial infarction (MI), including severe crushing chest pain, radiating to the left arm, associated with diaphoresis and shortness of breath. The ECG findings of ST-segment elevation in leads II, III, and aVF, along with elevated cardiac en…	The answer is: A	Based on the clinical presentation and history, the most likely diagnosis in this case is A. Acute mitral regurgitation. The patient has recently had a myocardial infarction (MI), which is supported by the ST-segment elevation on ECG and elevated cardiac enzymes. The sudden development of a new harsh, pansystolic murmur after the MI raises suspicion for acute mitral regurgitation, which can occur…	A	A	A	0	0	0
A 55-year-old man with a history of hypertension and hyperlipidemia presents to his primary care physician for a routine check-up. His blood pressure is well-controlled on medication, and his lipid panel shows an LDL of 80 mg/dL. He has a 20-pack year smoking history but quit 5 years ago. He exercises regularly and maintains a healthy diet. He has no family history of cardiovascular disease. His …	non-calculation	Public health and preventive medicine questions	Hard	Cardiology	D	The answer is: D	According to the USPSTF recommendations, the most appropriate next step in management for this patient is D) No additional intervention is needed at this time. The USPSTF recommends against routine screening for coronary artery calcium score (CACS) in asymptomatic adults at low risk for heart disease, such as this patient. Starting low-dose aspirin therapy or a statin for primary prevention is al…	The answer is: D	According to the USPSTF recommendations, the most appropriate next step in management for this patient would be option D) No additional intervention is needed at this time. Let's go through each option and reason: A) Start low-dose aspirin therapy: The USPSTF recommends low-dose aspirin therapy for the primary prevention of cardiovascular disease in adults aged 50-59 years who have a 10% or great…	The answer is: D	According to the information provided, the patient is a 55-year-old man with a history of hypertension and hyperlipidemia, which are both risk factors for cardiovascular disease. However, his blood pressure is well-controlled on medication, and his lipid panel shows an LDL of 80 mg/dL, which is within the normal range. Given his age and risk factors, it is important to assess his overall cardiova…	D	D	D	1	1	1
A 75-year-old male with a history of chronic heart failure is prescribed digoxin. The patient weighs 70 kg and his creatinine clearance is 60 mL/min. The desired steady-state plasma concentration of digoxin is 1.0 ng/mL. The volume of distribution (Vd) for digoxin is 7.3 L/kg. The fraction of the digoxin dose excreted unchanged in the urine (fe) is 0.65. The elimination rate constant (Ke) for dig…	calculation	Drug dosage calculations	Hard	Cardiology	B	The answer is: B	To calculate the appropriate daily maintenance dose of digoxin for the patient, we can use the following formula: Dm = (Css x Vd x Ke) / F Given: Css = 1.0 ng/mL Vd = 7.3 L/kg fe = 0.65 CrCl = 60 mL/min F = 1 First, we need to calculate the elimination rate constant (Ke): Ke = (fe x CrCl) / Vd Ke = (0.65 x 60 mL/min) / (7.3 L/kg) Ke = 5.52 / 7.3 Ke = 0.76 hr^-1 Now, we can plug the values into th…	The answer is: B	To calculate the appropriate daily maintenance dose of digoxin for this patient, let's follow the given formulas and steps: Step 1: Calculate Ke (elimination rate constant) Ke = (fe x CrCl) / Vd Ke = (0.65 x 60 mL/min) / (7.3 L/kg) Ke = 0.536 Step 2: Calculate Dm (maintenance dose) Dm = (Css x Vd x Ke) / F Dm = (1.0 ng/mL x 7.3 L/kg x 0.536) / 1 Dm = 3.933 mg Step 3: Adjust the dose based on pati…	The answer is: E.	To determine the appropriate daily maintenance dose of digoxin for this patient, we need to calculate the elimination rate constant (Ke) and then use it to calculate the maintenance dose (Dm). First, let's calculate the elimination rate constant (Ke) using the formula: Ke = (fe x CrCl) / Vd. Given: - fe = 0.65 - CrCl = 60 mL/min - Vd = 7.3 L/kg Substituting these values into the formula, we have:…	B	B	E	1	1	0
A 68-year-old man presents to the emergency department with severe chest pain radiating to his left arm. His medical history includes hypertension, hyperlipidemia, and type 2 diabetes. He is a smoker with a 30 pack-year history. His BMI is 29 and he has no family history of ischemic heart disease. Calculate his 10-year risk of developing cardiovascular disease using the ACC/AHA Pooled Cohort Equa…	calculation	Clinical score calculations	Hard	Cardiology	D	I apologize for any confusion, but without the necessary information, it is not possible to provide an accurate answer in the form of a letter. The letter would correspond to the risk category (such as low, medium, or high), which requires the specific values mentioned above to determine.	To calculate the 10-year risk of developing cardiovascular disease using the ACC/AHA Pooled Cohort Equations, we need additional information such as the patient's total cholesterol level, HDL cholesterol level, and systolic blood pressure. Without these values, it is not possible to calculate the 10-year risk and determine the corresponding risk category.	The answer is E.	To calculate the 10-year risk of developing cardiovascular disease using the ACC/AHA Pooled Cohort Equations, we need to consider several factors: age, gender, race, total cholesterol, HDL cholesterol, systolic blood pressure, blood pressure-lowering medication use, diabetes status, and smoking status. From the given information, we know the patient's age (68 years) and gender (male). However, th…	The answer is: E	To calculate the 10-year risk of developing cardiovascular disease using the ACC/AHA Pooled Cohort Equations, we need to consider the following factors: 1. Age: The patient is 68 years old. 2. Sex: Male. 3. Race: Not mentioned. 4. Total cholesterol: Not mentioned. 5. HDL cholesterol: Not mentioned. 6. Systolic blood pressure: Not mentioned. 7. Blood pressure medication use: Not mentioned. 8. Diab…	T	E	E	0	0	0
A new study is conducted to evaluate the effectiveness of a novel anti-arrhythmic drug. A total of 500 patients with recurrent atrial fibrillation are enrolled and randomly divided into two groups: 250 patients receive the new drug and 250 patients receive a placebo. After six months, atrial fibrillation recurrence is observed in 50 patients who received the new drug and 100 patients who received…	calculation	Statistical data interpretation	Medium	Cardiology	B	The answer is: B) 20%.	To calculate the absolute risk reduction (ARR), we need to find the difference in the rates of atrial fibrillation recurrence between the two groups. In the group that received the new drug, 50 out of 250 patients had atrial fibrillation recurrence, which is a rate of 50/250 = 0.2 or 20%. In the group that received the placebo, 100 out of 250 patients had atrial fibrillation recurrence, which is …	The answer is: B.	To calculate the absolute risk reduction (ARR), we need to subtract the risk of atrial fibrillation recurrence in the group that received the new drug from the risk in the group that received the placebo. Risk is calculated by dividing the number of events (atrial fibrillation recurrence) by the total number of patients in each group. For the group that received the new drug: The risk of atrial f…	The answer is: B	To calculate the absolute risk reduction (ARR), we need to compare the event rates between the two groups. From the information given, 50 patients who received the new drug experienced atrial fibrillation recurrence, compared to 100 patients who received the placebo. First, we calculate the event rate for the new drug group: Event rate for the new drug group = Number of patients with atrial fibri…	B	B	B	1	1	1
A 55-year-old male patient is suspected of having coronary artery disease. The doctor decides to use a diagnostic test that has a sensitivity of 90% and a specificity of 80%. If the prevalence of coronary artery disease in the general population is 10%, what is the positive predictive value (PPV) of this test? A) 70% B) 30% C) 50% D) 90% E) 80%	calculation	Diagnostic test calculations	Medium	Cardiology	B	The answer is: B	To calculate the positive predictive value (PPV) of a diagnostic test, we need to consider both the sensitivity and specificity along with the prevalence of the disease in the population. PPV = (Sensitivity * Prevalence) / [(Sensitivity * Prevalence) + (1 - Specificity) * (1 - Prevalence)] Given: Sensitivity = 90% (0.9) Specificity = 80% (0.8) Prevalence = 10% (0.1) PPV = (0.9 * 0.1) / [(0.9 * 0.…	The answer is: B	To determine the positive predictive value (PPV) of a diagnostic test, we need to consider the sensitivity, specificity, and prevalence of the disease in the population. The sensitivity of a test is the proportion of truly positive cases that are correctly identified by the test. In this case, the sensitivity is given as 90%, meaning that the test correctly detects 90% of individuals with coronar…	The answer is: A	To calculate the positive predictive value (PPV) of the test, we need to use the formula: PPV = (True Positives) / (True Positives + False Positives) Given the sensitivity and specificity of the test, we can calculate the true positives and false positives as follows: True Positives = Sensitivity * Prevalence * Total Population False Positives = (1 - Specificity) * (1 - Prevalence) * Total Popula…	B	B	A	1	1	0
A new diagnostic test for a specific type of cardiomyopathy has been developed. In a study of 1000 patients, the test correctly identifies 400 patients with the disease (true positives) and incorrectly identifies 100 patients as having the disease (false positives). The remaining 500 patients are correctly identified as not having the disease (true negatives), but the test fails to identify 100 p…	calculation	Diagnostic test calculations	Medium	Cardiology	C	Certainly! The answer is: C) 80%.	To calculate the positive predictive value (PPV) of a test, we use the formula: PPV = true positives / (true positives + false positives) * 100 In this case, the true positives are 400, and the false positives are 100. Plugging these values into the formula: PPV = 400 / (400 + 100) * 100 = 80% Therefore, the correct answer is C) 80%.	The answer is: C	To calculate the Positive Predictive Value (PPV), we need to know the proportion of patients who test positive for the disease and actually have the disease. PPV is calculated using the formula: PPV = True Positives / (True Positives + False Positives) In this case, we are given that there are 400 true positive cases and 100 false positive cases. Plugging these values into the formula, we get: PP…	The answer is: C	To calculate the Positive Predictive Value (PPV) of a diagnostic test, we need to determine the proportion of patients who test positive for the disease and actually have the disease. Given the information provided: - The test correctly identifies 400 patients with the disease (true positives). - The test incorrectly identifies 100 patients as having the disease (false positives). - The remaining…	C	C	C	1	1	1
A 62-year-old man presents to the clinic with complaints of chest pain that intensifies with physical activity and subsides with rest. He also reports experiencing shortness of breath. His past medical history is significant for hypertension and hyperlipidemia. His ECG shows ST-segment depression during an episode of chest pain. Which of the following is the most appropriate initial treatment for…	non-calculation	Treatment selection	Medium	Cardiology	B	The answer is: A	The most appropriate initial treatment for this patient would be A) Nitroglycerin. It is the first-line medication for the relief of chest pain (angina) associated with coronary artery disease. Nitroglycerin acts by dilating the coronary arteries and improving blood flow to the heart, relieving chest pain. It is important to note that if the patient's symptoms persist despite nitroglycerin use, f…	The answer is: A	Based on the patient's symptoms, history, and ECG findings, he is most likely experiencing an episode of stable angina. Stable angina is characterized by chest pain that is predictable and reproducible, usually occurring with physical exertion or emotional stress and relieved by rest or nitroglycerin. Based on the provided information, the most appropriate initial treatment for this patient is A)…	The answer is: A.	Based on the patient's symptoms of chest pain that worsens with physical activity and improves with rest, along with the ECG findings of ST-segment depression, it is likely that the patient is experiencing stable angina. The first-line treatment for stable angina is usually nitroglycerin, as it helps relieve chest pain by vasodilating the coronary arteries and improving blood flow to the heart mu…	A	A	A	0	0	0
A 65-year-old man presents to the emergency department with severe, crushing chest pain that radiates to his left arm and jaw. He describes the pain as 'heavy' and 'squeezing', and it began while he was mowing the lawn. He has a history of hypertension and type 2 diabetes mellitus. His heart rate is 110 bpm, blood pressure is 150/90 mmHg, and respiratory rate is 20 breaths per minute. An ECG show…	non-calculation	Diagnosis based on symptoms	Medium	Cardiology	D	The answer is: D	The most likely diagnosis in this case is D. Acute myocardial infarction. The patient's symptoms of severe chest pain, radiating to the left arm and jaw, are consistent with a myocardial infarction. The presence of ST elevation in leads II, III, and aVF on the ECG further supports this diagnosis. The patient's history of hypertension and diabetes mellitus are also risk factors for cardiovascular …	The answer is: D	Based on the patient's presentation, the most likely diagnosis is D. Acute myocardial infarction (AMI). Step 1: Chest Pain - The patient's severe, crushing chest pain that radiates to the left arm and jaw is consistent with cardiac-related chest pain rather than non-cardiac causes. Step 2: Characteristics of Chest Pain - The patient describes the pain as 'heavy' and 'squeezing'. The characteristi…	The answer is: D	Based on the presented information, the most likely diagnosis for this 65-year-old man is D. Acute myocardial infarction. The patient's severe, crushing chest pain that radiates to the left arm and jaw, along with the description of the pain as 'heavy' and 'squeezing', is highly suggestive of cardiac origin. The pain that began while mowing the lawn could be indicative of exertional angina. The p…	D	D	D	1	1	1
A 62-year-old man presents to the emergency department with severe chest pain radiating to his left arm. He has a history of hypertension and type 2 diabetes. An EKG reveals ST-segment elevation in leads II, III, and aVF. He is diagnosed with an acute myocardial infarction (MI). Which of the following pathophysiological processes is most likely responsible for this patient's MI? A. Atheroscleroti…	non-calculation	Pathophysiology questions	Medium	Cardiology	A	The answer is A.	The correct answer is A. Atherosclerotic plaque rupture and subsequent thrombus formation. Acute myocardial infarction (MI) is commonly caused by atherosclerotic plaque rupture and subsequent thrombus formation. Atherosclerosis refers to the build-up of fatty plaques within the walls of arteries. These plaques can become unstable and rupture, exposing the underlying thrombogenic material to circu…	The answer is: A	The most likely pathophysiological process responsible for this patient's myocardial infarction (MI) is Atherosclerotic plaque rupture and subsequent thrombus formation (Option A). When a patient presents with severe chest pain that radiates to the left arm, a classic symptom of myocardial infarction (MI), it suggests that there is an inadequate supply of oxygen-rich blood to the heart muscle. Th…	The answer is A.	Based on the patient's presentation, history, and EKG findings, the most likely pathophysiological process responsible for this patient's myocardial infarction (MI) is A. Atherosclerotic plaque rupture and subsequent thrombus formation. Patients with a history of hypertension and type 2 diabetes are at an increased risk for atherosclerosis, which is the gradual buildup of plaques within the walls…	A	A	A	1	1	1
A dermatologist is studying the effectiveness of a new diagnostic skin test. In a sample of 1000 patients, 400 tested positive for the skin condition while the remaining 600 tested negative. Upon further investigation, it was found that 350 of the positive tests were true positives and 50 were false positives. Of the negative tests, 550 were true negatives and 50 were false negatives. What is the…	calculation	Diagnostic test calculations	Easy	Dermatology	C	The answer is: C	To calculate the sensitivity of the diagnostic skin test, we need to determine the proportion of true positives among all patients who actually have the skin condition. Sensitivity = (True Positives / (True Positives + False Negatives)) * 100 In this case, the number of true positives is 350, and the number of false negatives is 50. Sensitivity = (350 / (350 + 50)) * 100 Sensitivity = (350 / 400)…	The answer is: C	To calculate the sensitivity of the diagnostic skin test, we need to determine the proportion of true positives out of all the patients who have the skin condition. The sensitivity is calculated by dividing the number of true positives by the sum of true positives and false negatives: Sensitivity = (true positives) / (true positives + false negatives) Given that there were 400 positive tests and …	The answer is C.	To calculate the sensitivity of the test, we need to determine the proportion of true positives (patients with the skin condition who tested positive) out of all individuals with the skin condition. Given that 400 patients tested positive and 350 of them were true positives, we can calculate the sensitivity using the formula: True Positives / (True Positives + False Negatives). Sensitivity = 350 …	C	C	C	1	1	1
A 60 kg woman with severe psoriasis is prescribed methotrexate. The recommended dosage is 10 mg/m^2 body surface area per week. Given that the patient's body surface area is approximately 1.6 m^2, what will be the total weekly dose of methotrexate for this patient? A) 10 mg B) 16 mg C) 20 mg D) 32 mg E) 64 mg	calculation	Drug dosage calculations	Easy	Dermatology	D	Apologies for the confusion. To clarify, the correct answer is: The answer is: B	The total weekly dose of methotrexate for this patient can be calculated by multiplying the recommended dosage (10 mg/m^2) by the patient's body surface area (1.6 m^2). Total weekly dose = 10 mg/m^2 * 1.6 m^2 = 16 mg. Therefore, the correct answer is B) 16 mg.	The answer is: B	To calculate the total weekly dose of methotrexate for this patient, we need to multiply the recommended dosage (10 mg/m^2) by the patient's body surface area (1.6 m^2). So, the calculation would be: 10 mg/m^2 × 1.6 m^2 = 16 mg Therefore, the total weekly dose of methotrexate for this patient would be 16 mg. The correct answer is B) 16 mg.	The answer is: B	To find the total weekly dose of methotrexate for the patient, we need to multiply the recommended dosage (10 mg/m^2) by the patient's body surface area (1.6 m^2). 10 mg/m^2 * 1.6 m^2 = 16 mg Therefore, the total weekly dose of methotrexate for this patient is 16 mg. The answer is B) 16 mg.	B	B	B	0	0	0
A 45-year-old woman comes to the clinic complaining of persistent itchiness and redness on her cheeks and nose for the past several weeks. She also mentions that she has been experiencing flushing and episodes of a 'hot face.' On physical examination, her cheeks and nose appear red with visible blood vessels. No pus, scales, or other skin changes are noted. Which of the following is the most like…	non-calculation	Diagnosis based on symptoms	Easy	Dermatology	B	The answer is: B	Based on the symptoms and physical examination findings described, the most likely diagnosis is B) Rosacea. Rosacea is a chronic skin condition that primarily affects the face, causing redness, flushing, and visible blood vessels. It may also be associated with persistent itchiness and a sensation of a 'hot face.' Unlike acne vulgaris (A), there are no pus-filled lesions, and there are no scales …	The answer is: B	Based on the given information, the most likely diagnosis for this 45-year-old woman is B) Rosacea. Rosacea is a chronic skin condition that primarily affects the face, causing redness, flushing, and visible blood vessels. It typically affects individuals between the ages of 30 and 50, which fits the patient's age of 45. The persistent itchiness, redness on the cheeks and nose, flushing, and hot …	The answer is: B	Based on the patient's symptoms and physical examination findings, the most likely diagnosis is B) Rosacea. - The persistent itchiness, redness, and flushing on the cheeks and nose are classic symptoms of rosacea. - The presence of visible blood vessels (telangiectases) on the affected areas is also characteristic of rosacea. - The absence of pus, scales, or other skin changes helps distinguish r…	B	B	B	1	1	1
A dermatology research group is studying the prevalence of acne vulgaris in a population of 1,000 teenagers. They found that 200 teenagers had acne vulgaris. What is the prevalence of acne vulgaris in this population? A) 0.02% B) 2% C) 20% D) 200% E) 2000%	calculation	Statistical data interpretation	Easy	Dermatology	C	The answer is: C	The prevalence of acne vulgaris in this population can be calculated by dividing the number of teenagers with acne vulgaris (200) by the total population (1,000), and then multiplying by 100 to get the percentage. Prevalence = (Number of teenagers with acne vulgaris / Total population) * 100 Prevalence = (200 / 1,000) * 100 Prevalence = 20% Therefore, the correct answer is C) 20%.	The answer is: C	To calculate the prevalence of acne vulgaris in this population, we need to divide the number of teenagers with acne vulgaris (200) by the total number of teenagers in the population (1,000). Prevalence = (Number of teenagers with acne vulgaris / Total number of teenagers) * 100 Prevalence = (200 / 1,000) * 100 Prevalence = 0.2 * 100 Prevalence = 20% Therefore, the prevalence of acne vulgaris in …	The answer is: C	To find the prevalence of acne vulgaris in this population, we need to divide the number of teenagers with acne vulgaris (200) by the total number of teenagers (1,000). Prevalence = (Number of teenagers with acne vulgaris / Total number of teenagers) x 100 Prevalence = (200/1000) x 100 Prevalence = 20% Therefore, the prevalence of acne vulgaris in this population is 20%. The correct answer is opt…	C	C	C	1	1	1
A 27-year-old woman presents with a 2-week history of a rash on her face, neck, and upper chest. The rash is red, scaly, and itchy. She has no known allergies and her medical history is unremarkable. Physical examination reveals erythematous, scaly patches with sharp margins. A skin biopsy reveals hyperkeratosis and parakeratosis. What is the most appropriate first-line treatment for this patient…	non-calculation	Treatment selection	Easy	Dermatology	A	The answer is: A	Based on the description provided, the most likely diagnosis for this patient's condition is seborrheic dermatitis. The most appropriate first-line treatment for seborrheic dermatitis is topical corticosteroids (Option A).	The answer is: A	Based on the given history and physical examination findings, this patient is presenting with a rash that is red, scaly, and itchy, primarily located on her face, neck, and upper chest. The presence of erythematous, scaly patches with sharp margins, along with the biopsy findings of hyperkeratosis and parakeratosis, suggests a possible diagnosis of seborrheic dermatitis. Seborrheic dermatitis is …	The answer is: A	Based on the information provided, this patient is presenting with a rash on the face, neck, and upper chest that is red, scaly, and itchy. The physical examination findings, including erythematous, scaly patches with sharp margins, along with the skin biopsy findings of hyperkeratosis and parakeratosis, are consistent with a diagnosis of seborrheic dermatitis. Seborrheic dermatitis is a chronic,…	A	A	A	1	1	1
A 45-year-old woman comes to the clinic for a regular check-up. She reports that she has been using a tanning bed twice a week for the past 10 years. She has no family history of skin cancer but is worried about the risk. Which of the following is the most appropriate advice to give this patient regarding her risk of skin cancer? A. Continue the tanning bed use as there is no increased risk of sk…	non-calculation	Public health and preventive medicine questions	Easy	Dermatology	C	The answer is: C	The most appropriate advice to give this patient regarding her risk of skin cancer is C. She should stop using the tanning bed as it significantly increases the risk of skin cancer. Tanning beds emit ultraviolet (UV) radiation, which is a known carcinogen and a major risk factor for skin cancer. Using a tanning bed twice a week for 10 years exposes the skin to a significant amount of UV radiation…	The answer is: C	C. She should stop using the tanning bed as it significantly increases the risk of skin cancer. Explanation: Tanning beds emit ultraviolet (UV) radiation, which is a known risk factor for skin cancer. The UV radiation from tanning beds can damage the DNA in the skin cells, leading to mutations that increase the risk of skin cancer. Given that the patient has been using a tanning bed twice a week …	The answer is: C	The most appropriate advice to give this patient regarding her risk of skin cancer is C. She should stop using the tanning bed as it significantly increases the risk of skin cancer. Tanning beds emit UV radiation, which is a known carcinogen and a major risk factor for the development of skin cancer. Therefore, it is important for this patient to discontinue the use of tanning beds to reduce her …	C	C	C	1	1	1
A 70-year-old male with a history of chronic plaque psoriasis is prescribed a new medication, Methotrexate. The recommended dosage of Methotrexate for psoriasis is 10-25 mg per week. The patient's physician decides to start him on a low dose of 10 mg per week. Methotrexate is available in 2.5 mg tablets. The patient is instructed to take the medicine once a week. How many tablets should the patie…	calculation	Drug dosage calculations	Hard	Dermatology	D	The answer is: D)	The patient is instructed to take 10 mg of Methotrexate per week. Since Methotrexate is available in 2.5 mg tablets, the patient needs to take 4 tablets each week to reach the prescribed dosage of 10 mg. Therefore, the correct answer is D) 4 tablets.	The answer is: D.	To determine the number of tablets the patient should take each week, we need to divide the prescribed dosage (10 mg) by the dosage strength of each tablet (2.5 mg). 10 mg / 2.5 mg = 4 tablets Therefore, the patient should take 4 tablets each week. The answer is: D) 4	The answer is: D	To determine how many tablets the patient should take each week, divide the recommended dosage (10 mg) by the dosage per tablet (2.5 mg). 10 mg / 2.5 mg = 4 tablets. Therefore, the patient should take 4 tablets each week to achieve the prescribed dosage of Methotrexate. The correct answer is option D) 4 tablets.	D	D	D	1	1	1
A new diagnostic test for a rare dermatological condition, Xeroderma Pigmentosum, has been developed. In a study of 1000 individuals, the test correctly identified 20 patients with the disease (true positives) and incorrectly identified 30 patients as having the disease (false positives). Additionally, the test correctly identified 900 patients as not having the disease (true negatives) and incor…	calculation	Diagnostic test calculations	Hard	Dermatology	B	The answer is: B	The Positive Predictive Value (PPV) represents the probability that a positive test result reflects true disease. It is calculated by dividing the number of true positives by the sum of true positives and false positives. In this case, the test correctly identified 20 patients with the disease (true positives) and incorrectly identified 30 patients as having the disease (false positives). Therefo…	The answer is: B.	In this case, Positive Predictive Value (PPV) refers to the proportion of individuals who tested positive for the disease and actually have the disease. PPV is calculated using the formula: PPV = (True Positives) / (True Positives + False Positives) Given that the test correctly identified 20 patients with the disease (true positives) and incorrectly identified 30 patients as having the disease (…	The answer is: B.	To calculate the Positive Predictive Value (PPV) of the test, we divide the number of true positives by the sum of true positives and false positives and then multiply by 100. In this case, the number of true positives is 20 and the number of false positives is 30. PPV = True Positives / (True Positives + False Positives) * 100 = 20 / (20 + 30) * 100 = 20 / 50 * 100 = 0.4 * 100 = 40% Therefore, t…	B	B	B	1	1	1
A 45-year-old woman presents to the clinic with a 3-month history of a rash on her elbows, knees, and scalp. The rash is itchy, red, and covered with silvery scales. The patient also has joint pain and morning stiffness in her hands. Skin biopsy reveals hyperkeratosis and parakeratosis with elongation of the rete ridges and neutrophils in the stratum corneum. Which of the following is the most li…	non-calculation	Pathophysiology questions	Hard	Dermatology	B	Certainly! Based on the information provided, the answer is: B.	B. Overproduction and abnormal desquamation of keratinocytes	The answer is: B	The clinical presentation of a rash on the elbows, knees, and scalp with silvery scales is consistent with psoriasis. In addition, the joint pain and morning stiffness in the hands are suggestive of psoriatic arthritis. The skin biopsy findings of hyperkeratosis and parakeratosis with elongation of the rete ridges and neutrophils in the stratum corneum are characteristic of psoriasis. The most li…	The answer is: B	According to the presented information, the patient is experiencing a rash on her elbows, knees, and scalp, which is characterized by redness, itching, and silvery scales. Additionally, the patient is experiencing joint pain and morning stiffness in her hands. The skin biopsy findings reveal hyperkeratosis and parakeratosis with elongation of the rete ridges and neutrophils in the stratum corneum…	B	B	B	1	1	1
A 65-year-old man presents to the clinic with a 3-month history of a slowly enlarging, ulcerated lesion on his lower lip. The lesion is 1.5 cm in diameter, has a rolled, pearly border with telangiectasias, and a central crusted area. Biopsy of the lesion reveals islands of basaloid cells in the dermis with peripheral palisading and retraction artifact. Which of the following is the most likely pr…	non-calculation	Disease progression and prognosis	Hard	Dermatology	B	The answer is: B	The most likely prognosis for this patient is (B) High risk of local recurrence but low risk of metastasis. The clinical presentation and histological findings described are consistent with a diagnosis of a basal cell carcinoma (BCC). BCC is the most common type of skin cancer and typically occurs on sun-exposed areas, such as the face. The slowly enlarging, ulcerated lesion with a rolled, pearly…	The answer is: D	Based on the description provided, the most likely diagnosis for the patient's lesion is a basal cell carcinoma (BCC). BCCs are the most common type of skin cancer and typically occur on sun-exposed areas such as the lower lip. The key features that support the diagnosis of BCC include a slowly enlarging, ulcerated lesion with a rolled, pearly border, telangiectasias (dilated blood vessels), and …	The answer is: B	Based on the clinical presentation described, the most likely diagnosis for this patient is a basal cell carcinoma (BCC) of the lower lip. BCC is the most common type of skin cancer and typically occurs in sun-exposed areas, such as the face. The description of a slowly enlarging, ulcerated lesion with a rolled, pearly border and central crusted area is consistent with the typical appearance of B…	B	D	B	1	0	1
A 62-year-old man with a history of heavy sun exposure presents to the dermatology clinic due to a rapidly growing, ulcerated lesion on his lower lip. On physical examination, the lesion is 2 cm in diameter, with rolled borders and central ulceration. A biopsy of the lesion reveals nests of atypical keratinocytes extending from the epidermis into the dermal layer. Which of the following is the mo…	non-calculation	Treatment selection	Hard	Dermatology	B	The answer is: B	The correct answer is B) Mohs micrographic surgery. This patient likely has a squamous cell carcinoma (SCC) of the lip, which is commonly associated with chronic sun exposure. SCC is an aggressive and invasive form of skin cancer that has the potential to metastasize. The lesion described in the scenario is concerning for an invasive SCC due to its large size, rolled borders, and central ulcerati…	The answer is: B	This patient's presentation is concerning for a squamous cell carcinoma (SCC) of the lip. SCC is a common type of skin cancer that arises from keratinocytes in the epidermis. Risk factors for SCC include heavy sun exposure, fair skin, older age, and a history of chronic wounds or scarring. The clinical features described, such as rapid growth, ulceration, and rolled borders, are concerning for an…	The answer is: B	Based on the information provided, the patient's presentation and biopsy findings are consistent with a squamous cell carcinoma (SCC). SCC is a common type of skin cancer associated with chronic sun exposure. The most appropriate next step in the management of this patient is Mohs micrographic surgery (Option B). Mohs surgery is a specialized surgical technique used for the treatment of skin canc…	B	B	B	1	1	1
A 24-year-old woman presents with a 2-month history of itchy, scaly, and red patches on her body. She has been diagnosed with psoriasis. The patient's Body Surface Area (BSA) affected is 20%, with a Physician's Global Assessment (PGA) score of 3 (moderate) and Psoriasis Area Severity Index (PASI) score of 10. She is seeking treatment and her dermatologist decides to calculate her Dermatology Life…	calculation	Clinical score calculations	Hard	Dermatology	D	The answer is: None of the provided options match the calculated score.	To calculate the Dermatology Life Quality Index (DLQI) score, we assign a value to the patient's response for each question: - Very much (a lot of) interference: 3 points - A lot of (quite a lot of) interference: 2 points - A little interference: 1 point - No interference: 0 points In this case, the patient reports: - Very much interference with daily activities (3 points) - A lot of self-conscio…	The answer is: B	To calculate the DLQI score, we assign a score of 0-3 (0=not at all, 1=a little, 2=a lot, 3=very much) to each of the 10 questions related to the impact of the disease on the patient's quality of life. In this case, the patient reports 'very much' interference with daily activities (score of 3), 'a lot' of self-consciousness (score of 2), 'very much' embarrassment (score of 3), 'a lot' of problem…	I apologize for the confusion. Without the options provided, I am unable to determine the correct answer based on the DLQI score.	To calculate the patient's DLQI score, we need to assign a score to each response option and then calculate the sum. According to the DLQI scoring system: - "Not at all" interference = 0 points - "A little" interference = 1 point - "A lot" interference = 2 points - "Very much" interference = 3 points Based on the patient's responses, we can assign the following scores: - Daily activities = 3 poin…	N	B	D	0	0	1
A 32-year-old woman presents to the clinic complaining of a rash on her elbows and knees that has been worsening over the past few months. She describes the rash as itchy and scaly. On physical examination, the dermatologist notes well-demarcated erythematous plaques with silvery scales on her elbows and knees. A skin biopsy is performed, which shows parakeratotic stratum corneum with neutrophils…	non-calculation	Pathophysiology questions	Medium	Dermatology	C	The answer is: C	The correct answer is C. Abnormal keratinocyte differentiation and hyperproliferation. The patient's symptoms of an itchy and scaly rash on the elbows and knees, along with the physical exam findings of well-demarcated erythematous plaques with silvery scales, are consistent with psoriasis. Psoriasis is a chronic autoimmune skin condition characterized by abnormal keratinocyte differentiation and…	The answer is: C	The patient in this case presents with a rash on her elbows and knees that is itchy and scaly. The physical examination findings of well-demarcated erythematous plaques with silvery scales suggest a diagnosis of psoriasis. Psoriasis is a chronic inflammatory skin condition characterized by abnormal keratinocyte differentiation and hyperproliferation. This is consistent with the pathophysiological…	The answer is: C	Based on the patient's presentation of well-demarcated plaques with silvery scales on the elbows and knees, along with the histological findings of parakeratotic stratum corneum with neutrophils, acanthosis, and elongated rete ridges, the most likely pathophysiological process responsible for her condition is abnormal keratinocyte differentiation and hyperproliferation. This is indicative of psor…	C	C	C	1	1	1
A new diagnostic test for a rare skin disease has been developed and is being evaluated. In a population of 10,000 people, the disease prevalence is 0.1%. The test has a sensitivity of 95% and a specificity of 98%. A patient has just tested positive. What is the approximate probability that this patient actually has the disease? A) 5% B) 10% C) 16% D) 33% E) 50%	calculation	Diagnostic test calculations	Medium	Dermatology	C	The answer is: A	To determine the approximate probability that this patient actually has the disease after testing positive, we can use Bayes' theorem. Let's assume the following: P(D) = probability of having the disease (prevalence) = 0.1% = 0.001 P(D') = probability of not having the disease = 1 - P(D) = 1 - 0.001 = 0.999 P(T+|D) = sensitivity of the test = 95% = 0.95 P(T-|D') = specificity of the test = 98% = …	The answer is: A	To determine the approximate probability that this patient actually has the disease, we can use Bayes' theorem, which helps us update the probability of an event given new evidence. Let's calculate the number of individuals expected to have the disease in a population of 10,000: Number of individuals with the disease = 10,000 * 0.001 = 10 Therefore, in a population of 10,000 people, we can expect…	The answer is: D	To solve this problem, we can use Bayes' theorem. Bayes' theorem allows us to calculate the probability of an event occurring given prior information. Let's assign variables to the different probabilities involved: - P(D) is the probability of having the disease (prevalence) - P(Pos|D) is the sensitivity of the test (probability of testing positive given the disease) - P(Pos|not D) is the false p…	A	A	D	0	0	0
A 45-year-old woman comes to the clinic with a 2-month history of a non-itchy, scaly rash on her elbows and knees. She mentions that there has been no recent change in her diet, personal care products or medications. Her family history is notable for psoriasis. A skin biopsy shows parakeratosis with collections of neutrophils, loss of the granular layer, and elongation of rete ridges. Which of th…	non-calculation	Public health and preventive medicine questions	Medium	Dermatology	E	The answer is: D.	The most likely condition described in the scenario is psoriasis, given the family history and characteristic findings on skin biopsy. However, it is important to note that the scenario does not provide enough information to definitively answer the question. Psoriasis is a chronic inflammatory condition that involves the immune system and is influenced by both genetic and environmental factors. W…	The answer is: E	Step 1: Understand the condition Based on the description provided, the 45-year-old woman is presenting with a non-itchy, scaly rash on her elbows and knees for the past 2 months. Her family history is notable for psoriasis. The skin biopsy findings include parakeratosis (retention of nuclei in the stratum corneum), neutrophil infiltration, loss of the granular layer, and elongation of rete ridge…	The answer is: E	Based on the patient's symptoms and family history, it is likely that the woman is suffering from psoriasis. Psoriasis is a chronic autoimmune disorder characterized by scaly, non-itchy rashes on the skin, commonly affecting the elbows and knees. The skin biopsy findings mentioned, such as parakeratosis, neutrophil collections, and elongated rete ridges, further support this diagnosis. Given that…	D	E	E	0	1	1
A 35-year-old woman presents with a 2-month history of a persistent, pruritic rash on her elbows. The rash is characterized by erythematous, scaly plaques. A skin biopsy reveals hyperkeratosis, parakeratosis, and elongation of rete ridges. The patient's laboratory results show an elevated level of IgA endomysial antibodies. Which of the following conditions is most likely associated with these fi…	non-calculation	Interpretation of lab results	Medium	Dermatology	C	The answer is: C	C) Dermatitis herpetiformis The clinical presentation of a persistent, pruritic rash on the elbows, along with the histological findings of hyperkeratosis, parakeratosis, and elongation of rete ridges, are consistent with dermatitis herpetiformis (DH). DH is an autoimmune blistering disease associated with gluten-sensitive enteropathy (celiac disease). It is characterized by the presence of IgA a…	The answer is: C	The key findings in this patient include a persistent, pruritic rash on the elbows characterized by erythematous, scaly plaques, and a skin biopsy revealing hyperkeratosis, parakeratosis, and elongation of rete ridges. Additionally, the patient's laboratory results show an elevated level of IgA endomysial antibodies. Dermatitis herpetiformis (option C) is the most likely condition associated with…	The answer is: C	The patient in this scenario presents with a persistent, pruritic rash on her elbows that is characterized by erythematous, scaly plaques. A skin biopsy reveals hyperkeratosis, parakeratosis, and elongation of rete ridges. These findings are consistent with dermatitis herpetiformis. Additionally, the patient's laboratory results show an elevated level of IgA endomysial antibodies. IgA endomysial …	C	C	C	1	1	1
A new diagnostic test for early detection of melanoma has been introduced in a dermatology clinic. In a study of 1000 patients, the test correctly identified 80 patients with melanoma (True Positives) and 900 patients without melanoma (True Negatives). However, it also incorrectly identified 20 patients as having melanoma (False Positives) and failed to identify 100 patients with melanoma (False …	calculation	Diagnostic test calculations	Medium	Dermatology	A	The answer is: B.	To calculate the Positive Predictive Value (PPV), we need to use the formula: PPV = True Positives / (True Positives + False Positives) In this case, the True Positives are 80 and the False Positives are 20. PPV = 80 / (80 + 20) = 80 / 100 = 0.8 To convert the decimal to a percentage, we multiply by 100: PPV = 0.8 * 100 = 80% Therefore, the Positive Predictive Value (PPV) of this test is 80%. The…	The answer is B.	To find the Positive Predictive Value (PPV), we need to divide the number of True Positives by the total number of Positive results. In this case, the True Positives are 80, which means that the test correctly identified 80 patients with melanoma. The total number of Positive results is the sum of the True Positives and the False Positives, which is 80 + 20 = 100. So, the PPV is calculated as 80/…	The answer is: B	The Positive Predictive Value (PPV) of a test is the probability that an individual has the condition of interest (in this case, melanoma) given that they have a positive test result. To calculate the PPV, we need to use the formula: PPV = True Positives / (True Positives + False Positives) In this case, there are 80 True Positives and 20 False Positives. Plugging these values into the formula, w…	B	B	B	0	0	0
A new diagnostic test for detecting a rare dermatological condition has been introduced. In a population of 10,000 individuals, the test correctly identified 80 individuals with the disease (true positives) and incorrectly identified 20 individuals as having the disease (false positives). There were 120 individuals who actually had the disease. What is the positive predictive value (PPV) of this …	calculation	Diagnostic test calculations	Medium	Dermatology	B	The answer is: C	To determine the positive predictive value (PPV) of the test, we need to calculate the proportion of individuals who tested positive and actually have the disease. Given: True positives (TP) = 80 False positives (FP) = 20 Actual disease cases (D) = 120 PPV = (TP) / (TP + FP) * 100 PPV = (80) / (80 + 20) * 100 PPV = 80 / 100 * 100 PPV = 80% Therefore, the positive predictive value (PPV) of this te…	The answer is: A	To calculate the positive predictive value (PPV) of a test, we need to determine the proportion of individuals who test positive for the condition, and among those, how many actually have the condition. Given in the question: Total population (N) = 10,000 True positives (TP) = 80 False positives (FP) = 20 Total individuals with the disease (actual positives) = 120 PPV is calculated using the form…	The answer is: C.	To calculate the positive predictive value (PPV), we need to figure out the proportion of individuals who actually have the disease among those who test positive. Given that there were 80 true positives and 20 false positives, the total number of positive results is 80 + 20 = 100. Out of the 100 individuals who tested positive, the number of individuals who actually have the disease is 80. So, th…	C	A	C	0	0	0
A 68-year-old man with a history of hypertension and type 2 diabetes presents to the emergency department with severe chest pain. He rates his pain as 8 out of 10, describes it as crushing in nature, and says it radiates to his left arm. His vital signs are: blood pressure 160/90 mmHg, pulse 100 beats per minute, respiratory rate 20 breaths per minute, temperature 98.6Â°F (37Â°C), and oxygen satu…	calculation	Clinical score calculations	Easy	Emergency Medicine	D	The answer is: A	Based on the provided information, the patient would have a TIMI score of 2. The TIMI score is calculated by assigning 1 point for each of the following parameters: 1. Age 65 or older (1 point) 2. At least 3 risk factors for coronary artery disease (CAD) (0 points in this case) 3. Known CAD (stenosis >50%) (0 points in this case) 4. Aspirin use in the past 7 days (0 points in this case) 5. Severe…	The answer is: B	The Thrombolysis in Myocardial Infarction (TIMI) score is used to assess the risk of adverse outcomes in patients with acute coronary syndromes. Let's go through the parameters and calculate the patient's TIMI risk score: 1. Age 65 or older: The patient is 68 years old, so he meets this criterion. Score: 1. 2. At least 3 risk factors for coronary artery disease (CAD): The history of hypertension …	The answer is: A	To calculate the TIMI score for this patient, we need to determine if he meets any of the criteria listed. Let's go through each parameter one by one: 1. Age 65 or older: Yes, the patient is 68 years old. 2. At least 3 risk factors for CAD: There is no information provided about the patient's risk factors, so we cannot determine if this criterion is met. 3. Known CAD: There is no information prov…	A	B	A	0	0	0
A new diagnostic test for a rare tropical disease has been developed. In a study of 1000 individuals, the test correctly identified 90 out of the 100 individuals who were actually infected (true positives) and incorrectly identified 10 healthy individuals as infected (false positives). There were 10 people who were infected but were not identified by the test (false negatives). Based on this info…	calculation	Diagnostic test calculations	Easy	Emergency Medicine	A	The answer is: E	To calculate the specificity of a diagnostic test, we need to divide the number of true negatives by the sum of true negatives and false positives. In this case, the number of true negatives is the total number of healthy individuals correctly identified by the test, which is 1000 - 10 = 990. The false positives are given as 10. Specificity = true negative / (true negative + false positive) Speci…	The answer is: A	To determine the specificity of the diagnostic test, we need to calculate the proportion of correctly identified healthy individuals (true negatives) out of the total healthy individuals. Out of 1000 individuals: - True positives = 90 - False positives = 10 - False negatives = 10 To find the true negatives, we subtract the number of false positives from the total number of healthy individuals (10…	The answer is A.	To determine the specificity of the diagnostic test, we need to determine the proportion of true negatives in the study. True negatives are healthy individuals who were correctly identified as not having the disease. The total number of healthy individuals in the study is equal to the number of participants minus the number of infected individuals. In this case, 1000 - 100 = 900. Out of these 900…	E	A	A	0	1	1
A 68-year-old man presents to the emergency department with severe abdominal pain and distension. He reports a history of chronic obstructive pulmonary disease (COPD) and frequent alcohol consumption. On examination, his abdomen is distended, tympanic to percussion, and diffusely tender. His lab results show a serum amylase level of 1,200 U/L (normal: 30-110 U/L) and lipase level of 3,000 U/L (no…	non-calculation	Interpretation of lab results	Easy	Emergency Medicine	B	The answer is B.	Based on the provided information, the most likely diagnosis is B. Acute pancreatitis. Acute pancreatitis is inflammation of the pancreas, which can be caused by alcohol abuse, gallstones, or other factors. The severe abdominal pain and distension, elevated serum amylase and lipase levels, and the patient's history of alcohol consumption and COPD all point towards acute pancreatitis as the most p…	The answer is: B	Based on the given information, the most likely diagnosis for the 68-year-old man with severe abdominal pain and distension along with elevated amylase and lipase levels is acute pancreatitis. Acute cholecystitis (option A) typically presents with right upper quadrant pain, especially after a fatty meal. The physical examination findings include Murphy's sign (tenderness on deep inspiration while…	The answer is: B	Based on the given information, the most likely diagnosis for this patient is acute pancreatitis (option B). Acute pancreatitis is characterized by severe abdominal pain and tenderness, usually located in the upper abdomen. The pain may radiate to the back, and it is often accompanied by abdominal distension. In this case, the presence of severe abdominal pain, distension, and tenderness suggests…	B	B	B	1	1	1
A 6-year-old boy is brought to the emergency department with an acute asthma attack. The physician decides to administer albuterol via nebulizer. The recommended dosage for albuterol nebulizer treatment in children is 0.15 mg/kg. The boy weighs 20 kg. How many milligrams of albuterol should be administered to this patient? A) 1 mg B) 2 mg C) 3 mg D) 4 mg E) 5 mg	calculation	Drug dosage calculations	Easy	Emergency Medicine	C	The answer is: C	To calculate the dosage of albuterol for this patient, we multiply the weight of the patient (20 kg) by the recommended dosage (0.15 mg/kg): 20 kg x 0.15 mg/kg = 3 mg Therefore, the correct answer is C) 3 mg.	Certainly! Apologies for the confusion. The answer is: C.	To calculate the amount of albuterol that should be given to the patient, we need to multiply the recommended dosage (0.15 mg/kg) by the patient's weight (20 kg). 0.15 mg/kg x 20 kg = 3 mg Therefore, the correct answer is C) 3 mg.	The answer is C.	To determine the amount of albuterol to administer to the 6-year-old boy, we need to calculate the dosage based on his weight. Given that the recommended dosage is 0.15 mg/kg and the boy weighs 20 kg, we can calculate the amount of albuterol needed. Dosage = weight (kg) * recommended dosage Dosage = 20 kg * 0.15 mg/kg Dosage = 3 mg Therefore, the correct answer is C) 3 mg of albuterol should be a…	C	C	C	1	1	1
A 55-year-old man presents to the emergency department with severe chest pain that started about an hour ago. The pain is substernal, crushing, and radiates to the left arm. His EKG shows ST-segment elevation in leads II, III, and aVF. Which of the following is the most appropriate next step in management? A) Administer nitroglycerin B) Start heparin infusion C) Immediate percutaneous coronary in…	non-calculation	Treatment selection	Easy	Emergency Medicine	C	The answer is: C	C) Immediate percutaneous coronary intervention (PCI)	The answer is: B	The most appropriate next step in management for this patient is immediate percutaneous coronary intervention (PCI). The patient's presentation of severe substernal chest pain that radiates to the left arm, along with ST-segment elevation on his EKG in leads II, III, and aVF, is highly concerning for an acute ST-elevation myocardial infarction (STEMI). The management of a STEMI involves restoring…	The answer is: D	This patient's presentation is highly concerning for an acute myocardial infarction (heart attack) based on his symptoms of severe chest pain, radiation to the left arm, and the EKG findings of ST-segment elevation in leads II, III, and aVF. The treatment for an acute myocardial infarction with ST-segment elevation is an immediate percutaneous coronary intervention (PCI) to restore blood flow to …	C	B	D	1	0	0
A 45-year-old man presents to the emergency department with severe shortness of breath and chest pain. He has a history of smoking and hypertension. His EKG shows ST-segment elevation in leads II, III, and aVF. He is diagnosed with an inferior wall myocardial infarction. Which of the following is the most likely complication this patient may develop in the next few hours? A) Ventricular fibrillat…	non-calculation	Disease progression and prognosis	Easy	Emergency Medicine	B	The answer is: B	Based on the patient's presentation of severe shortness of breath and chest pain, along with the EKG findings of ST-segment elevation in leads II, III, and aVF, the most likely complication this patient may develop in the next few hours is cardiogenic shock. Cardiogenic shock can occur due to significant damage to the heart muscle during a myocardial infarction, leading to impaired cardiac functi…	The answer is: B	Based on the patient's presentation of severe shortness of breath and chest pain, along with the EKG findings of ST-segment elevation in leads II, III, and aVF, the most likely diagnosis is an inferior wall myocardial infarction (MI). In the next few hours, the patient may develop complications related to the MI. One of the most likely complications is cardiogenic shock. Cardiogenic shock occurs …	The answer is: B	Given the patient's presentation with severe shortness of breath and chest pain, along with the EKG findings of ST-segment elevation in leads II, III, and aVF, it is likely that the patient is experiencing an inferior wall myocardial infarction (MI). Of the given options, the most likely complication this patient may develop in the next few hours is cardiogenic shock (option B). Cardiogenic shock…	B	B	B	1	1	1
A 58-year-old male with a history of COPD and hypertension presents to the emergency department with severe shortness of breath. He is tachypneic, diaphoretic, and appears anxious. His vitals are blood pressure 160/90 mmHg, pulse 110/min, respiratory rate 30/min, temperature 98.6Â°F (37Â°C), and oxygen saturation 88% on room air. Arterial blood gas shows pH 7.27, PaCO2 65 mmHg, PaO2 55 mmHg, and …	non-calculation	Interpretation of lab results	Hard	Emergency Medicine	A	The answer is: E	E. Mixed respiratory and metabolic acidosis The patient's arterial blood gas (ABG) results show a low pH (7.27), high PaCO2 (65 mmHg), and high HCO3 (29 mEq/L). These findings indicate respiratory acidosis (elevated PaCO2) and metabolic acidosis (elevated HCO3). In respiratory acidosis, there is an accumulation of carbon dioxide (hypercapnia) due to impaired ventilation, which can occur in condit…	The answer is: A	Based on the given information, the patient has a history of COPD and hypertension and is presenting with severe shortness of breath. The vital signs show tachypnea, diaphoresis, and anxiety. The blood pressure and pulse are elevated, and the oxygen saturation is low. The arterial blood gas (ABG) results show a low pH of 7.27, an elevated PaCO2 of 65 mmHg, a reduced PaO2 of 55 mmHg, and an elevat…	The answer is: A	The patient's arterial blood gas results show a pH of 7.27, PaCO2 of 65 mmHg, and HCO3 of 29 mEq/L. Firstly, we can determine the primary disorder based on the pH and PaCO2 levels. The pH is low, indicating acidosis. The PaCO2 is elevated, indicating respiratory acidosis. Next, we can assess for compensation. If the HCO3 level is also abnormal, it suggests there is a compensatory response by the …	E	A	A	0	1	1
A 65-year-old male presents to the emergency department with acute onset of chest pain radiating to his left arm. His ECG shows ST-segment elevations in leads II, III, and aVF. His medical history includes hypertension, hyperlipidemia, and type 2 diabetes mellitus. He is allergic to aspirin. Which of the following is the most appropriate initial treatment for this patient? A. Intravenous nitrogly…	non-calculation	Treatment selection	Hard	Emergency Medicine	D	The answer is: A	The most appropriate initial treatment for this patient is A. Intravenous nitroglycerin. Given the patient's symptoms of acute chest pain radiating to his left arm, along with the ECG findings showing ST-segment elevations in leads II, III, and aVF, it is likely that he is experiencing an acute ST-elevation myocardial infarction (STEMI). In the setting of an acute STEMI, intravenous nitroglycerin…	The answer is: C	The presentation of acute chest pain with ST-segment elevations on ECG suggests a possible myocardial infarction (heart attack). Given his risk factors, it is important to act quickly to initiate appropriate treatment. First, we need to consider the patient's allergy to aspirin. Aspirin is a standard treatment for acute coronary syndrome, including myocardial infarction, as it helps to prevent cl…	The answer is: A	Based on the patient's presentation and medical history, it is highly suspicious for an acute myocardial infarction (MI). ST-segment elevations in leads II, III, and aVF are indicative of an inferior wall MI. The most appropriate initial treatment for this patient would be option A: Intravenous nitroglycerin. Nitroglycerin is a vasodilator that helps to relieve chest pain in patients with acute c…	A	C	A	0	0	0
A 45-year-old man is brought to the emergency department following a motor vehicle collision. He was the driver and was not wearing a seatbelt at the time of the accident. He has multiple fractures and a suspected traumatic brain injury. The patient has a history of alcoholism and non-compliance with medical advice. As a part of a public health initiative, what would be the most effective interve…	non-calculation	Public health and preventive medicine questions	Hard	Emergency Medicine	C	The answer is: C	C) Implementing a seatbelt law would be the most effective intervention to prevent such injuries in the future. The patient in this case was not wearing a seatbelt, which significantly increases the risk of injury in a motor vehicle collision. Seatbelt laws have been proven to be effective in reducing the likelihood of severe injury or death in car accidents. By implementing a seatbelt law and en…	The answer is: C	The most effective intervention to prevent such injuries in the future would be C) Implementing a seatbelt law. Here's the reasoning behind this choice: 1) Mandatory alcohol testing for all drivers (Option A) is already in place in many areas and can be effective in reducing drunk driving. However, this intervention alone may not fully address the issue of the patient's non-compliance with medica…	The answer is: C	Based on the information provided, the most effective intervention to prevent such injuries in the future would be to implement a seatbelt law (Choice C). Mandatory alcohol testing for all drivers (Choice A) can be an effective deterrent for drunk driving but it may not address the issue of non-compliance with medical advice or the lack of seatbelt use. Counseling about the dangers of drunk drivi…	C	C	C	1	1	1
A 65-year-old male presents to the emergency department with acute onset of severe chest pain radiating to his back. He has a history of hypertension and smokes a pack of cigarettes daily. His blood pressure is 180/110 mmHg, heart rate is 110 bpm, and respiratory rate is 20/min. On physical examination, you find a difference in blood pressure between his right and left arm. His ECG shows no signs…	calculation	Clinical score calculations	Hard	Emergency Medicine	D	The answer is: D	Based on the information provided, let's calculate the patient's aortic dissection detection (ADD) risk score: 1. Age ≥ 40 years: Yes (1 point) 2. Hypertension: Yes (1 point) 3. Known aortic disorder: No (0 points) 4. Pulse deficit: No (0 points) 5. Blood pressure difference between arms: Yes (1 point) 6. Pain radiating to back: Yes (1 point) 7. History of smoking: Yes (1 point) Total ADD risk sc…	The answer is: D	To calculate the patient's aortic dissection detection (ADD) risk score, we need to assess the patient's risk factors based on the information provided. Let's go through each risk factor and assign the appropriate score: 1. Age: - Age ≥ 40: Score +1 - In this case, the patient is 65, so we assign a score of +1. 2. Known aortic disease: - No aortic disease: Score 0 3. Pulse deficit: - Absent pulse…	The answer is C.	To calculate the patient's aortic dissection detection (ADD) risk score, we need to assess the various risk factors mentioned in the patient's presentation. 1. Age: The patient is 65 years old. 2. Hypertension: The patient has a history of hypertension. 3. Chest pain characteristics: The patient presents with acute onset of severe chest pain radiating to the back. 4. Blood pressure difference in …	D	D	C	1	1	0
A 45-year-old man presents to the emergency department with severe chest pain. His ECG shows ST segment elevation and he is diagnosed with a myocardial infarction. The physician decides to start thrombolytic therapy with Alteplase. The patient weighs 70 kg. The recommended dosage of Alteplase for acute myocardial infarction is a total dose of 100 mg over 3 hours, with 15 mg given as an initial bo…	calculation	Drug dosage calculations	Hard	Emergency Medicine	B	Apologies for the confusion. Based on the calculations provided, the correct answer is: A	To calculate the amount of Alteplase that should be administered to the patient per minute during the second hour of thrombolytic therapy, we need to determine the dosage rate for that hour. During the second hour of thrombolytic therapy, 50 mg of Alteplase is given. This dosage needs to be administered over 60 minutes. To calculate the dosage rate, we can divide the total dosage by the time in m…	The answer is: B	To calculate the rate of administration of Alteplase during the second hour of thrombolytic therapy, we need to know the total dose to be administered during that hour. The patient is receiving 50 mg of Alteplase over the second hour. Since the second hour consists of 60 minutes, we divide the dose by the number of minutes to determine the rate of administration per minute. Rate of administration…	The answer is B.	To determine the dosage of Alteplase per minute during the second hour of thrombolytic therapy, we need to calculate the infusion rate for that hour. The patient will receive 50 mg of Alteplase over the second hour. Since the second hour is 60 minutes, we divide 50 mg by 60 minutes to find the infusion rate per minute: 50 mg / 60 min = 0.8333 mg/min (rounded to the nearest tenth) Therefore, the p…	A	B	B	0	1	1
A new diagnostic test for a rare, life-threatening disease has been developed. The prevalence of this disease in the general population is 0.1%. The sensitivity of the test is 95% and the specificity is 98%. A patient in the emergency department with non-specific symptoms undergoes this test and receives a positive result. What is the approximate post-test probability that this patient actually h…	calculation	Diagnostic test calculations	Hard	Emergency Medicine	A	The answer is: A.	To determine the approximate post-test probability that the patient actually has the disease, we can use the positive predictive value (PPV) of the test. The PPV represents the probability that a positive test result is true-positive and can be calculated using the following formula: PPV = (Sensitivity x Prevalence) / [(Sensitivity x Prevalence) + (1-specificity) x (1-Prevalence)] Given the sensi…	The answer is: A.	To calculate the approximate post-test probability that the patient actually has the disease, we can use Bayes' theorem. Bayes' theorem allows us to update the probability of an event based on new information. Let's first identify the important information given: Prevalence of the disease in the general population: 0.1% = 0.001 Sensitivity of the test: 95% = 0.95 Specificity of the test: 98% = 0.…	The answer is: A.	To solve this problem, we need to use Bayes' theorem. Bayes' theorem allows us to calculate the post-test probability of a disease given a positive test result. Let's break down the information given: Prevalence of the disease in the general population = 0.1% = 0.001 Sensitivity of the test = 95% = 0.95 Specificity of the test = 98% = 0.98 The equation for Bayes' theorem is: Post-test probability…	A	A	A	1	1	1
A 45-year-old woman presents to the ER with severe chest pain. An EKG shows ST segment elevation and she is diagnosed with a myocardial infarction. The hospital has recently implemented a new rapid troponin test. The sensitivity of this test is 95% and the specificity is 90%. If the prevalence of myocardial infarction in the ER population is 5%, what is the positive predictive value (PPV) of this…	calculation	Diagnostic test calculations	Medium	Emergency Medicine	A	The answer is: B.	To determine the positive predictive value (PPV) of the rapid troponin test, we need to use the sensitivity, specificity, and prevalence of myocardial infarction in the ER population. PPV is calculated using the following formula: PPV = (Sensitivity * Prevalence) / [(Sensitivity * Prevalence) + (1 - Specificity) * (1 - Prevalence)] Given: Sensitivity = 95% (0.95) Specificity = 90% (0.90) Prevalen…	Apologies for the confusion. After evaluating the calculation again, the correct answer is: The answer is: D) Approximately 90%	To calculate the positive predictive value (PPV) of a test, we need to use the following formula: PPV = (sensitivity * prevalence) / [(sensitivity * prevalence) + ((1 - specificity) * (1 - prevalence))] Given: Sensitivity = 95% Specificity = 90% Prevalence = 5% Substituting these values into the formula: PPV = (0.95 * 0.05) / [(0.95 * 0.05) + ((1 - 0.90) * (1 - 0.05))] Simplifying the equation: P…	The answer is: A	To find the positive predictive value (PPV) of the test, we need to consider the sensitivity, specificity, and prevalence of myocardial infarction. PPV is the probability that a positive test result indicates that the patient truly has the condition of interest (in this case, a myocardial infarction). It is calculated using the formula: PPV = (sensitivity * prevalence) / [(sensitivity * prevalenc…	B	D	A	0	0	1
A 45-year-old woman presents to the emergency department with sudden onset of severe chest pain that started an hour ago. She describes the pain as 'tearing' and it radiates to the back. She has a history of hypertension. On examination, her blood pressure is 180/100 mmHg and heart rate is 110 bpm. Which of the following is the most likely diagnosis? A. Acute myocardial infarction B. Pulmonary em…	non-calculation	Diagnosis based on symptoms	Medium	Emergency Medicine	C	The answer is: C	The most likely diagnosis in this case is C. Aortic dissection. Aortic dissection is a potentially life-threatening condition characterized by a tear or separation in the layers of the aorta wall. The tearing sensation and radiation of the pain to the back are classic features of aortic dissection. Hypertension is a risk factor for aortic dissections. The elevated blood pressure and rapid heart r…	The answer is: C	Based on the presentation, the most likely diagnosis in this case is C. Aortic dissection. Here's the reasoning behind the choice: 1. Sudden onset of severe chest pain: Aortic dissection typically presents with sudden and severe chest pain. The pain is often described as "tearing" or "ripping." This characteristic pain differentiates it from other causes of chest pain. 2. Radiates to the back: Ao…	The answer is: C	Based on the presentation, the most likely diagnosis is C. Aortic dissection. The severe tearing chest pain that radiates to the back, along with a history of hypertension and elevated blood pressure, are classic features of aortic dissection. The acute onset and severity of the pain, along with the patient's hemodynamic instability, are concerning for this life-threatening condition. Other choic…	C	C	C	1	1	1
A 65-year-old man presents to the emergency department with severe abdominal pain and vomiting. His medical history includes hypertension and type 2 diabetes mellitus. His current medications include metformin, lisinopril, and aspirin. On examination, his blood pressure is 150/90 mmHg, heart rate is 110 bpm, respiratory rate is 22 breaths/min, temperature is 37.8Â°C (100Â°F), and oxygen saturatio…	calculation	Clinical score calculations	Medium	Emergency Medicine	B	The answer is: C	Based on the information provided, the patient's qSOFA score can be calculated as follows: Respiratory rate ≥ 22: 1 point Altered mental status (GCS < 15): 0 points Systolic blood pressure ≤ 100 mmHg: 0 points Since the patient has a respiratory rate of 22, he would be classified as having an intermediate risk (qSOFA score 2).	I apologize for the confusion earlier. The correct answer is: B	To determine the patient's risk of mortality using the quick Sequential Organ Failure Assessment (qSOFA) score, we need to evaluate three parameters: respiratory rate, altered mental status, and systolic blood pressure. 1. Respiratory rate: The patient's respiratory rate is 22 breaths/min. According to the qSOFA scoring criteria, a respiratory rate of ≥22 breaths/min indicates abnormality and con…	The answer is: B	Based on the information provided, we can calculate the quick Sequential Organ Failure Assessment (qSOFA) score to classify this patient's risk of mortality. The qSOFA score includes three parameters: 1. Altered mental status (GCS score less than or equal to 13) 2. Systolic blood pressure less than or equal to 100 mmHg 3. Respiratory rate greater than or equal to 22 breaths/min In this case, the …	C	B	B	0	1	1
A 45-year-old male presents to the Emergency Department with severe chest pain radiating to his left arm. He is pale, diaphoretic, and has a history of smoking and hypertension. His EKG shows ST-segment elevation in leads II, III, and aVF. What is the most likely pathophysiological mechanism behind his symptoms? A. Vasospasm of the coronary arteries B. Embolic occlusion of the coronary artery C. …	non-calculation	Pathophysiology questions	Medium	Emergency Medicine	C	The answer is: C	The most likely pathophysiological mechanism behind the symptoms described in this case is: C. Atherosclerotic plaque rupture and subsequent thrombosis. The patient's symptoms, including severe chest pain radiating to the left arm, pale appearance, diaphoresis (sweating), and his risk factors of smoking and hypertension, are consistent with acute coronary syndrome, specifically an ST-segment elev…	The answer is: C	The most likely pathophysiological mechanism behind the patient's symptoms is option C, atherosclerotic plaque rupture and subsequent thrombosis. 1. The patient's presenting symptoms of severe chest pain radiating to the left arm, along with his pale and diaphoretic appearance, are consistent with a myocardial infarction (MI) or heart attack. 2. The EKG findings of ST-segment elevation in leads I…	The answer is: C	The patient's age, risk factors for cardiovascular disease (smoking and hypertension), and the presentation of chest pain radiating to the left arm are suggestive of acute coronary syndrome (ACS). The EKG finding of ST-segment elevation in leads II, III, and aVF is indicative of an inferior wall myocardial infarction. Based on this information, the most likely pathophysiological mechanism behind …	C	C	C	1	1	1
A 65-year-old man presents to the Emergency Department with severe chest pain radiating to his left arm. He has a history of hypertension and type 2 diabetes mellitus. His EKG shows ST-segment elevation in leads II, III, and aVF. He is diagnosed with an acute inferior wall myocardial infarction (MI) and immediately receives thrombolytic therapy. Assuming successful reperfusion, which of the follo…	non-calculation	Disease progression and prognosis	Medium	Emergency Medicine	D	The answer is: D	D) Reperfusion arrhythmias	The answer is: D	The most likely complication this patient may experience within the first few hours to days following his myocardial infarction is reperfusion arrhythmias (choice D). This is because the patient received thrombolytic therapy, which successfully restored blood flow to the ischemic myocardium. Explanation: An acute myocardial infarction (MI) occurs when there is a sudden, prolonged decrease in bloo…	The answer is: D	Based on the patient's presentation of acute inferior wall myocardial infarction (MI) and receiving thrombolytic therapy, the most likely complication he may experience within the first few hours to days following his MI is reperfusion arrhythmias (Choice D). Reperfusion arrhythmias are common following successful reperfusion therapy, such as thrombolytic therapy. When blood flow is restored to a…	D	D	D	1	1	1
A 45-year-old man is brought to the emergency department with severe chest pain. An ECG shows ST-segment elevation in leads II, III, and aVF, suggesting an acute inferior wall myocardial infarction. The hospital has recently implemented a new high-sensitivity cardiac troponin T (hs-cTnT) test. The test has a sensitivity of 98% and a specificity of 95%. If the prevalence of acute myocardial infarc…	calculation	Diagnostic test calculations	Medium	Emergency Medicine	A	The answer is: C	To calculate the positive predictive value (PPV) of the hs-cTnT test in this context, we need to use the formula: PPV = (True Positives) / (True Positives + False Positives) Given the information from the scenario: Sensitivity = 98% = True Positives / (True Positives + False Negatives) Specificity = 95% = True Negatives / (True Negatives + False Positives) Prevalence = 20% = (True Positives + Fal…	The answer is: The correct answer is not among the given options.	To calculate the positive predictive value (PPV) of a test, we need to use the formula: PPV = (True positive) / (True positive + False positive) Given the information provided: Sensitivity = 98% Specificity = 95% Prevalence = 20% We can use these values to calculate the true positive rate, false positive rate, and ultimately the PPV. Step 1: Calculate the false positive rate (FPR) FPR = (1 - Spec…	My answer is: B	To determine the positive predictive value (PPV) of the hs-cTnT test in this context, we need to use the following formula: PPV = (True Positives) / (True Positives + False Positives) First, let's calculate the true positives. The sensitivity of the hs-cTnT test is given as 98%, which means that 98% of patients with AMI will test positive. True Positives = Sensitivity * Prevalence = 98% * 20% = 0…	C	T	B	0	0	0
A 45-year-old woman with a history of diabetes mellitus type 2 presents for a routine check-up. She has been managing her condition with diet and exercise. Her recent laboratory results show a fasting plasma glucose level of 160 mg/dL and a 2-hour postprandial glucose level of 220 mg/dL. Given the provided values, calculate her estimated average glucose (eAG) using the formula: eAG (mg/dL) = 28.7…	calculation	Clinical score calculations	Easy	Endocrinology	C	The answer is: None of the provided options.	To calculate the estimated average glucose (eAG), we can use the formula: eAG (mg/dL) = 28.7 * HbA1c - 46.7. Given that the HbA1c is 7.5%, we can substitute the value into the formula: eAG = 28.7 * 7.5 - 46.7 eAG = 215.25 - 46.7 eAG = 168.55 Therefore, her estimated average glucose level would be approximately 169 mg/dL. Answer: None of the provided options.	I apologize for the confusion. Based on the provided calculations, the estimated average glucose level for the patient is approximately 168 mg/dL. The correct answer is not provided in the options given.	To calculate the estimated average glucose (eAG), we will use the provided formula: eAG (mg/dL) = 28.7 * HbA1c - 46.7. Given that the patient's HbA1c is 7.5%, we can substitute this value into the formula: eAG = 28.7 * 7.5 - 46.7 eAG = 215.25 - 46.7 eAG = 168.55 Therefore, the estimated average glucose level for this patient would be approximately 168 mg/dL, which is not one of the options given.…	The answer is: D	To calculate the estimated average glucose (eAG), we need to use the formula: eAG (mg/dL) = 28.7 * HbA1c - 46.7. Given that the patient's HbA1c is 7.5%, we can substitute this value into the formula to calculate the eAG: eAG = 28.7 * 7.5 - 46.7 = 215.25 - 46.7 = 168.55 mg/dL Therefore, the estimated average glucose level for this patient would be approximately 168.55 mg/dL. Answer: None of the op…	N	N	D	0	0	0
A public health department is conducting a study on the prevalence of Type 2 diabetes in their local population. They notice a significant increase in the number of cases over the past few years. Which of the following is the most likely contributing factor to this increase? A) Increased intake of dietary iodine B) Increased use of anabolic steroids C) Increased prevalence of sedentary lifestyle …	non-calculation	Public health and preventive medicine questions	Easy	Endocrinology	C	The answer is: C	The most likely contributing factor to the significant increase in the number of Type 2 diabetes cases in the local population is C) Increased prevalence of sedentary lifestyle. A sedentary lifestyle, characterized by a lack of physical activity and prolonged sitting or inactivity, is a well-known risk factor for developing Type 2 diabetes. It can lead to weight gain, obesity, insulin resistance,…	The answer is: C	The most likely contributing factor to the increase in the number of cases of Type 2 diabetes is the increased prevalence of a sedentary lifestyle (answer C). Here's the reasoning step by step: A) Increased intake of dietary iodine: Dietary iodine is primarily important for thyroid function and has no direct relationship with the development of Type 2 diabetes. B) Increased use of anabolic steroi…	The answer is: C	To determine the most likely contributing factor to the increase in Type 2 diabetes cases, let's analyze each option: A) Increased intake of dietary iodine: Iodine is not known to directly affect the prevalence of Type 2 diabetes, so this is unlikely to be the contributing factor. B) Increased use of anabolic steroids: While anabolic steroids are known to have various side effects, there is no di…	C	C	C	1	1	1
A new diagnostic test for detecting Addison's disease has been developed. In a trial with 1000 people, 100 were diagnosed with Addison's disease. The test correctly identified 90 of these patients (True Positives) and incorrectly identified 20 patients without the disease (False Positives). What is the Positive Predictive Value (PPV) of this test? A) 70% B) 80% C) 82% D) 90% E) 95%	calculation	Diagnostic test calculations	Easy	Endocrinology	B	The answer is: C.	To calculate the Positive Predictive Value (PPV) of a test, we need to determine the proportion of true positive results out of all positive results. In this case, we have 90 true positive results and 20 false positive results, giving a total of 110 positive results (90 + 20). The formula for PPV is: PPV = (True Positives / (True Positives + False Positives)) * 100 Plugging in the values, we get:…	The answer is: C) 82%.	To calculate the Positive Predictive Value (PPV) of a diagnostic test, we need to know the number of True Positives (TP) and the number of False Positives (FP). In this case, the test correctly identified 90 patients with Addison's disease (True Positives) and incorrectly identified 20 patients without the disease (False Positives). The formula for PPV is TP / (TP + FP) multiplied by 100 to get a…	The answer is: C	To calculate the Positive Predictive Value (PPV) of the test, we need to use the formula: PPV = True Positives / (True Positives + False Positives) In this case, we have 90 True Positives and 20 False Positives. Plugging the numbers into the formula: PPV = 90 / (90 + 20) = 90 / 110 = 0.8181 Converting the decimal to a percentage: PPV = 0.8181 * 100 = 81.81% Rounding the percentage to the nearest …	C	C	C	0	0	0
A 45-year-old woman with a history of hypertension and type 2 diabetes mellitus comes to the clinic for a follow-up visit. Her current medications include metformin and lisinopril. She has been trying to manage her diabetes with diet and exercise. Her current BMI is 32 kg/m2. The patient's HbA1c level is 8.0%. She asks you about her estimated Average Glucose (eAG) level. Given that eAG (mg/dL) = …	calculation	Clinical score calculations	Easy	Endocrinology	C	The answer is B.	To calculate the estimated average glucose (eAG) level, we use the formula: eAG (mg/dL) = 28.7 * HbA1c - 46.7. In this case, HbA1c = 8.0%. eAG = 28.7 * 8.0 - 46.7 eAG = 229.6 - 46.7 eAG = 182.9 mg/dL So, her estimated average glucose level is 182.9 mg/dL. Therefore, the correct answer is B) 184 mg/dL.	The answer is: B.	To calculate the estimated average glucose (eAG) level, we can use the formula: eAG (mg/dL) = 28.7 * HbA1c - 46.7. Given that the patient's HbA1c level is 8.0%, we can substitute this value into the formula and solve for the eAG. eAG (mg/dL) = 28.7 * 8.0 - 46.7 Calculating this expression: eAG (mg/dL) = 229.6 - 46.7 eAG (mg/dL) = 182.9 Therefore, the estimated average glucose level for this patie…	The answer is: B.	To find the estimated average glucose (eAG) level, we can use the formula: eAG (mg/dL) = 28.7 * HbA1c - 46.7. Given that the patient's HbA1c level is 8.0%, we can substitute this value into the formula: eAG = 28.7 * 8.0 - 46.7 Calculating this expression gives us: eAG = 229.6 - 46.7 eAG = 182.9 mg/dL Therefore, the estimated average glucose level for this patient is approximately 182.9 mg/dL. How…	B	B	B	0	0	0
A 35-year-old woman comes to the clinic with complaints of fatigue, weight gain, and constipation. On physical examination, she is found to have dry skin and a slow heart rate. Laboratory tests show a low serum T3 level, a low serum T4 level, and a high serum TSH level. Which of the following is the most likely diagnosis? A) Primary hyperthyroidism B) Secondary hyperthyroidism C) Primary hypothyr…	non-calculation	Interpretation of lab results	Easy	Endocrinology	C	The answer is: C	The most likely diagnosis in this case is C) Primary hypothyroidism. The patient is presenting with symptoms of fatigue, weight gain, and constipation, which are characteristic of hypothyroidism. The physical examination findings of dry skin and a slow heart rate, along with the laboratory test results of low serum T3 and T4 levels and high serum TSH level, are consistent with primary hypothyroid…	The answer is: C	Based on the symptoms and the results of the laboratory tests, the most likely diagnosis is primary hypothyroidism. Let's break it down step by step: 1) Symptoms: The patient presents with fatigue, weight gain, and constipation. These symptoms are commonly associated with an underactive thyroid gland (hypothyroidism). Fatigue and weight gain can occur due to the slowing down of the body's metabol…	The answer is: C	Based on the presenting symptoms and laboratory tests, the most likely diagnosis is C) Primary hypothyroidism. The patient's symptoms of fatigue, weight gain, and constipation, along with physical examination findings of dry skin and slow heart rate, are consistent with hypothyroidism. The laboratory tests show a low serum T3 level, low serum T4 level, and high serum TSH level. In primary hypothy…	C	C	C	1	1	1
A 45-year-old woman with a history of obesity and hypertension comes to the clinic for a regular check-up. She has been trying to lose weight but has been unsuccessful. She is worried about developing diabetes. Which of the following is the best preventive measure she can take to reduce her risk of developing type 2 diabetes mellitus? A. Start a low-carb diet B. Begin an intensive exercise progra…	non-calculation	Public health and preventive medicine questions	Easy	Endocrinology	E	The answer is: E.	E. Begin a moderate exercise program combined with a balanced diet The best preventive measure she can take to reduce her risk of developing type 2 diabetes is to adopt a healthy lifestyle, specifically a moderate exercise program combined with a balanced diet. Both exercise and diet play important roles in weight management and glucose control. Regular physical activity can help improve insulin …	The answer is: E	Based on the information provided, the best preventive measure she can take to reduce her risk of developing type 2 diabetes mellitus is option E, which is to begin a moderate exercise program combined with a balanced diet. Here's the reasoning step by step: 1. Obesity and hypertension: The woman has a history of both obesity and hypertension. These are risk factors for the development of type 2 …	The answer is: E	First, let's address the patient's concerns about developing type 2 diabetes mellitus. Given her history of obesity and hypertension, she is indeed at an increased risk for developing diabetes. To reduce the risk of developing type 2 diabetes, lifestyle modifications are often recommended. These can include a combination of dietary changes and regular physical activity. Option A, starting a low-c…	E	E	E	1	1	1
A 65-year-old male patient with a history of type 2 diabetes mellitus is evaluated in the emergency department for an episode of confusion and dizziness. His laboratory results show a serum glucose level of 380 mg/dL. His urine is positive for ketones. You calculate his Anion Gap (AG) using the formula: AG = [Na+] - ([Cl-] + [HCO3-]). His lab values are: Na+ = 140 mEq/L, Cl- = 100 mEq/L, HCO3- = …	calculation	Clinical score calculations	Hard	Endocrinology	A	The answer is: B	The correct answer is B. AG = 20 mEq/L, suggestive of a high anion gap acidosis. To calculate the anion gap, you subtract the sum of the chloride (Cl-) and bicarbonate (HCO3-) levels from the sodium (Na+) level. In this case: AG = 140 - (100 + 24) = 16. A normal anion gap is typically between 8 and 12 mEq/L. An anion gap greater than 12 mEq/L suggests an underlying anion gap metabolic acidosis. I…	The answer is: A	To calculate the anion gap (AG), we need the values of Sodium (Na+), Chloride (Cl-), and Bicarbonate (HCO3-). The formula for calculating AG is AG = [Na+] - ([Cl-] + [HCO3-]). Given: Na+ = 140 mEq/L Cl- = 100 mEq/L HCO3- = 24 mEq/L Substituting the values in the formula, we get: AG = 140 - (100 + 24) AG = 140 - 124 AG = 16 mEq/L The calculated anion gap is 16 mEq/L. Now, we need to interpret the …	The answer is: A	To calculate the anion gap (AG), we subtract the sum of the chloride ion (Cl-) and bicarbonate (HCO3-) levels from the sodium ion (Na+) level. Given values: Na+ = 140 mEq/L Cl- = 100 mEq/L HCO3- = 24 mEq/L AG = [Na+] - ([Cl-] + [HCO3-]) AG = 140 - (100 + 24) AG = 140 - 124 AG = 16 mEq/L The anion gap in this case is 16 mEq/L. This falls within the normal range of anion gap values (8-16 mEq/L). Th…	B	A	A	0	1	1
A 45-year-old woman presents with fatigue, constipation, weight gain, and cold intolerance. She reports that these symptoms have been gradually worsening over the past few months. On physical examination, her skin is dry and coarse. Her thyroid is not enlarged. Laboratory results are as follows: TSH: 12 mIU/L (normal: 0.4-4.0 mIU/L), Free T4: 0.5 ng/dL (normal: 0.9-1.7 ng/dL), Total T3: 80 ng/dL …	non-calculation	Interpretation of lab results	Hard	Endocrinology	C	The answer is: C	The most likely diagnosis in this case is C) Primary hypothyroidism. The symptoms of fatigue, constipation, weight gain, and cold intolerance are classic features of hypothyroidism. The laboratory results show an elevated TSH level (indicating a lack of negative feedback to the pituitary) and decreased Free T4 levels, consistent with primary hypothyroidism. The Total T3 level is within normal ran…	The answer is: C	The symptoms described in the scenario include fatigue, constipation, weight gain, and cold intolerance. These symptoms are suggestive of a slowing down of the body's metabolic processes, which often indicates an underactive thyroid gland. The laboratory results show an elevated TSH level of 12 mIU/L, which is above the normal range of 0.4-4.0 mIU/L. This indicates that the pituitary gland is pro…	The answer is: C	The patient is presenting with symptoms of fatigue, constipation, weight gain, and cold intolerance, which are consistent with hypothyroidism. The laboratory results also support this diagnosis, with a high TSH level and low Free T4 level. Given that the thyroid gland is not enlarged, this suggests a primary hypothyroidism rather than a secondary hypothyroidism. Therefore, the most likely diagnos…	C	C	C	1	1	1
A 45-year-old woman presents to her primary care physician with complaints of fatigue, weight gain, and cold intolerance. She has also noticed thinning of her hair and constipation. Physical examination reveals dry skin, bradycardia, and a delayed relaxation phase of deep tendon reflexes. Laboratory findings show a high serum TSH level and a low free T4 level. Which of the following conditions is…	non-calculation	Diagnosis based on symptoms	Hard	Endocrinology	B	The answer is: B	The most likely condition responsible for this patient's symptoms is B) Hashimoto's thyroiditis. Hashimoto's thyroiditis is an autoimmune disorder characterized by inflammation of the thyroid gland, leading to hypothyroidism. The symptoms of fatigue, weight gain, cold intolerance, thinning hair, and constipation are consistent with hypothyroidism. The physical examination findings of dry skin, br…	The answer is: B	Based on the patient's symptoms of fatigue, weight gain, cold intolerance, hair thinning, and constipation, along with the physical examination findings of dry skin, bradycardia, and delayed relaxation phase of deep tendon reflexes, there is a suspicion of hypothyroidism. The laboratory findings of a high serum thyroid-stimulating hormone (TSH) level and a low free thyroxine (T4) level support th…	The answer is: B	This patient's symptoms and laboratory findings are consistent with a diagnosis of primary hypothyroidism. Hypothyroidism is characterized by an underactive thyroid gland, resulting in a decrease in thyroid hormone production. Common symptoms include fatigue, weight gain, cold intolerance, hair loss, constipation, and dry skin. The laboratory findings of a high serum TSH level and a low free T4 l…	B	B	B	1	1	1
A 62-year-old man with a history of type 2 diabetes mellitus presents to the clinic for a follow-up visit. He reports that he has been compliant with his diet and medications. His current medications include metformin and glipizide. His most recent hemoglobin A1c level is 7.4%, and his average blood glucose over the past 3 months is requested. Calculate the estimated average glucose (eAG) using t…	calculation	Clinical score calculations	Hard	Endocrinology	B	The answer is: A.	To calculate the estimated average glucose (eAG) using the formula provided, we can substitute the given A1C level of 7.4% into the equation: eAG(mg/dL) = 28.7 × A1C (%) - 46.7 eAG(mg/dL) = 28.7 × 7.4 - 46.7 eAG(mg/dL) = 211.38 - 46.7 eAG(mg/dL) = 164.68 Therefore, the estimated average glucose level for this patient is approximately 165 mg/dL. The correct answer is A. 165 mg/dL.	Certainly! The answer is: A.	To calculate the estimated average glucose level (eAG) using the formula eAG(mg/dL) = 28.7 × A1C (%) - 46.7, we need to substitute the given A1c value. eAG(mg/dL) = 28.7 × 7.4 - 46.7 eAG(mg/dL) = 212.38 - 46.7 eAG(mg/dL) ≈ 165.68 Rounding to the nearest whole number, the estimated average glucose level is approximately 166 mg/dL. Therefore, the correct answer is A. 165 mg/dL.	The answer is A.	To calculate the estimated average glucose (eAG) level, we can use the formula: eAG(mg/dL) = 28.7 × A1C (%) - 46.7. Given that the patient's hemoglobin A1c level is 7.4%, we can plug this value into the formula: eAG = 28.7 × 7.4 - 46.7 eAG = 211.38 - 46.7 eAG = 164.68 Rounding to the nearest whole number, the estimated average glucose level is approximately 165 mg/dL. Therefore, the correct answe…	A	A	A	0	0	0
A 35-year-old woman with a history of fatigue, weight gain, and constipation presents to the clinic. On examination, she is noted to have dry skin, bradycardia, and delayed relaxation phase of deep tendon reflexes. Laboratory findings reveal a decreased serum T3 level, normal T4 level, and elevated TSH level. What is the most likely diagnosis? A. Primary hyperthyroidism B. Secondary hyperthyroidi…	non-calculation	Interpretation of lab results	Hard	Endocrinology	C	The answer is: C	The most likely diagnosis for this patient is C. Primary hypothyroidism. This is supported by the symptoms of fatigue, weight gain, and constipation, as well as the physical examination findings of dry skin, bradycardia, and delayed relaxation phase of deep tendon reflexes. The laboratory findings of decreased serum T3 level, normal T4 level, and elevated TSH level are consistent with primary hyp…	The answer is: C.	To determine the most likely diagnosis, let's analyze the provided information: 1. Symptoms: The patient has a history of fatigue, weight gain, and constipation. These symptoms can suggest a decrease in the body's metabolic rate, which is a characteristic of hypothyroidism. 2. Physical examination findings: The patient has dry skin, bradycardia (slower than normal heart rate), and delayed relaxat…	The answer is: C	The patient in this scenario is presenting with symptoms of fatigue, weight gain, and constipation, along with physical examination findings of dry skin, bradycardia, and delayed relaxation phase of deep tendon reflexes. The laboratory findings are indicative of a decreased serum T3 level, normal T4 level, and elevated TSH level. This combination of symptoms, physical examination findings, and la…	C	C	C	1	1	1
A clinical trial is conducted to assess the efficacy of a new oral medication for type 2 diabetes mellitus. 200 patients with type 2 diabetes are randomly assigned to receive either the new medication (n=100) or placebo (n=100). After 6 months, HbA1c levels are measured. The mean HbA1c level in the new medication group is 7.2% with a standard deviation of 0.8. In the placebo group, the mean HbA1c…	calculation	Statistical data interpretation	Hard	Endocrinology	B	The answer is: D	To calculate the z-score, we need to use the formula: z = (X - μ) / σ where X is the sample mean, μ is the population mean, and σ is the population standard deviation. In this case, we want to compare the mean HbA1c levels between the new medication group (X = 7.2%) and the placebo group (μ = 8.0%). The z-score can be calculated as follows: z = (X - μ) / σ = (7.2 - 8.0) / 1.0 = -0.8 / 1.0 = -0.8 …	The answer is: B	To determine if the new medication significantly reduces HbA1c levels compared to placebo, we can conduct a two-sample z-test. The null hypothesis (H0) is that there is no difference in the mean HbA1c levels between the new medication and placebo groups. The alternative hypothesis (Ha) is that the new medication reduces the mean HbA1c levels. To calculate the z-score, we first need to calculate t…	The answer is: Not provided as an option.	To determine the z-score for this study, we need to calculate the difference in means between the new medication group and the placebo group, and then divide this by the standard error. The difference in means is calculated as: mean_hba1c_new_med - mean_hba1c_placebo = 7.2 - 8.0 = -0.8 Now, we need to calculate the standard error, which is the square root of the sum of the squared standard deviat…	D	B	N	0	1	0
A 45-year-old woman presents with complaints of weight gain, fatigue, and a puffy face. She also mentions that she has been feeling cold all the time. Physical examination reveals dry skin, slow reflexes, and a slow heart rate. Laboratory tests reveal high levels of TSH and low levels of free T4. The patient is diagnosed with primary hypothyroidism and is started on levothyroxine. Which of the fo…	non-calculation	Disease progression and prognosis	Medium	Endocrinology	D	The answer is: D	D) Development of myxedema coma If left untreated, primary hypothyroidism can progress to a severe form called myxedema coma. This is a life-threatening condition characterized by extreme hypothyroidism, with symptoms including decreased level of consciousness, hypothermia, respiratory depression, and cardiovascular collapse. Immediate medical attention is required to avoid complications and save…	The answer is: D	Based on the provided information, the patient is presenting with symptoms and physical examination findings that are consistent with hypothyroidism, specifically primary hypothyroidism. The presence of weight gain, fatigue, a puffy face, feeling cold all the time, dry skin, slow reflexes, and a slow heart rate are all characteristic features of hypothyroidism. The laboratory tests reveal high le…	The answer is: D	The patient presents with symptoms and laboratory findings consistent with primary hypothyroidism, which is caused by decreased production of thyroid hormones by the thyroid gland. If left untreated, the most likely long-term outcome is the development of myxedema coma (option D). Myxedema coma is a severe and life-threatening complication of untreated hypothyroidism, characterized by extreme fat…	D	D	D	1	1	1
A 55-year-old woman comes to the clinic complaining of fatigue, dry skin, and constipation. She also reports feeling cold all the time, despite the warm weather. Her TSH levels are elevated and free T4 levels are decreased. What is the most appropriate initial treatment for this patient? A) Levothyroxine B) Propylthiouracil C) Radioactive iodine D) Thyroidectomy E) Observation	non-calculation	Treatment selection	Medium	Endocrinology	A	The answer is: A	Based on the patient's symptoms and lab results indicating elevated TSH and decreased free T4 levels, the most likely diagnosis is hypothyroidism. The most appropriate initial treatment for this patient would be A) Levothyroxine, as it is the standard treatment for hypothyroidism. Levothyroxine is a synthetic form of thyroid hormone that will help to replace the deficient thyroid hormone in the b…	The answer is: A	Based on the symptoms and the thyroid-stimulating hormone (TSH) and free T4 levels, this patient is presenting with hypothyroidism. Hypothyroidism is a condition where the thyroid gland does not produce enough thyroid hormones, leading to a slowed metabolism. The most appropriate initial treatment for this patient would be A) Levothyroxine. Levothyroxine is a synthetic form of the thyroid hormone…	The answer is A.	Based on the symptoms described and the laboratory results indicating elevated TSH levels and decreased free T4 levels, it is likely that the patient is experiencing primary hypothyroidism. In this case, the most appropriate initial treatment would be levothyroxine. Levothyroxine is a synthetic form of the thyroid hormone T4, which is used to replace or supplement the body's own production of thy…	A	A	A	1	1	1
A 45-year-old woman presents with a 3-month history of fatigue, increased sensitivity to cold, weight gain, and constipation. Physical examination reveals dry skin, bradycardia, and delayed relaxation phase of deep tendon reflexes. Laboratory tests show a TSH level of 12 mIU/L (normal: 0.4-4.0 mIU/L) and a free T4 level of 0.5 ng/dL (normal: 0.8-1.8 ng/dL). Based on these findings, the patient is…	calculation	Clinical score calculations	Medium	Endocrinology	C	The answer is: C)	To calculate the appropriate starting dose of levothyroxine for this patient, you can multiply the patient's weight (70 kg) by the typical starting dose of 1.6 micrograms/kg/day. 70 kg * 1.6 micrograms/kg/day = 112 micrograms/day Therefore, the appropriate starting dose of levothyroxine for this patient is 112 micrograms/day. The correct answer is C) 112 micrograms/day.	The answer is: C	To calculate the appropriate starting dose of levothyroxine for this patient, we need to multiply her weight by the typical starting dose of 1.6 micrograms/kg/day. Weight: 70 kg Typical starting dose: 1.6 micrograms/kg/day Starting dose = 70 kg x 1.6 micrograms/kg/day Starting dose = 112 micrograms/day Therefore, the appropriate starting dose of levothyroxine for this patient is C) 112 micrograms…	The answer is: C	To calculate the appropriate starting dose of levothyroxine for this patient, we need to multiply the patient's weight (70 kg) by the typical starting dose (1.6 micrograms/kg/day). Starting dose = 70 kg * 1.6 micrograms/kg/day = 112 micrograms/day. Therefore, the appropriate starting dose of levothyroxine for this patient is 112 micrograms/day. The correct answer is C) 112 micrograms/day.	C	C	C	1	1	1
A 45-year-old woman presents to the clinic for a routine check-up. Her blood glucose level is found to be 126 mg/dL. She is suspected to have diabetes mellitus. The physician decides to order a fasting plasma glucose test to confirm the diagnosis. The test has a sensitivity of 90% and a specificity of 95%. If the prevalence of diabetes in this age group is 10%, what is the positive predictive val…	calculation	Diagnostic test calculations	Medium	Endocrinology	A	The answer is: A	The positive predictive value (PPV) is the probability that a positive test result is truly positive, meaning that the individual actually has the condition. To calculate the PPV, we can use the following formula: PPV = (sensitivity * prevalence) / ((sensitivity * prevalence) + ((1 - specificity) * (1 - prevalence))) Given the information provided: Prevalence = 10% = 0.10 Sensitivity = 90% = 0.90…	The answer is: A	To calculate the positive predictive value (PPV), we need to use the following formula: PPV = (TP) / (TP + FP) Where: - TP represents True Positives (the number of individuals who have diabetes and test positive) - FP represents False Positives (the number of individuals who do not have diabetes but test positive) To solve this problem, we need to determine the values of TP and FP. First, let's d…	The answer is: A	To find the positive predictive value (PPV), we need to determine the proportion of patients with a positive test result who actually have the disease. Given: Sensitivity (true positive rate) = 90% Specificity (true negative rate) = 95% Prevalence of diabetes = 10% PPV is calculated using the formula: PPV = (True Positives) / (True Positives + False Positives) Let's assume there are 1,000 individ…	A	A	A	1	1	1
A 65-year-old man with a history of type 2 diabetes mellitus comes to the clinic for a follow-up visit. His last HbA1c was 8.0% three months ago. He reports that he has been more compliant with his diet and medication regimen. His current medications include metformin and glimepiride. His vital signs are within normal limits and physical examination is unremarkable. A blood sample is drawn and se…	calculation	Clinical score calculations	Medium	Endocrinology	B	The answer is: B.	The estimated average glucose (eAG) level can be calculated using the formula: eAG (mg/dL) = 28.7 × HbA1c (%) - 46.7. Using this formula, the estimated average glucose (eAG) for this patient would be: eAG (mg/dL) = 28.7 × 7.0% - 46.7 eAG (mg/dL) ≈ 198.9 - 46.7 eAG (mg/dL) ≈ 152.2 Therefore, the estimated average glucose (eAG) level for this patient is approximately 152 mg/dL. Since none of the an…	The answer is: B	To calculate the estimated average glucose (eAG) level based on HbA1c, we can use the following formula: eAG (mg/dL) = (HbA1c (%) × 28.7) - 46.7 Using the formula, we can plug in the HbA1c level of 7.0%: eAG (mg/dL) = (7.0 × 28.7) - 46.7 Calculating this, we get: eAG (mg/dL) = 201 - 46.7 eAG (mg/dL) = 154.3 Therefore, the estimated average glucose (eAG) level for this patient is 154 mg/dL. The co…	The answer is: B.	To estimate the average glucose (eAG) level, we can use the following formula: eAG (in mg/dL) = 28.7 x HbA1c (%) - 46.7 Using the HbA1c level of 7.0%, we can calculate the eAG: eAG = 28.7 x 7.0 - 46.7 eAG = 198.9 - 46.7 eAG ≈ 152.2 Therefore, the estimated average glucose (eAG) level for this patient is approximately 152.2 mg/dL. The correct answer is B. 154 mg/dL (rounded to the nearest whole nu…	B	B	B	1	1	1
A 45-year-old woman with a history of hypertension and obesity presents to the clinic with complaints of fatigue, increased thirst, frequent urination, and unexplained weight loss. Laboratory tests confirm a diagnosis of type 2 diabetes mellitus. Which of the following is the most appropriate first-line pharmacological treatment for this patient? A) Insulin glargine B) Metformin C) Glipizide D) P…	non-calculation	Treatment selection	Medium	Endocrinology	B	The answer is: B	B) Metformin is the most appropriate first-line pharmacological treatment for this patient with type 2 diabetes mellitus. Metformin is an oral antidiabetic medication that reduces glucose production by the liver and improves insulin sensitivity. It is recommended as the initial medication in the management of type 2 diabetes, especially for patients with overweight/obesity, as it has been shown t…	The answer is: B	The most appropriate first-line pharmacological treatment for a patient with newly diagnosed type 2 diabetes mellitus is metformin (option B). Here's the reasoning step by step: 1. Given the patient's symptoms of fatigue, increased thirst, frequent urination, and unexplained weight loss, along with a confirmed diagnosis of type 2 diabetes mellitus, it is evident that her blood sugar levels are no…	The answer is: B	Based on the patient's symptoms and the confirmed diagnosis of type 2 diabetes mellitus, the most appropriate first-line pharmacological treatment would be B) Metformin. Metformin is an oral medication that is commonly used as the initial treatment for type 2 diabetes. It works by decreasing the amount of glucose produced by the liver and increasing the body's sensitivity to insulin, thereby impr…	B	B	B	1	1	1
A 45-year-old man presents to the clinic with complaints of recurrent abdominal pain, bloating, and irregular bowel habits for the past six months. He mentions that his symptoms often improve after defecation. The pain does not wake him up at night, and there is no associated weight loss. His physical examination and laboratory tests are within normal limits. Which of the following is the most li…	non-calculation	Diagnosis based on symptoms	Easy	Gastroenterology	B	The answer is: B	Based on the patient's recurrent abdominal pain, bloating, and irregular bowel habits that improve after defecation, the most likely diagnosis is B) Irritable bowel syndrome (IBS). IBS is a common gastrointestinal disorder characterized by abdominal pain or discomfort, bloating, and changes in bowel habits without any evidence of underlying structural or biochemical abnormalities. It is a functio…	The answer is: B	Based on the patient's history of recurrent abdominal pain, bloating, and irregular bowel habits, as well as the improvement of symptoms after defecation, the most likely diagnosis is irritable bowel syndrome (IBS). IBS is a functional disorder of the digestive system that is characterized by abdominal pain or discomfort, bloating, and changes in bowel habits without any evidence of structural or…	The answer is: B	Based on the provided information, the most likely diagnosis for the patient's symptoms is B) Irritable bowel syndrome (IBS). IBS is a common gastrointestinal disorder characterized by recurrent abdominal pain, bloating, and irregular bowel habits. The symptoms of IBS often improve after defecation. It is important to note that the physical examination and laboratory tests are normal, which is co…	B	B	B	1	1	1
A 45-year-old man presents to the clinic with complaints of chronic heartburn and difficulty swallowing. He has a history of poorly controlled gastroesophageal reflux disease (GERD). An endoscopy reveals a stricture in the lower esophagus. Which of the following best describes the pathophysiology behind the development of this patient's condition? A) Increased lower esophageal sphincter (LES) pre…	non-calculation	Pathophysiology questions	Easy	Gastroenterology	B	The answer is: A	The correct answer is A) Increased lower esophageal sphincter (LES) pressure. In this patient's case, the chronic heartburn and difficulty swallowing are likely due to the stricture in the lower esophagus. This stricture is commonly caused by long-term inflammation and scarring resulting from chronic gastroesophageal reflux disease (GERD). GERD occurs when the lower esophageal sphincter (LES), wh…	Certainly! The answer is: B	The development of a stricture in the lower esophagus in this patient with poorly controlled GERD is likely due to chronic inflammation and scarring of the esophageal tissue. This chronic inflammation is caused by the repeated exposure of the esophagus to stomach acid and contents, which can occur when the lower esophageal sphincter (LES) fails to function properly. In a healthy individual, the L…	The answer is: B	The development of a stricture in the lower esophagus is most commonly associated with long-standing gastroesophageal reflux disease (GERD). GERD occurs when stomach acid and other stomach contents flow back up into the esophagus, causing symptoms such as heartburn. Over time, the repeated exposure to stomach acid irritates and damages the lining of the esophagus, leading to inflammation and scar…	A	B	B	0	1	1
A 42-year-old man presents with recurrent episodes of severe epigastric pain that radiates to his back. He reports that the pain is often worse after meals, particularly high-fat ones. He has a history of heavy alcohol use. Physical examination reveals tenderness in the epigastric region. Which of the following is the most likely underlying pathophysiological mechanism of his condition? A) Increa…	non-calculation	Pathophysiology questions	Easy	Gastroenterology	D	The answer is: D	The correct answer is D) Autodigestion of the pancreas by its own proteolytic enzymes. The presentation of severe epigastric pain that radiates to the back, worsens after meals (especially high-fat ones), and associated with tenderness in the epigastric region is suggestive of acute pancreatitis. Acute pancreatitis occurs due to the activation of pancreatic enzymes within the pancreas, leading to…	The answer is: D	Based on the information provided, the most likely underlying pathophysiological mechanism of the patient's condition is option D) Autodigestion of the pancreas by its own proteolytic enzymes. Recurrent episodes of severe epigastric pain that radiate to the back, worsen after meals, and are associated with tenderness in the epigastric region, are classic clinical features of acute pancreatitis. I…	The answer is: D	Based on the information provided, the most likely underlying pathophysiological mechanism of the patient's condition is D) Autodigestion of the pancreas by its own proteolytic enzymes. The recurrent episodes of severe epigastric pain that radiates to the back, which worsen after high-fat meals, are characteristic of acute pancreatitis. Heavy alcohol use is a common risk factor for developing pan…	D	D	D	1	1	1
A 70kg man with a diagnosis of peptic ulcer disease is prescribed omeprazole. The recommended dose of omeprazole is 0.7mg/kg/day. How many milligrams of omeprazole should this patient receive per day? A) 35mg B) 49mg C) 70mg D) 140mg E) 210mg	calculation	Drug dosage calculations	Easy	Gastroenterology	B	The answer is: B	To calculate the daily dose of omeprazole for the patient, we need to multiply the patient's weight (70kg) by the recommended dose (0.7mg/kg/day): Daily dose = 70kg x 0.7mg/kg/day = 49mg/day Therefore, the correct answer is B) 49mg.	The answer is: B	To calculate the dose of omeprazole for this patient, we need to multiply the patient's weight (70 kg) by the recommended dose (0.7 mg/kg/day). 0.7 mg/kg/day x 70 kg = 49 mg/day Therefore, the patient should receive 49 mg of omeprazole per day. The correct answer is B) 49mg.	The answer is: B	To calculate the daily dose of omeprazole for the patient, we need to multiply the patient's weight by the recommended dose of omeprazole per kg. Patient's weight: 70 kg Recommended dose: 0.7 mg/kg/day Calculation: Daily dose = Patient's weight × Recommended dose Daily dose = 70 kg × 0.7 mg/kg/day Therefore, the patient should receive 49 mg of omeprazole per day. The correct answer is B) 49mg.	B	B	B	1	1	1
A 45-year-old man is diagnosed with gastroesophageal reflux disease (GERD). His physician prescribes omeprazole, a proton pump inhibitor, to be taken at a dose of 20 mg twice daily. The pharmacy dispenses 40 mg tablets. How many tablets should the patient take in one day? A) 0.5 B) 1 C) 2 D) 4 E) 8	calculation	Drug dosage calculations	Easy	Gastroenterology	C	The answer is: C	The correct answer is C) 2 tablets. The patient is prescribed 20 mg twice daily, which means he needs to take a total of 40 mg per day (20 mg x 2). The pharmacy dispenses 40 mg tablets, so the patient will need to take 2 tablets per day to achieve his prescribed dose (40 mg ÷ 40 mg/tablet = 1 tablet x 2 = 2 tablets).	The answer is: B	To determine how many tablets the patient should take in one day, we need to calculate the total daily dose of omeprazole prescribed. The patient is prescribed 20 mg of omeprazole twice daily, which means he needs to take a total of 40 mg daily (20 mg + 20 mg). The pharmacy dispenses 40 mg tablets. Since the patient needs a total daily dose of 40 mg, he would need to take one tablet of 40 mg each…	The answer is: B	First, we need to determine how many milligrams the patient needs to take in one day based on the prescribed dose. The physician prescribed 20 mg twice daily, so the patient needs to take a total of 20 mg x 2 = 40 mg per day. The pharmacy dispenses 40 mg tablets. Therefore, the patient should take 1 tablet of 40 mg per day. The correct answer is B) 1.	C	B	B	1	0	0
A new diagnostic test for Crohn's disease has been developed. In a study of 1000 patients, 200 patients with Crohn's disease were correctly identified by the test (true positives), while 50 patients without the disease were also identified as having the disease (false positives). Given these results, calculate the Positive Predictive Value (PPV) of this test and select the closest value. A) 66% B…	calculation	Diagnostic test calculations	Easy	Gastroenterology	C	The answer is: C	To calculate the positive predictive value (PPV), we use the formula: PPV = True Positives / (True Positives + False Positives) According to the information given, there were 200 true positives and 50 false positives. PPV = 200 / (200 + 50) = 200 / 250 = 0.8 = 80% Therefore, the closest value to the calculated PPV of 80% is option C) 80%.	The answer is: C) 80%	To calculate the Positive Predictive Value (PPV) of a diagnostic test, we need to use the following formula: PPV = (True Positives) / (True Positives + False Positives) * 100 In this case, we are given that there were 200 true positives (patients correctly identified with Crohn's disease) and 50 false positives (patients incorrectly identified with Crohn's disease). Plugging these values into the…	The answer is: C	To calculate the Positive Predictive Value (PPV), we need to divide the number of true positive results by the total number of positive results (true positives + false positives), and then multiply by 100 to express the result as a percentage. In this case, the number of true positives is 200 and the number of false positives is 50. Therefore, the total number of positive results is 200 + 50 = 25…	C	C	C	1	1	1
A 45-year-old female presents to the clinic with a 6-month history of progressive fatigue, pruritus, and dark urine. She denies any alcohol or drug use. On physical examination, hepatosplenomegaly is noted. Laboratory studies show a serum alkaline phosphatase level of 500 U/L (N: 40-130), AST of 50 U/L (N: 7-56), ALT of 60 U/L (N: 7-56), and total bilirubin of 2.0 mg/dL (N: 0.3-1.2). Antimitochon…	non-calculation	Interpretation of lab results	Hard	Gastroenterology	A	The answer is: A	The most likely diagnosis in this case is A. Primary biliary cirrhosis. Key clinical findings that support this diagnosis include the patient's symptoms of fatigue, pruritus, and dark urine, as well as the presence of hepatosplenomegaly. Laboratory findings consistent with primary biliary cirrhosis include an elevated alkaline phosphatase level, elevated total bilirubin level, and the presence of…	The answer is: A	Based on the clinical presentation of a 45-year-old female with progressive fatigue, pruritus, and dark urine, along with hepatosplenomegaly, and laboratory findings of elevated alkaline phosphatase, total bilirubin, and presence of antimitochondrial antibodies, the most likely diagnosis is primary biliary cirrhosis (PBC). PBC is a chronic inflammatory autoimmune disease that primarily affects th…	The answer is: C	Based on the clinical presentation and laboratory findings, the most likely diagnosis is primary biliary cirrhosis (PBC). PBC is a chronic autoimmune liver disease characterized by destruction of intrahepatic bile ducts, leading to cholestasis. The symptoms of progressive fatigue and pruritus, along with elevated alkaline phosphatase and bilirubin levels, suggest impaired bile flow. The presence …	A	A	C	1	1	0
A 45-year-old woman presents to the clinic with a 6-month history of recurrent, crampy abdominal pain that is relieved by defecation. She also reports a change in her bowel habits, with alternating constipation and diarrhea. She is not experiencing any weight loss, rectal bleeding, or nocturnal symptoms. Her physical examination is unremarkable. No abnormalities are detected in her complete blood…	non-calculation	Diagnosis based on symptoms	Hard	Gastroenterology	C	The answer is: B	Based on the provided information, the most likely diagnosis is irritable bowel syndrome (IBS). IBS is a common gastrointestinal disorder characterized by recurrent abdominal pain or discomfort associated with a change in bowel habits. The pain is typically relieved by defecation. Additionally, patients with IBS often experience alternating episodes of constipation and diarrhea. There are no conc…	The answer is: C	Based on the provided information, the most likely diagnosis is option C) Irritable bowel syndrome (IBS). First, let's go through the information provided: - The patient is a 45-year-old woman with a 6-month history of recurrent, crampy abdominal pain. - The pain is relieved by defecation. - The patient also reports a change in her bowel habits, with alternating constipation and diarrhea. - There…	The answer is: C.	Based on the information provided, the most likely diagnosis for this patient is C) Irritable bowel syndrome (IBS). IBS is a common gastrointestinal disorder characterized by recurrent abdominal pain associated with defecation and changes in bowel habits. It typically presents with symptoms of alternating constipation and diarrhea, which can vary in frequency and severity. The absence of weight l…	B	C	C	0	1	1
A 45-year-old woman presents with a 6-month history of recurrent upper abdominal pain and heartburn. She has a history of heavy alcohol consumption and smoking. She has tried over-the-counter antacids with minimal relief. Her physical examination is unremarkable. An upper endoscopy reveals a non-bleeding duodenal ulcer. Which of the following public health interventions would most likely decrease…	non-calculation	Public health and preventive medicine questions	Hard	Gastroenterology	B	The answer is: A	The most likely option to decrease the prevalence of the patient's condition would be A) Smoking cessation programs. This is because heavy alcohol consumption and smoking are risk factors for the development of peptic ulcers. By helping the patient quit smoking, it can reduce the chances of further damage to the gastrointestinal lining and promote healing of the ulcer.	The answer is: A	The patient in this case presents with a non-bleeding duodenal ulcer. There are multiple risk factors that could be contributing to the development of the ulcer, including heavy alcohol consumption and smoking. Additionally, the patient has tried over-the-counter antacids with minimal relief, suggesting that gastric acid is not the primary cause of her symptoms. Taking into consideration these fa…	The answer is: D	To determine the most appropriate public health intervention to decrease the prevalence of the patient's condition, we need to consider the underlying cause of her duodenal ulcer. In this case, the patient's heavy alcohol consumption and smoking history are important clues. Both alcohol and smoking can contribute to the development and worsening of gastric ulcers. Therefore, the most likely cause…	A	A	D	0	0	0
A 45-year-old woman presents to the clinic with a history of recurrent abdominal pain, bloating, and alternating diarrhea and constipation. She has no family history of GI disease. She has had a colonoscopy, upper endoscopy, and CT scan of the abdomen, all of which were unremarkable. Her physician decides to calculate her Rome IV criteria to diagnose Irritable Bowel Syndrome (IBS). According to t…	calculation	Clinical score calculations	Hard	Gastroenterology	C	The answer is C.	According to the Rome IV criteria for IBS, the answer is C) Improvement with defecation.	The answer is: C	According to the Rome IV criteria for diagnosing Irritable Bowel Syndrome (IBS), there are three main components that need to be met: 1. Abdominal pain/discomfort: The patient should have experienced recurrent abdominal pain or discomfort at least 1 day per week for the last 3 months. This is represented by option A). 2. Stool pattern: The patient should have experienced changes in bowel habits, …	The answer is: A	According to the Rome IV criteria for IBS, a necessary component for diagnosis is abdominal pain at least 1 day per week in the last 3 months (option A). Symptom onset at least 6 months before diagnosis (option B), improvement with defecation (option C), change in frequency of stool (option D), and change in form (appearance) of stool (option E) are all criteria for the diagnosis of IBS. Therefor…	C	C	A	1	1	0
A 70-year-old male with a history of peptic ulcer disease is prescribed Omeprazole for the treatment of his condition. The recommended dose is 20 mg twice daily. The available formulation is 40 mg per tablet. The patient is advised to take the medication for 30 days. How many tablets should the patient be prescribed? A) 15 tablets B) 30 tablets C) 60 tablets D) 120 tablets E) 240 tablets	calculation	Drug dosage calculations	Hard	Gastroenterology	C	The answer is: B) 30 tablets.	To calculate the number of tablets the patient should be prescribed, we need to first determine the total number of tablets needed for 30 days of treatment. Given that the patient is advised to take 20 mg twice daily, we can calculate the total daily dose as follows: 20 mg x 2 = 40 mg/day Since the available tablet formulation is 40 mg per tablet, the patient will need to take one tablet per day.…	The answer is: B	To determine how many tablets the patient should be prescribed, we need to calculate the total number of tablets required for a 30-day treatment period. The patient is prescribed 20 mg of Omeprazole twice daily, which means they need to take a total of 40 mg daily. To calculate the total dosage required for 30 days, we multiply the daily dosage (40 mg) by the number of days (30). 40 mg/day x 30 d…	The answer is: B	To determine the number of tablets the patient should be prescribed, we need to calculate the total number of tablets required for a 30-day supply. The patient is prescribed a dose of 20 mg twice daily, which means a total daily dose of 40 mg (20 mg x 2). Since the available formulation is 40 mg per tablet, the patient will need to take one tablet per day to fulfill their daily dose requirement. …	B	B	B	0	0	0
A 35-year-old man comes to the clinic with complaints of chronic diarrhea. The physician suspects Crohn's disease and orders a serologic test for anti-Saccharomyces cerevisiae antibodies (ASCA), which is known to have a sensitivity of 60% and specificity of 85% for this condition. The prevalence of Crohn's disease in the general population is approximately 0.3%. If the patient's test comes back p…	calculation	Diagnostic test calculations	Hard	Gastroenterology	A	The answer is: none of the options given.	To calculate the positive predictive value (PPV), we need to use the sensitivity, specificity, and prevalence of the condition. PPV = (sensitivity × prevalence) / (sensitivity × prevalence + (1 - specificity) × (1 - prevalence)) Substituting the given values: PPV = (0.60 × 0.003) / (0.60 × 0.003 + (1 - 0.85) × (1 - 0.003)) PPV = 0.0018 / (0.0018 + 0.0015 × 0.997) PPV = 0.0018 / (0.0018 + 0.001495…	The answer is: A)	To calculate the positive predictive value (PPV), we need to use the formula: PPV = (Sensitivity × Prevalence) / [(Sensitivity × Prevalence) + (1 − Specificity) × (1 − Prevalence)] Given that the sensitivity is 60% and specificity is 85%, we can substitute these values into the formula: PPV = (0.60 × 0.003) / [(0.60 × 0.003) + (1 − 0.85) × (1 − 0.003)] Calculating this expression, we get: PPV = 0…	The answer is: H	To determine the positive predictive value (PPV) of the test, we need to consider the sensitivity, specificity, and prevalence of the condition in question. The sensitivity of the anti-Saccharomyces cerevisiae antibodies (ASCA) test is given as 60%. This means that out of all the individuals with Crohn's disease, the test correctly identifies 60% of them as positive. The specificity of the test i…	N	A	H	0	1	0
A 45-year-old male presents with chronic heartburn and difficulty swallowing. Upper endoscopy reveals a 3 cm Barrett's esophagus. His C-Reactive Protein (CRP) level is 2.0 mg/dL and albumin level is 3.5 g/dL. Calculate the patient's Glasgow-Blatchford score and choose the appropriate risk category. A. Score: 6, High risk B. Score: 4, Low risk C. Score: 7, High risk D. Score: 3, Low risk E. Score:…	calculation	Clinical score calculations	Medium	Gastroenterology	B	I apologize for the misunderstanding. Since the Glasgow-Blatchford score cannot be accurately determined based on the provided information of CRP and albumin levels, I cannot provide a definitive letter answer for your structured analysis.	To calculate the Glasgow-Blatchford score, the following variables are considered: 1. Hemoglobin level (g/L) 2. Blood urea nitrogen (BUN) level (mmol/L) 3. Systolic blood pressure (mmHg) 4. Heart rate (beats per minute) 5. Presence of melena or syncope Since the provided information only includes CRP and albumin levels, it is not possible to calculate the Glasgow-Blatchford score accurately. Ther…	The answer is: D.	To calculate the Glasgow-Blatchford score, we need to consider several factors: 1. Hemoglobin level: This information is not provided, so we cannot include it in our calculation. 2. Blood urea nitrogen (BUN) level: This information is not provided, so we cannot include it in our calculation. 3. Systolic blood pressure: This information is not provided, so we cannot include it in our calculation. …	The answer is: N/A	To calculate the patient's Glasgow-Blatchford score, we need to assess various clinical factors. The Glasgow-Blatchford score is used to assess the risk of patients with upper gastrointestinal bleeding. The components of the Glasgow-Blatchford score include systolic blood pressure, heart rate, presence of melena or fresh blood in vomit, presentation with syncope, hepatic disease, and cardiac fail…	N	D	N	0	0	0
A new screening test for celiac disease has been developed. In a study of 1000 subjects, the test correctly identified 80 subjects with celiac disease (true positives) and incorrectly identified 20 healthy subjects as having celiac disease (false positives). There were 30 subjects with celiac disease that the test failed to identify (false negatives). The remaining subjects were correctly identif…	calculation	Diagnostic test calculations	Medium	Gastroenterology	B	The answer is: C	To calculate the positive predictive value (PPV), we need to use the formula: PPV = (True Positives) / (True Positives + False Positives) * 100 In this case, the true positives are given as 80 and the false positives are given as 20. Plugging in the values, we get: PPV = 80 / (80 + 20) * 100 PPV = 80 / 100 * 100 PPV = 80% Therefore, the positive predictive value (PPV) of this new screening test f…	The answer is: C	To calculate the positive predictive value (PPV) of a screening test, we need to divide the number of true positive results by the total number of positive results. In this case, the true positive results are given as 80 subjects with celiac disease (CD), and the false positive results are given as 20 healthy subjects identified as having CD. So, the total number of positive results is 80 (true p…	The answer is C.	To calculate the positive predictive value (PPV) of the screening test for celiac disease, we need to use the formula: PPV = True Positives / (True Positives + False Positives) From the information provided in the study, we know that the test correctly identified 80 subjects with celiac disease (true positives) and incorrectly identified 20 healthy subjects as having celiac disease (false positiv…	C	C	C	0	0	0
A 65-year-old man presents with dysphagia, weight loss, and anemia. Upper endoscopy reveals a mass in the lower third of the esophagus. Biopsy confirms esophageal carcinoma. The patient's medical history includes hypertension, type 2 diabetes, and a 30-pack-year smoking history. He currently lives alone and is retired. Using the Charlson Comorbidity Index (CCI), calculate the patient's score. A) …	calculation	Clinical score calculations	Medium	Gastroenterology	C	The answer is: A	To calculate the Charlson Comorbidity Index (CCI) score, we assign a weighted value to each comorbidity. In this case, the comorbidities mentioned in the patient's medical history are hypertension, type 2 diabetes, and a 30-pack-year smoking history. For hypertension, we assign a score of 1. For type 2 diabetes, we assign a score of 1. For a 30-pack-year smoking history, we assign a score of 2. T…	The answer is: None of the answer choices provided (A, B, C, D, E) accurately correspond to the calculated score.	To calculate the Charlson Comorbidity Index (CCI), we assign a score to each comorbidity based on its relative risk of mortality. Then, we sum up the scores to determine the patient's CCI score. Let's assign the scores for the patient's comorbidities: 1. Hypertension: According to the CCI, hypertension does not contribute to the score. 2. Type 2 diabetes: CCI assigns a score of 1 for diabetes. 3.…	The answer is: A	To calculate the Charlson Comorbidity Index (CCI), we assign scores to each of the patient's comorbidities based on their relative impact on mortality. The scores are then summed to calculate the CCI score. Let's assign scores to the patient's comorbidities: - Hypertension: 1 point - Type 2 diabetes: 1 point - Smoking history (30-pack-year): 2 points Now, let's calculate the CCI score by summing …	A	N	A	0	0	0
A 45-year-old woman presents to the clinic with fatigue, pale stools, and dark urine. She also reports a loss of appetite and a dull ache in the right upper quadrant. Blood tests reveal a total bilirubin of 3.2 mg/dL (normal 0.3-1.2 mg/dL), direct bilirubin of 2.8 mg/dL (normal 0.0-0.3 mg/dL), and indirect bilirubin of 0.4 mg/dL (normal 0.0-0.9 mg/dL). Based on the lab results, which of the follo…	non-calculation	Interpretation of lab results	Medium	Gastroenterology	C	The answer is: C	Based on the lab results, the most likely diagnosis in this case is (C) Choledocholithiasis. Choledocholithiasis refers to the presence of gallstones in the common bile duct, which can cause obstruction and lead to symptoms such as pale stools, dark urine, loss of appetite, and right upper quadrant abdominal pain. The elevated bilirubin levels, especially direct bilirubin, indicate impaired bile …	The answer is: C	Based on the clinical presentation and the lab results, the most likely diagnosis for this patient is (C) Choledocholithiasis. - Fatigue, pale stools, and dark urine: These symptoms are suggestive of obstructive jaundice, which occurs when there is a blockage in the bile duct. This can lead to impaired bile flow, resulting in pale stools and dark urine (due to conjugated bilirubin being excreted …	The answer is: C	Based on the symptoms described, the elevated direct bilirubin levels, and the presence of dark urine and pale stools, the most likely diagnosis in this case is (C) Choledocholithiasis. Choledocholithiasis refers to the presence of gallstones in the common bile duct. This obstructs the flow of bile from the liver to the intestine, leading to symptoms such as fatigue, pale stools, dark urine, loss…	C	C	C	1	1	1
A 55-year-old man presents to the clinic with a 6-month history of progressive dysphagia, especially with solid foods. He also reports unintentional weight loss over the same period. He has a 30-year history of smoking and drinks alcohol daily. Physical examination is unremarkable. An upper endoscopy is performed and reveals a stricture in the lower third of the esophagus with irregular mucosa. A…	non-calculation	Diagnosis based on symptoms	Medium	Gastroenterology	D	The answer is: C	The most likely diagnosis based on the given information is option C) Esophageal adenocarcinoma. The patient's dysphagia, especially with solid foods, along with unintentional weight loss, are concerning for an obstructive lesion in the esophagus. The presence of a stricture with irregular mucosa seen on upper endoscopy further supports the suspicion of a malignant tumor. Esophageal adenocarcinom…	The answer is: D	Given the patient's symptoms of progressive dysphagia and unintentional weight loss, along with his history of smoking and alcohol use, there is a concern for esophageal malignancy. The upper endoscopy revealed a stricture in the lower third of the esophagus with irregular mucosa. These findings are suggestive of an esophageal tumor. Biopsy is taken to confirm the diagnosis. Esophageal adenocarci…	The answer is: C	Based on the patient's symptoms of progressive dysphagia, unintentional weight loss, and the findings from the upper endoscopy showing a stricture with irregular mucosa in the lower third of the esophagus, the most likely diagnosis is esophageal adenocarcinoma. Achalasia is characterized by impaired esophageal peristalsis and relaxation of the lower esophageal sphincter, leading to difficulty in …	C	D	C	0	1	0
A 45-year-old male presents with chronic diarrhea, abdominal pain, and weight loss. His symptoms significantly improve with fasting. A biopsy of his small intestine shows villous atrophy and intraepithelial lymphocytes. Which of the following is the most likely pathophysiological mechanism for this patient's condition? A) Autoimmune destruction of the bile ducts B) Autoimmune destruction of the p…	non-calculation	Pathophysiology questions	Medium	Gastroenterology	C	The answer is: C	The most likely pathophysiological mechanism for this patient's condition is C) Gluten-induced immune response damaging the small intestine. The combination of chronic diarrhea, abdominal pain, and weight loss along with improvement with fasting suggests malabsorption of nutrients. The biopsy findings of villous atrophy and intraepithelial lymphocytes are consistent with celiac disease, which is …	The answer is C.	The most likely pathophysiological mechanism for this patient's condition is gluten-induced immune response damaging the small intestine (C). This patient's symptoms of chronic diarrhea, abdominal pain, and weight loss, along with the improvement of symptoms with fasting, suggest a malabsorptive condition. This means that the small intestine is not properly absorbing nutrients and causing the sym…	The answer is: C	The patient in this case is presenting with chronic diarrhea, abdominal pain, and weight loss, which significantly improves with fasting. These symptoms, along with the findings of villous atrophy and intraepithelial lymphocytes on small intestine biopsy, suggest a malabsorptive condition. Option A, autoimmune destruction of the bile ducts, typically presents with jaundice and symptoms related to…	C	C	C	1	1	1
A 25-year-old woman presents to the clinic with fatigue and paleness. She has a history of menorrhagia. Her laboratory results show a hemoglobin of 9 g/dL, MCV of 70, and serum ferritin of 10 ng/mL. Which of the following is the most likely diagnosis? A) Sideroblastic anemia B) Pernicious anemia C) Iron deficiency anemia D) Thalassemia E) Folate deficiency anemia	non-calculation	Interpretation of lab results	Easy	Hematology	C	The answer is: C	The most likely diagnosis in this case is iron deficiency anemia (C). Iron deficiency anemia is characterized by low hemoglobin levels, microcytic (low mean corpuscular volume or MCV) red blood cells, and low serum ferritin (a marker of iron stores). This diagnosis is supported by the patient's symptoms of fatigue and paleness and her history of menorrhagia, which can lead to chronic blood loss a…	The answer is: C	Based on the provided information, the most likely diagnosis is iron deficiency anemia (C). The patient's symptoms of fatigue and paleness, along with her history of menorrhagia (excessive menstrual bleeding), suggest a potential cause of blood loss leading to anemia. The laboratory results further support this suspicion. The hemoglobin level of 9 g/dL is below the normal range for a healthy adul…	The answer is: C	Based on the patient's symptoms, history of menorrhagia, and the laboratory results showing low hemoglobin, microcytic cells (MCV of 70), and low serum ferritin, the most likely diagnosis is iron deficiency anemia (C). Iron deficiency anemia is a common form of anemia characterized by inadequate iron stores in the body, resulting in decreased production of hemoglobin and red blood cells. The low …	C	C	C	1	1	1
A 23-year-old woman presents with fatigue, pallor, and shortness of breath on exertion. Her lab results show a low hemoglobin level, a high reticulocyte count, and a positive direct Coombs test. Which of the following is the most likely diagnosis? A) Iron deficiency anemia B) Sickle cell anemia C) Autoimmune hemolytic anemia D) Thalassemia E) Pernicious anemia	non-calculation	Diagnosis based on symptoms	Easy	Hematology	C	The answer is: C	Based on the presented symptoms and lab results, the most likely diagnosis is C) Autoimmune hemolytic anemia. Autoimmune hemolytic anemia is a condition where the immune system mistakenly targets and destroys red blood cells, leading to low hemoglobin levels and anemia. Fatigue, pallor, and shortness of breath on exertion are common symptoms of anemia. The high reticulocyte count indicates that t…	The answer is: C	Based on the presenting symptoms of fatigue, pallor, and shortness of breath on exertion, along with the lab results of low hemoglobin level, high reticulocyte count, and positive direct Coombs test, the most likely diagnosis is autoimmune hemolytic anemia (choice C). Autoimmune hemolytic anemia is characterized by the immune system mistakenly attacking and destroying red blood cells. This leads …	The answer is C.	Based on the presenting symptoms and lab results, the most likely diagnosis for this 23-year-old woman is C) Autoimmune hemolytic anemia. Reasoning: - Fatigue, pallor, and shortness of breath on exertion are common symptoms of anemia, which is a condition characterized by a low hemoglobin level. - A low hemoglobin level is confirmed by the lab results. - A high reticulocyte count indicates increa…	C	C	C	1	1	1
A new diagnostic test was developed to detect a rare hematologic disease. The disease prevalence in the general population is 0.1%. The test has a sensitivity of 98% and a specificity of 96%. A patient with a positive test result comes to you. What is the probability that this person actually has the disease? A) 2% B) 10% C) 20% D) 70% E) 90%	calculation	Diagnostic test calculations	Easy	Hematology	A	The answer is: A	To determine the probability that a person with a positive test result actually has the disease, we need to calculate the positive predictive value (PPV). PPV = (Sensitivity * Prevalence) / [Sensitivity * Prevalence + (1 - Specificity) * (1 - Prevalence)] Given that the disease prevalence is 0.1% (0.001), sensitivity is 98%, and specificity is 96%, we can plug in these values into the formula. PP…	The answer is: A	To determine the probability that a patient with a positive test result actually has the disease, we can use Bayes' theorem. Let's assume we have a population of 10,000 individuals (to make calculations easier). Given: - Disease prevalence in the general population = 0.1% = 0.001 (1 in 1,000 individuals have the disease) - Sensitivity of the test = 98% = 0.98 (98 out of 100 individuals with the d…	The answer is A.	To solve this problem, we can use Bayes' theorem, which allows us to calculate the probability of an event given certain test results. Let's break down the information given: - Disease prevalence in the general population (prior probability): 0.1% - Test sensitivity: 98% (probability of a positive test result given the disease is present) - Test specificity: 96% (probability of a negative test re…	A	A	A	1	1	1
A 60-year-old man presents with fatigue, weight loss, and night sweats. Physical examination reveals splenomegaly. Laboratory studies show elevated white blood cell count and a high percentage of myeloblasts. Which of the following is the most likely prognosis of this patient's condition? A) The condition is usually acute and rapidly progressive, with a median survival time of less than 1 year. B…	non-calculation	Disease progression and prognosis	Easy	Hematology	B	The answer is: A	A) The condition is usually acute and rapidly progressive, with a median survival time of less than 1 year. The clinical presentation of fatigue, weight loss, night sweats, splenomegaly, elevated white blood cell count, and a high percentage of myeloblasts suggests a diagnosis of acute myeloid leukemia (AML). AML is an aggressive and rapidly progressing form of leukemia, and if left untreated, th…	The answer is: A	Based on the symptoms and laboratory findings provided, the most likely diagnosis for this patient is acute myeloid leukemia (AML). AML is a type of cancer that starts in the bone marrow and results in an overgrowth of immature white blood cells (myeloblasts). To determine the prognosis of this patient's condition, we can consider factors such as age, symptoms, and laboratory findings. In this ca…	The answer is: C	Based on the symptoms and laboratory findings, this patient is likely presenting with a myeloproliferative neoplasm known as chronic myeloid leukemia (CML). In CML, the elevated white blood cell count and high percentage of myeloblasts indicate increased production of immature white blood cells in the bone marrow. The presence of splenomegaly suggests infiltration of abnormal cells in the spleen.…	A	A	C	0	0	0
A 45-year-old female with a history of heavy menstrual bleeding is suspected of having von Willebrand's disease. Her lab results are as follows: Bleeding time: 15 minutes (normal: 2-9 minutes), PT: 13 seconds (normal: 11-13.5 seconds), aPTT: 40 seconds (normal: 30-40 seconds), Platelet count: 200,000/mm3 (normal: 150,000 - 450,000/mm3). The physician decides to calculate the patient's von Willebr…	calculation	Clinical score calculations	Easy	Hematology	D	Apologies for the confusion. The answer is: D	Based on the provided information, the patient's Ristocetin Cofactor Activity is 45%, which is below the normal range of 50-150%. In von Willebrand's disease, there is a deficiency or dysfunction of the von Willebrand factor, which helps platelets adhere to the blood vessel walls. A reduced Ristocetin Cofactor Activity is consistent with von Willebrand's disease. Therefore, the likelihood that th…	The answer is: D	Based on the lab results provided, several factors are suggestive of von Willebrand's disease. Firstly, the bleeding time of 15 minutes is significantly elevated compared to the normal range of 2-9 minutes. This indicates impaired platelet function and is a characteristic feature of von Willebrand's disease. Secondly, the PT (prothrombin time) falls within the normal range, suggesting normal clot…	The answer is: D	Based on the given information, the patient's Ristocetin Cofactor Activity is 45%, which is below the normal range of 50-150%. This indicates a deficiency or dysfunction of von Willebrand factor (vWF), which is consistent with von Willebrand's disease. Therefore, the likelihood that the patient has von Willebrand's disease is: D. More than 90% It is important to note that further diagnostic testi…	D	D	D	1	1	1
A 65-year-old man presents with fatigue, pallor, and increased bruising. His lab results show a hemoglobin of 9 g/dL, hematocrit of 30%, and platelet count of 50,000/mm3. His mean corpuscular volume (MCV) is 90 fL. Based on these results, calculate the patient's corrected reticulocyte count. Use the following formula: Corrected reticulocyte count = Reticulocyte count (%) x (Patient's hematocrit /…	calculation	Clinical score calculations	Easy	Hematology	B	The answer is: B.	To calculate the patient's corrected reticulocyte count, we will use the formula provided: Corrected reticulocyte count = Reticulocyte count (%) x (Patient's hematocrit / Normal hematocrit). Given: Reticulocyte count = 3% Patient's hematocrit = 30% Normal hematocrit = 45% Plugging in the values into the formula: Corrected reticulocyte count = 3% x (30% / 45%) Corrected reticulocyte count = 3% x 0…	The answer is B.	To calculate the corrected reticulocyte count, we need to use the formula: Corrected reticulocyte count = Reticulocyte count (%) x (Patient's hematocrit / Normal hematocrit). Given that the patient's reticulocyte count is 3% and the normal hematocrit is 45%, we can substitute these values into the formula. Corrected reticulocyte count = 3% x (30% / 45%) To simplify the calculation, we divide 30% …	The answer is: B.	To calculate the patient's corrected reticulocyte count, we need to use the formula: Corrected reticulocyte count = Reticulocyte count (%) x (Patient's hematocrit / Normal hematocrit) Given: Reticulocyte count: 3% Patient's hematocrit: 30% Normal hematocrit: 45% To calculate the corrected reticulocyte count: Corrected reticulocyte count = 3% x (30% / 45%) = 3% x 0.67 = 0.02 or 2% Therefore, the p…	B	B	B	1	1	1
A 55-year-old man has been diagnosed with a benign monoclonal gammopathy. His physician decides to monitor him closely for progression to multiple myeloma. A serum protein electrophoresis (SPEP) is performed annually. This year, his SPEP shows an M-spike of 0.6 g/dL. The total serum protein is 7 g/dL. Given that the normal serum albumin level is 4 g/dL, what is the percentage of the total protein…	calculation	Diagnostic test calculations	Hard	Hematology	B	The answer is: B) 8%	To determine the percentage of the total protein represented by the M-spike, divide the M-spike value by the total serum protein, and then multiply by 100. M-spike value = 0.6 g/dL Total serum protein = 7 g/dL Percentage of M-spike = (0.6 g/dL / 7 g/dL) * 100 = 8.57% Rounded to the nearest whole number, the percentage of the total protein represented by the M-spike is approximately 9%. Therefore,…	The answer is: None of the given options (A, B, C, D, E)	To calculate the percentage of the total protein represented by the M-spike, we need to first find the total protein concentration represented by the M-spike. The M-spike is determined by the difference between the total serum protein and serum albumin levels. We can calculate the M-spike concentration by subtracting the serum albumin level from the total serum protein: M-spike concentration = to…	I apologize for the confusion. The answer is: None of the provided answer choices match our calculated percentage (20%).	To calculate the percentage of total protein represented by the M-spike, we first need to determine the concentration of the M-spike in relation to the total serum protein. The M-spike level is given as 0.6 g/dL. To find the total serum protein concentration, we subtract the serum albumin level from the total serum protein level: Total serum protein - Serum albumin = 7 g/dL - 4 g/dL = 3 g/dL. Now…	B	N	N	1	0	0
A 45-year-old woman with chronic iron-deficiency anemia is prescribed oral iron supplementation. The physician prescribes her Ferrous sulfate, which contains about 20% elemental iron. The recommended daily dose of elemental iron for iron deficiency anemia is 150 to 200 mg. If the tablets are available in 325 mg strength, how many tablets should the patient take daily to receive an optimal dose? A…	calculation	Drug dosage calculations	Hard	Hematology	C	The answer is: E	To calculate the number of tablets needed to achieve the optimal dose of elemental iron, we can use the following formula: Number of tablets = Optimal dose of elemental iron (mg) / Strength of elemental iron per tablet (mg) The strength of elemental iron per tablet is given as 20% of the tablet strength (325 mg), which is 0.20 * 325 mg = 65 mg. Now, let's calculate the number of tablets needed us…	The answer is: C	To calculate the number of tablets the patient should take daily to receive an optimal dose, we need to determine how much elemental iron is in each tablet and then divide the recommended daily dose by that amount. Given that the Ferrous sulfate tablet contains about 20% elemental iron and the tablet's strength is 325 mg, we can calculate the amount of elemental iron in each tablet: Elemental iro…	The answer is: E	To find out how many tablets the patient should take daily to receive an optimal dose, we need to calculate the amount of elemental iron in each tablet and divide it by the recommended daily dose range. Given that each Ferrous sulfate tablet contains 20% elemental iron, we can calculate the amount of elemental iron in each tablet as follows: 325 mg × 0.20 = 65 mg elemental iron per tablet To dete…	E	C	E	0	1	0
A 35-year-old woman presents with a 3-week history of fatigue, pallor, and shortness of breath. She denies any history of bleeding or changes in bowel habits. Her history is significant for a total colectomy 5 years ago due to Familial adenomatous polyposis. Her blood tests show: Hemoglobin 8.5 g/dL, MCV 110 fL, Reticulocyte count 2.2%, Serum Iron 60 Î¼g/dL, TIBC 300 Î¼g/dL, Ferritin 200 ng/mL, a…	non-calculation	Interpretation of lab results	Hard	Hematology	D	The answer is: B	Based on the presented information, the most likely cause of this patient's anemia is option B: chronic disease. The patient's history of total colectomy due to Familial adenomatous polyposis indicates that the patient may have chronic inflammation or a chronic disease process, both of which can lead to anemia of chronic disease. Anemia of chronic disease is characterized by low hemoglobin levels…	The answer is: B	The most likely cause of this patient's anemia is chronic disease (choice B). To arrive at this conclusion, let's evaluate the provided information step by step: 1. Fatigue, pallor, and shortness of breath: These symptoms are indicative of anemia, which is defined as a decrease in the number of red blood cells or hemoglobin levels, resulting in decreased oxygen-carrying capacity. 2. Colectomy 5 y…	The answer is: E	Based on the provided information, the most likely cause of this patient's anemia is option E: Hemolytic anemia. First, let's analyze the blood test results: - Hemoglobin (Hb) of 8.5 g/dL: This value falls below the normal range, indicating anemia. - Mean Corpuscular Volume (MCV) of 110 fL: This value is elevated, suggesting macrocytic anemia. - Reticulocyte count of 2.2%: This indicates increase…	B	B	E	0	0	0
A 45-year-old woman presents with fatigue, shortness of breath, and pallor. She reports a history of intermittent dark urine, especially in the morning. Physical examination reveals splenomegaly. Laboratory findings include a decreased haptoglobin level, increased indirect bilirubin, and increased reticulocyte count. Peripheral blood smear shows spherocytes. Which of the following is the most lik…	non-calculation	Diagnosis based on symptoms	Hard	Hematology	C	The answer is: C	C) Hereditary Spherocytosis	The answer is: C	The symptoms and findings described in the question point towards a hemolytic anemia, where red blood cells are being destroyed at an accelerated rate. Let's analyze each option and consider their relevance to the case: A) Iron Deficiency Anemia: Iron deficiency anemia is characterized by decreased production of red blood cells due to iron deficiency. The symptoms typically include fatigue, short…	The answer is: C	The presentation of fatigue, shortness of breath, pallor, and splenomegaly suggests a hemolytic anemia. The intermittent dark urine and the presence of spherocytes on peripheral blood smear further point towards a hereditary cause. Among the options provided, the most likely diagnosis is C) Hereditary Spherocytosis. Hereditary spherocytosis is an inherited disorder characterized by defects in the…	C	C	C	1	1	1
A 35-year-old woman comes to the clinic with a 6-month history of fatigue, pallor, and shortness of breath on exertion. She is a vegetarian and her diet is predominantly composed of vegetables and fruits. Her blood test shows a low hemoglobin level, high mean corpuscular volume, and a low reticulocyte count. Which of the following would be the most effective public health intervention to prevent …	non-calculation	Public health and preventive medicine questions	Hard	Hematology	C	The answer is: C	C) Encouraging a balanced diet including all food groups. The most effective public health intervention to prevent this condition in the general population would be to encourage a balanced diet that includes all food groups. This is because the woman's symptoms, including fatigue, pallor, and shortness of breath, suggest a possible iron deficiency anemia. Iron is an essential nutrient found in an…	The answer is: C	The symptoms described (fatigue, pallor, shortness of breath on exertion) as well as the blood test results (low hemoglobin level, high mean corpuscular volume, low reticulocyte count) are suggestive of iron deficiency anemia. This type of anemia is commonly caused by inadequate dietary intake of iron. Given that the patient is a vegetarian and her diet is predominantly composed of vegetables and…	The answer is: C	Based on the information provided, the woman's symptoms and laboratory findings suggest iron deficiency anemia. Iron deficiency anemia is commonly seen in individuals who have a vegetarian diet and do not consume enough iron-rich foods or combine iron-rich foods with vitamin C-containing foods to enhance iron absorption. Therefore, the most effective public health intervention to prevent this con…	C	C	C	1	1	1
A 70-year-old man with chronic myeloid leukemia is prescribed Imatinib, a tyrosine kinase inhibitor. The recommended dosage is 400 mg/m2 daily. The patient's body surface area (BSA) is 1.8 m2. The drug is available in 100 mg tablets. How many tablets should this patient take daily? A) 3 tablets B) 4 tablets C) 5 tablets D) 7 tablets E) 8 tablets	calculation	Drug dosage calculations	Hard	Hematology	E	The answer is: D	To calculate the number of tablets the patient should take daily, we need to first calculate the total daily dose of Imatinib and then divide it by the dose strength of each tablet. The recommended dosage is 400 mg/m2 daily, and the patient's BSA is 1.8 m2. Multiplying these values together gives us 720 mg/day (400 mg/m2 * 1.8 m2). Since the available tablet size is 100 mg, we divide the total da…	The answer is: D	To determine the number of tablets that the patient should take daily, we need to calculate the total dosage required and divide it by the dosage per tablet. Step 1: Calculate the total dosage required. The recommended dosage is 400 mg/m2, and the patient's BSA is 1.8 m2. So, the total dosage required would be: 400 mg/m2 × 1.8 m2 = 720 mg. Step 2: Determine the dosage per tablet. The drug is avai…	Apologies for the oversight. The answer is: E	To determine the number of tablets the patient should take daily, we need to calculate the total dose required and divide it by the dose of each tablet. First, we calculate the total dose required: Total dose = Recommended dosage (mg/m2) × Body surface area (m2) Total dose = 400 mg/m2 × 1.8 m2 Total dose = 720 mg Next, we calculate the number of tablets the patient should take daily: Number of ta…	D	D	E	0	0	1
A 72-year-old male patient weighing 80 kg with chronic myeloid leukemia is prescribed Imatinib. The recommended dosage is 400 mg/m2 daily. Given that the patient's Body Surface Area (BSA) is calculated using the formula: BSA (m2) = âˆš((Height(cm) x Weight(kg))/3600). If the patient's height is 170 cm, what is the appropriate daily dose of Imatinib for this patient? A. 400 mg B. 500 mg C. 600 mg …	calculation	Drug dosage calculations	Medium	Hematology	C	I apologize for the confusion. Based on the calculations provided, the appropriate daily dose of Imatinib for this patient is approximately 776 mg. Therefore, the answer is not among the provided options.	To calculate the patient's Body Surface Area (BSA), we can use the given formula: BSA (m2) = √((Height(cm) x Weight(kg))/3600). First, let's calculate the patient's BSA: BSA (m2) = √((170 cm x 80 kg)/3600) BSA (m2) = √(13600 cm kg/3600) BSA (m2) = √(3.77 cm2) BSA (m2) ≈ 1.94 cm2 Now, we can calculate the appropriate daily dose of Imatinib using the recommended dosage of 400 mg/m2: Daily dose of I…	The answer is: E	To calculate the appropriate daily dose of Imatinib for the patient, we need to calculate the patient's Body Surface Area (BSA) and then use that value to determine the dosage. Step 1: Calculate the patient's Body Surface Area (BSA) using the given formula: BSA (m2) = √((Height(cm) x Weight(kg))/3600) Height = 170 cm Weight = 80 kg BSA = √((170 x 80)/3600) BSA = √(13600/3600) BSA = √3.7778 BSA ≈ …	The answer is: E	To calculate the appropriate daily dose of Imatinib for the patient, we first need to calculate the patient's Body Surface Area (BSA). Using the formula for BSA: BSA (m2) = √((Height(cm) x Weight(kg))/3600) Height = 170 cm Weight = 80 kg BSA = √((170 x 80)/3600) = √(13600/3600) = √3.7778 ≈ 1.944 m2 Now we can calculate the appropriate daily dose of Imatinib using the recommended dosage of 400 mg/…	N	E	E	0	0	0
A 65-year-old man with chronic myeloid leukemia is prescribed imatinib, a tyrosine kinase inhibitor. The recommended dosage of imatinib is 400mg daily. The available medication comes in 100mg tablets. If the patient is prescribed this medication for a 4-week duration, how many tablets should be dispensed by the pharmacist? A) 28 tablets B) 112 tablets C) 168 tablets D) 224 tablets E) 280 tablets	calculation	Drug dosage calculations	Medium	Hematology	D	The answer is: B	To determine the number of tablets that should be dispensed by the pharmacist, we need to calculate the total number of tablets the patient will need over the 4-week duration. Given that the recommended dosage is 400mg daily and the available medication comes in 100mg tablets, the patient will need to take 4 tablets (400mg / 100mg per tablet) each day. So, over the course of 4 weeks (28 days), th…	The answer is: B	To determine the number of tablets that should be dispensed by the pharmacist, we need to calculate the total number of tablets required for the 4-week duration. Given: - Recommended dosage: 400mg daily - Available medication strength: 100mg tablets Step 1: Determine the total dosage required for 4 weeks. The patient needs to take 400mg daily, so for a 4-week duration, the total dosage required w…	The answer is: B	To calculate the number of tablets that should be dispensed for a 4-week duration, we need to determine the total number of tablets required for 4 weeks. The recommended dosage is 400mg daily, and since each tablet is 100mg, the patient will need to take 4 tablets per day (400mg/100mg per tablet). In one week, the patient will require 4 tablets/day x 7 days/week = 28 tablets. Therefore, for a 4-w…	B	B	B	0	0	0
A clinical trial is conducted to evaluate the efficacy of a new anticoagulant drug in patients with deep vein thrombosis (DVT). The trial involves 1000 patients, 500 of whom are given the new drug and the rest are given the standard treatment. At the end of the trial, it is found that 50 patients in the new drug group and 70 patients in the standard treatment group still developed DVT. Calculate …	calculation	Statistical data interpretation	Medium	Hematology	A	The answer is: A	To calculate the relative risk (RR) of developing DVT with the new drug compared to the standard treatment, we need to determine the risk of developing DVT in each group. Risk is calculated by dividing the number of patients who developed DVT by the total number of patients in each group. For the new drug group: Risk of DVT = 50/500 = 0.10 For the standard treatment group: Risk of DVT = 70/500 = …	Certainly! The answer is: A.	To calculate the relative risk (RR), we need to compare the risk of developing DVT between the new drug group and the standard treatment group. In the new drug group: - Number of patients = 500 - Number of patients who developed DVT = 50 In the standard treatment group: - Number of patients = 500 - Number of patients who developed DVT = 70 Now, let's calculate the risk of developing DVT in each g…	The answer is: A.	To calculate the relative risk (RR), we need to compare the risk of developing DVT in the new drug group to the risk in the standard treatment group. The risk of developing DVT in the new drug group is calculated by dividing the number of patients who developed DVT (50) by the total number of patients in the new drug group (500). Risk in new drug group = 50/500 = 0.1 The risk of developing DVT in…	A	A	A	1	1	1
A 65-year-old male presents with fatigue, weight loss, and night sweats. Physical examination reveals splenomegaly. Blood tests show a high white blood cell count with a predominance of mature lymphocytes. A bone marrow biopsy confirms a diagnosis of chronic lymphocytic leukemia (CLL). Which of the following is the most likely prognostic indicator for this patient? A. Age at diagnosis B. Presence…	non-calculation	Disease progression and prognosis	Medium	Hematology	D	The answer is: A	A. Age at diagnosis	The answer is: D	To determine the most likely prognostic indicator for the patient with chronic lymphocytic leukemia (CLL), we need to consider the various factors that can affect the prognosis in this condition: 1. Age at diagnosis: CLL is more common in older adults, with the median age of onset being around 70 years. However, the age at diagnosis alone is not a strong prognostic indicator. CLL can have a varia…	The answer is: D	The most likely prognostic indicator for this patient with chronic lymphocytic leukemia (CLL) is D. White blood cell count at diagnosis. CLL is a type of leukemia characterized by the accumulation of mature abnormal lymphocytes in the blood, bone marrow, lymph nodes, and other organs. The white blood cell count at diagnosis is an important prognostic indicator as it reflects the extent of disease…	A	D	D	0	1	1
A 40-year-old woman presents to the clinic with fatigue, pallor, and dyspnea on exertion. She reports a history of heavy menstrual bleeding. Laboratory tests reveal a low hemoglobin level, low serum iron, increased total iron-binding capacity, and low serum ferritin. Which of the following is the most likely underlying pathophysiological mechanism responsible for her clinical presentation? A. Dec…	non-calculation	Pathophysiology questions	Medium	Hematology	C	The answer is: C	C. Iron deficiency	The answer is: C	Step 1: Review the clinical presentation The patient presents with fatigue, pallor, and dyspnea on exertion. These symptoms suggest a decreased oxygen-carrying capacity, which can be caused by anemia. Anemia is characterized by a low hemoglobin level and can result from various underlying causes. Step 2: Review the laboratory test results The laboratory tests reveal a low hemoglobin level, low se…	The answer is: C	Based on the presented clinical presentation and laboratory results, the most likely underlying pathophysiological mechanism responsible for the patient's symptoms is iron deficiency (choice C). The patient's symptoms of fatigue, pallor, and dyspnea on exertion are consistent with anemia, which is defined as a decrease in the quantity of circulating red blood cells or a decrease in the hemoglobin…	C	C	C	1	1	1
A 45-year-old woman presents to the clinic for a routine check-up. She has a family history of hereditary spherocytosis. She is concerned about her risk of developing the condition and the possibility of passing it on to her future children. She has no symptoms of anemia or jaundice. Her physical examination is unremarkable. Hereditary spherocytosis is an autosomal dominant disorder. Which of the…	non-calculation	Public health and preventive medicine questions	Medium	Hematology	D	The answer is D.	The correct answer is D. She has a 50% chance of passing the condition to her offspring if she has the condition. Hereditary spherocytosis is an autosomal dominant disorder, which means that if a parent has the condition, there is a 50% chance of passing it on to each child they have. It does not mean that the affected individual themselves has a 50% chance of developing the condition if one of t…	The answer is: D	The correct answer is D. She has a 50% chance of passing the condition to her offspring if she has the condition. Hereditary spherocytosis is an autosomal dominant disorder, which means that if an individual has the condition, they have a 50% chance of passing it on to each of their offspring. Option A is incorrect because it states that she has a 50% chance of developing the condition herself if…	The answer is: A.	Based on the information provided, hereditary spherocytosis is an autosomal dominant disorder. Autosomal dominant disorders only require one copy of the abnormal gene to be present in order for the condition to be expressed. The correct answer is: A. She has a 50% chance of developing the condition if one of her parents has it. This is because if one of her parents has the condition, they would l…	D	D	A	1	1	0
A 42-year-old man presents to the clinic with a week history of fever, headache, and malaise. On examination, he has a maculopapular rash on his trunk and extremities, including the palms and soles. A blood sample is taken and sent for laboratory analysis. The lab results show a positive indirect immunofluorescence assay for IgM antibodies. Which of the following infectious diseases is the most l…	non-calculation	Interpretation of lab results	Easy	Infectious Diseases	B	The answer is: D	The most likely diagnosis in this case is D) Rubella. Rubella, also known as German measles, is a viral infection caused by the rubella virus. It is characterized by fever, headache, malaise, and a maculopapular rash that starts on the face and spreads to the trunk and extremities, including the palms and soles. The presence of a positive indirect immunofluorescence assay for IgM antibodies suppo…	The answer is: C	Based on the clinical presentation and the positive indirect immunofluorescence assay for IgM antibodies, the most likely diagnosis is Measles (Option C). Here's the reasoning step by step: 1) Fever, headache, and malaise are common symptoms seen in many infectious diseases. However, the presence of a maculopapular rash on the trunk and extremities, including the palms and soles, is a characteris…	The answer is: C	Based on the presenting symptoms of fever, headache, malaise, and the presence of a maculopapular rash on the trunk and extremities including the palms and soles, along with a positive indirect immunofluorescence assay for IgM antibodies, the most likely diagnosis is measles (option C). Lyme disease (option A) is caused by the bacterium Borrelia burgdorferi and typically presents with a target-li…	D	C	C	0	0	0
A 5-year-old boy has been diagnosed with a Streptococcus pneumoniae infection. The physician prescribes amoxicillin at a dosage of 50 mg/kg/day. The child weighs 20 kg. The medication is available in 250 mg tablets. How many tablets should the child be given per day? A) 1 tablet B) 2 tablets C) 3 tablets D) 4 tablets E) 5 tablets	calculation	Drug dosage calculations	Easy	Infectious Diseases	B	The answer is: D	To determine the number of tablets the child should be given per day, we need to calculate the total dosage required and divide it by the dosage per tablet. The child's weight is 20 kg, and the prescribed dosage is 50 mg/kg/day. So, the total dosage required per day is: Total dosage = 50 mg/kg/day * 20 kg = 1000 mg/day The medication is available in 250 mg tablets. Therefore, the number of tablet…	The answer is: D	To determine how many tablets should be given per day, we need to calculate the total dosage required for the child. Given: - Dosage: 50 mg/kg/day - Child's weight: 20 kg - Medication strength: 250 mg tablets Step 1: Calculate the total daily dosage required. The child's weight is 20 kg, and the prescribed dosage is 50 mg/kg/day. Total daily dosage = Child's weight (in kg) x Dosage Total daily do…	The answer is D.	To calculate the number of tablets the child should be given per day, we need to determine the total dose of amoxicillin needed and divide it by the dosage strength of the tablets. First, we need to calculate the total dose of amoxicillin needed per day. The dosage prescribed is 50 mg/kg/day, and the child weighs 20 kg. Total dose per day = dosage prescribed × weight Total dose per day = 50 mg/kg…	D	D	D	0	0	0
A 25-year-old woman presents to the emergency department with a 5-day history of fever, headache, and a stiff neck. She has a history of recurrent urinary tract infections. She reports no recent travel or sick contacts. On physical examination, her temperature is 38.5Â°C (101.3Â°F), and she has nuchal rigidity. A lumbar puncture is performed, and the cerebrospinal fluid analysis reveals increased…	non-calculation	Diagnosis based on symptoms	Easy	Infectious Diseases	C	The answer is: C	The most likely causative organism in this scenario is Escherichia coli (Choice C). The patient's history of recurrent urinary tract infections is significant because E. coli is a common cause of urinary tract infections. In this case, E. coli has likely ascended from the urinary tract to cause a urinary tract infection, leading to urosepsis, which can lead to meningitis. The clinical presentatio…	The answer is C.	Based on the presenting symptoms and the findings on lumbar puncture, the patient likely has meningitis. Meningitis is an infection of the meninges, the protective membranes covering the brain and spinal cord. The classic symptoms of meningitis include fever, headache, and a stiff neck. The cerebrospinal fluid analysis is a crucial diagnostic test in evaluating meningitis. In this case, the analy…	The answer is: C	The patient presents with a fever, headache, and a stiff neck, which are classic symptoms of meningitis. The physical examination findings of nuchal rigidity further support this diagnosis. The cerebrospinal fluid analysis shows increased white blood cells, low glucose, and high protein, which are consistent with bacterial meningitis. Gram staining reveals gram-negative rods. Gram-negative organi…	C	C	C	1	1	1
A 7-year-old boy with a recent diagnosis of Streptococcal pharyngitis is prescribed Amoxicillin. The recommended dosage for this antibiotic is 50 mg/kg/day. The child weighs 23 kg. If the medication is to be given in two divided doses per day, how many milligrams of Amoxicillin should each dose contain? A. 575 mg B. 1150 mg C. 230 mg D. 460 mg E. 920 mg	calculation	Drug dosage calculations	Easy	Infectious Diseases	A	The answer is: A.	To calculate the dosage of Amoxicillin for the child, we multiply the recommended dosage (50 mg/kg/day) by the weight of the child (23 kg). 50 mg/kg/day x 23 kg = 1150 mg/day Since the medication is to be given in two divided doses per day, we divide the total daily dosage (1150 mg) by 2. 1150 mg/day ÷ 2 = 575 mg/dose Therefore, each dose should contain 575 mg of Amoxicillin. The correct answer i…	The answer is: A	To determine the dosage per dose, we first need to calculate the total dosage required for the day. The recommended dosage for Amoxicillin for this child is 50 mg/kg/day. The child weighs 23 kg. So, the total dosage required for the day would be: Total dosage = 50 mg/kg/day × 23 kg Total dosage = 1150 mg Since the medication is to be given in two divided doses per day, each dose should contain ha…	The answer is A.	To calculate the dosage of Amoxicillin for the 7-year-old boy, we need to multiply his weight by the recommended dosage of 50 mg/kg/day. Weight of the boy: 23 kg Recommended dosage: 50 mg/kg/day Dosage calculation: 23 kg * 50 mg/kg/day = 1150 mg Since the medication is to be given in two divided doses per day, we need to divide the total dosage by 2. Each dose should contain: 1150 mg / 2 = 575 mg…	A	A	A	1	1	1
A 25-year-old man presents with fever, headache, and a stiff neck. He reports that he is a university student and lives in a dormitory. A lumbar puncture is performed and the cerebrospinal fluid (CSF) analysis shows an increase in neutrophils. Gram stain of the CSF reveals gram-negative diplococci. Which of the following is the most appropriate initial treatment? A. Ampicillin B. Ceftriaxone C. V…	non-calculation	Treatment selection	Easy	Infectious Diseases	B	The answer is: B	The most appropriate initial treatment for a suspected case of meningitis with gram-negative diplococci is B. Ceftriaxone. Gram-negative diplococci often indicate infection with Neisseria meningitidis, which is a common cause of bacterial meningitis. Ceftriaxone is the treatment of choice for this type of infection as it has good penetration into the cerebrospinal fluid and covers the most likely…	The answer is: B	Based on the patient's presentation of fever, headache, and stiff neck, along with the finding of increased neutrophils in the cerebrospinal fluid (CSF) and gram-negative diplococci on Gram stain, the most likely diagnosis is meningococcal meningitis. Meningococcal meningitis is caused by the bacterial pathogen Neisseria meningitidis, which is a gram-negative diplococcus. It is a serious infectio…	The answer is: B	Based on the patient's presentation of fever, headache, and stiff neck, along with the CSF analysis showing an increase in neutrophils and gram-negative diplococci on Gram stain, the most likely diagnosis is meningococcal meningitis. The initial treatment for meningococcal meningitis is intravenous antibiotics, specifically a third-generation cephalosporin, such as ceftriaxone (choice B) or cefot…	B	B	B	1	1	1
A 45-year-old male with a history of intravenous drug use presents to the clinic with fever, malaise, and a new heart murmur. Blood cultures are positive for Staphylococcus aureus. An echocardiogram shows vegetations on the tricuspid valve. The patient is diagnosed with infective endocarditis. According to the Duke Criteria, which of the following combinations of findings would be sufficient for …	calculation	Clinical score calculations	Easy	Infectious Diseases	B	The answer is: B	According to the Duke Criteria, the combination of findings that would be sufficient for a 'definite' diagnosis of infective endocarditis is: B) Two major criteria and one minor criterion. These criteria are used to help establish the diagnosis of infective endocarditis and are as follows: Major Criteria: - Positive blood cultures for typical microorganisms known to cause infective endocarditis (…	The answer is: C	According to the Duke Criteria, infective endocarditis can be classified as 'definite', 'possible', or 'rejected' based on a combination of clinical findings, laboratory tests, and imaging studies. Let's go through each option and determine which one is sufficient for a 'definite' diagnosis: A) One major criterion and three minor criteria This combination consists of a total of 4 criteria. Accord…	The answer is: C.	According to the Duke Criteria for the diagnosis of infective endocarditis, a 'definite' diagnosis can be made with the following combinations of findings: A) One major criterion and three minor criteria B) Two major criteria and one minor criterion C) Two major criteria and no minor criteria D) One major criterion and one minor criterion E) Three minor criteria To determine the answer, it is nec…	B	C	C	1	0	0
A 3-year-old child weighing 15 kg is diagnosed with a severe bacterial infection. The physician decides to treat the child with Amoxicillin, which is to be administered orally. The recommended dosage of Amoxicillin for severe infections is 45 mg/kg/day, divided into two doses. What is the volume (in mL) of Amoxicillin suspension (250 mg/5mL) that should be administered per dose? A. 3.5 mL B. 6.75…	calculation	Drug dosage calculations	Hard	Infectious Diseases	C	The answer is: C.	To calculate the volume of Amoxicillin suspension that should be administered per dose, we need to calculate the total dosage per day and then divide it into two equal doses. Step 1: Calculate the total dosage per day. The child weighs 15 kg, and the recommended dosage is 45 mg/kg/day. Therefore, the total dosage per day is: 45 mg/kg/day × 15 kg = 675 mg Step 2: Divide the total dosage into two e…	The answer is: B.	To find the volume of Amoxicillin suspension that should be administered per dose, we need to calculate the total daily dosage and then divide it into two equal doses. The recommended dosage of Amoxicillin for severe infections is 45 mg/kg/day. Given that the child weighs 15 kg, we can calculate the total daily dosage as follows: Total daily dosage = 45 mg/kg/day × 15 kg = 675 mg/day Now, we need…	The answer is: C.	To calculate the correct dosage of Amoxicillin suspension for the 3-year-old child, we need to follow these steps: Step 1: Calculate the total daily dosage of Amoxicillin required. The child weighs 15 kg, and the recommended dosage is 45 mg/kg/day. So, the total daily dosage would be: 45 mg/kg/day * 15 kg = 675 mg/day. Step 2: Divide the total daily dosage into two equal doses. Since the dosage i…	C	B	C	1	0	1
A 35-year-old woman presents to the clinic with a 2-week history of fever, headache, and a rash. She recalls a tick bite while hiking in the Northeastern United States a month ago. She is diagnosed with Lyme disease and is prescribed doxycycline. Despite appropriate therapy, she returns 6 weeks later with complaints of joint pain and swelling, particularly in her knee. Which of the following best…	non-calculation	Disease progression and prognosis	Hard	Infectious Diseases	C	The answer is: C.	The likely pathogenesis of the patient's new symptoms of joint pain and swelling, particularly in her knee, is immune complex deposition (option C). Lyme disease is caused by the bacterium Borrelia burgdorferi, which is transmitted through the bite of infected black-legged ticks. The initial symptoms include fever, headache, and a characteristic rash called erythema migrans. Prompt treatment with…	The answer is: C	The most likely pathogenesis of the new symptoms in this patient is immune complex deposition, as seen in option C. Step 1: Interpretation of the Clinical Presentation The patient presents with a 2-week history of fever, headache, and a rash, following a tick bite in a region known for Lyme disease. This constellation of symptoms is typical of early disseminated Lyme disease. The diagnosis of Lym…	The answer is: C	Based on the information provided, the most likely explanation for the patient's new symptoms of joint pain and swelling, particularly in her knee, is immune complex deposition (option C). Lyme disease is known to be caused by the spirochete bacteria Borrelia burgdorferi, which is typically transmitted through tick bites. The initial symptoms of fever, headache, and rash are consistent with early…	C	C	C	1	1	1
A 45-year-old man presents to the clinic with a 2-week history of night sweats, weight loss, and cough. He is a smoker and has a history of intravenous drug use. On examination, he appears cachectic and is coughing up purulent sputum. A chest X-ray reveals a cavitary lesion in the right upper lobe. Sputum cultures grow acid-fast bacilli. A subsequent sputum sample is sent for nucleic acid amplifi…	non-calculation	Interpretation of lab results	Hard	Infectious Diseases	C	I apologize for the confusion. The answer is: C	The correct answer is C) The patient will require treatment with isoniazid, rifampin, pyrazinamide, and ethambutol. The positive nucleic acid amplification testing (NAAT) for Mycobacterium tuberculosis indicates that the patient has tuberculosis (TB) infection. The absence of rifampin resistance suggests that the strain of tuberculosis is susceptible to standard first-line drugs, including isonia…	The answer is: A.	The positive result for Mycobacterium tuberculosis on nucleic acid amplification testing (NAAT) confirms the presence of tuberculosis (TB) infection in the patient. However, the negative result for rifampin resistance indicates that the patient's infection is susceptible to rifampin, which is one of the first-line drugs used to treat TB. Given this information, the appropriate treatment regimen f…	The answer is: C	The patient's clinical presentation is concerning for tuberculosis (TB), supported by the presence of night sweats, weight loss, cough, and positive acid-fast bacilli on sputum culture. The chest X-ray finding of a cavitary lesion in the right upper lobe is also characteristic of TB. The next important step is to determine the drug susceptibility of the Mycobacterium tuberculosis isolate. The nuc…	C	A	C	1	0	1
A 45-year-old man with a history of IV drug use presents with fever, malaise, and a new heart murmur. Blood cultures grow Staphylococcus aureus. An echocardiogram reveals vegetations on the tricuspid valve. Which of the following best explains the underlying pathophysiology of the patient's condition? A. The patient's immune system has failed to recognize the bacteria as foreign. B. The bacteria …	non-calculation	Pathophysiology questions	Hard	Infectious Diseases	B	The answer is B.	The correct answer is B. The bacteria have utilized a biofilm to adhere to the valve and resist immune response. In this patient, the history of IV drug use suggests that the tricuspid valve is the site of infection. Staphylococcus aureus is commonly associated with tricuspid valve endocarditis in patients with a history of IV drug use. The bacteria can adhere to the valve surface and form a biof…	The answer is: B	The correct answer is B. The bacteria have utilized a biofilm to adhere to the valve and resist immune response. This patient's presenting symptoms, history of IV drug use, and the growth of Staphylococcus aureus in blood cultures are suggestive of infective endocarditis. Infective endocarditis is an infection of the endocardium, usually involving the heart valves. In this case, vegetations, whic…	The answer is: B	From the information provided, the patient is a 45-year-old man with a history of IV drug use presenting with fever, malaise, and a new heart murmur. Blood cultures grow Staphylococcus aureus, and an echocardiogram reveals vegetations on the tricuspid valve. Given the history of IV drug use and presence of Staphylococcus aureus in the blood cultures, the most likely underlying pathophysiology of …	B	B	B	1	1	1
A 60-year-old man with a history of chronic obstructive pulmonary disease (COPD) presents to the emergency department with a 1-day history of fever, cough, and increased shortness of breath. His vital signs are: temperature 38.5Â°C, heart rate 110 bpm, respiratory rate 28/min, blood pressure 135/85 mmHg, and oxygen saturation 88% on room air. Lab tests reveal a white blood cell count of 15,000/Î¼…	calculation	Clinical score calculations	Hard	Infectious Diseases	D	The answer is D.	Based on the information provided, the patient's CURB-65 score is 3, which indicates a need for hospitalization. The factors contributing to the score include a respiratory rate ≥30/min, age ≥65 years, and an oxygen saturation of 88% on room air. This score suggests a higher risk of mortality and the need for more aggressive management, including hospitalization and consideration of ICU admission…	The answer is: A	To calculate the CURB-65 score, we assess several criteria for severity in community-acquired pneumonia (CAP): 1. Confusion: We don't have any information in the case regarding the patient's level of confusion, so we cannot assign any points for this criterion. 2. Urea level >7 mmol/L: We don't have information about the patient's urea levels, so we cannot assign any points for this criterion. 3.…	The answer is: A	To determine the patient's CURB-65 score, we need to assess five criteria: confusion, urea level, respiratory rate, blood pressure, and age. 1. Confusion: The problem does not mention any confusion, so the score is 0. 2. Urea level: The problem does not provide the patient's urea level, so we cannot assign a score for this criterion. 3. Respiratory rate: The patient's respiratory rate is 28/min, …	D	A	A	1	0	0
A 45-year-old male patient presents to the clinic with a 10-day history of fever, fatigue, and a non-productive cough. He recently returned from a trip to Africa. His chest X-ray shows a diffuse interstitial pattern. His CD4 count is 200 cells/mm3. The patient is diagnosed with Pneumocystis jirovecii pneumonia (PJP). The doctor decides to calculate the patient's A-a gradient to assess the severit…	calculation	Clinical score calculations	Hard	Infectious Diseases	D	The answer is: B	To calculate the A-a gradient, we subtract the partial pressure of carbon dioxide (PaCO2) from the partial pressure of oxygen (PaO2) in room air. The normal A-a gradient in a healthy individual breathing room air is approximately 5-15 mmHg. A-a gradient = PaO2 - PaCO2 Given that the patient's PaO2 is 60 mmHg and PaCO2 is 40 mmHg, we can calculate the A-a gradient: A-a gradient = 60 mmHg - 40 mmHg…	The answer is: D	To calculate the A-a gradient, we need to subtract the partial pressure of oxygen in the alveoli (PAO2) from the partial pressure of oxygen in the arterial blood (PaO2). First, we can calculate the PAO2 using the alveolar gas equation: PAO2 = [(PB - PH2O) × FiO2] - (PaCO2 / R) Where: PB = barometric pressure (usually 760 mmHg at sea level) PH2O = water vapor pressure (usually 47 mmHg at body temp…	The answer is: D	To calculate the A-a gradient, we need to subtract the partial pressure of oxygen in the alveoli (PAO2) from the partial pressure of oxygen in the arterial blood (PaO2). The formula for calculating the A-a gradient is as follows: A-a gradient = PaO2 - (1.2 x PaCO2) - PaO2FiO2 In this case, the patient is breathing room air, so the FiO2 can be assumed to be 0.21 (21%). First, we need to calculate …	B	D	D	0	1	1
A new diagnostic test for Lyme disease has been developed. In a study of 1,000 individuals, 100 tested positive for Lyme disease. Among those who tested positive, 80 had Lyme disease as confirmed by a gold standard test, while 20 did not. Among the 900 who tested negative, 850 were healthy, and 50 actually had Lyme disease. What is the positive predictive value (PPV) of this new test? A. 0.60 B. …	calculation	Diagnostic test calculations	Medium	Infectious Diseases	C	The answer is: C.	To calculate the positive predictive value (PPV), we need to use the formula: PPV = True Positives / (True Positives + False Positives) In this case, the true positives are the 80 individuals who actually have Lyme disease, while the false positives are the 20 individuals who do not have Lyme disease but tested positive. So, the PPV = 80 / (80 + 20) = 80 / 100 = 0.80 Therefore, the correct answer…	The answer is: C	To calculate the positive predictive value (PPV) of the new test for Lyme disease, we need to use the following formula: PPV = (True Positives) / (True Positives + False Positives) In this case, the true positives are the individuals who tested positive for Lyme disease and actually had the disease (80), and the false positives are the individuals who tested positive but did not have the disease …	The answer is: C.	To calculate the positive predictive value (PPV), we need to determine the proportion of individuals who tested positive for Lyme disease and actually had the disease. From the information given: - Out of 1,000 individuals, 100 tested positive for Lyme disease. - Among those who tested positive, 80 had Lyme disease confirmed by a gold standard test, while 20 did not. - Among the 900 who tested ne…	C	C	C	1	1	1
A 65-year-old man presents with a 4-day history of fever, cough, and shortness of breath. He has a history of chronic obstructive pulmonary disease (COPD) and hypertension. On examination, his temperature is 38.5Â°C, heart rate 110/min, respiratory rate 30/min, and blood pressure 90/60 mmHg. His chest X-ray reveals right lower lobe consolidation. Laboratory reports show a WBC count of 13,000/mm3.…	calculation	Clinical score calculations	Medium	Infectious Diseases	C	The answer is: E.	According to the CURB-65 scoring system, the severity of pneumonia is assessed based on the following criteria: C - Confusion: Is the patient mentally disoriented? U - Urea > 7 mmol/L (BUN > 20 mg/dL): Is the patient's blood urea nitrogen elevated? R - Respiratory Rate ≥ 30 breaths per minute: Is the patient's respiratory rate elevated? B - Blood Pressure (systolic BP < 90 mmHg or diastolic BP ≤ …	The answer is: C.	To calculate the CURB-65 score, we consider the following factors: 1. Confusion: Is the patient mentally altered? (Yes = 1 point, No = 0 points) 2. Urea: Is the blood urea nitrogen (BUN) level greater than 7 mmol/L? (Yes = 1 point, No = 0 points) 3. Respiratory rate: Is the respiratory rate greater than or equal to 30 breaths per minute? (Yes = 1 point, No = 0 points) 4. Blood pressure: Is the pa…	The answer is: C	To determine the CURB-65 score, we need to assess five parameters: Confusion, Urea, Respiratory rate, Blood pressure, and Age. Let's break down the information given in the problem: 1. Confusion: No information is provided about the patient's mental status, so we assume there is no confusion. This factor is assessed as 0 points. 2. Urea: No information is provided about the patient's urea level. …	E	C	C	0	1	1
A 25-year-old woman presents to the clinic with a 3-day history of fever, malaise, and a rash that started on her face and spread to her trunk and extremities. The rash is maculopapular and blanches under pressure. She also reports joint pain in her hands and wrists. She recently returned from a hiking trip in the Northeastern United States. Which of the following is the most likely pathophysiolo…	non-calculation	Pathophysiology questions	Medium	Infectious Diseases	E	The answer is: E	The most likely pathophysiological mechanism of her condition is E) Formation of immune complexes. Based on the clinical presentation of fever, malaise, and a maculopapular rash that started on her face and spread to her trunk and extremities, along with joint pain in her hands and wrists, the most likely diagnosis is Lyme disease. Lyme disease is caused by the bacterium Borrelia burgdorferi, whi…	The answer is: D	Based on the patient's symptoms, it is important to consider infectious causes, particularly those that are associated with a fever, rash, and joint pain. The fact that the patient recently returned from a hiking trip in the Northeastern United States raises the possibility of exposure to tick-borne illnesses. Of the options given, the most likely pathophysiological mechanism in this case is inva…	The answer is: D	Given the patient's symptoms of fever, malaise, rash, and joint pain, along with the recent history of a hiking trip in the Northeastern United States, we can consider this as a possible infectious disease. The presentation of a maculopapular rash that started on the face and spread to the trunk and extremities, along with joint pain, raises suspicion for Lyme disease. Lyme disease is caused by t…	E	D	D	1	0	0
A 45-year-old male presents with high fever, headache, and a stiff neck. He reports that he has been camping in the woods of New England for the past week. Examination reveals a rash with a target-like appearance. What is the most likely pathophysiological mechanism of the patient's symptoms? A) Invasion and lysis of red blood cells B) Toxin-mediated damage C) Direct invasion of bacteria into the…	non-calculation	Pathophysiology questions	Medium	Infectious Diseases	C	The answer is: C	The most likely pathophysiological mechanism of the patient's symptoms is C) Direct invasion of bacteria into the central nervous system. The combination of high fever, headache, stiff neck, and a rash with a target-like appearance is highly suggestive of Lyme disease, which is caused by the bacterium Borrelia burgdorferi. In Lyme disease, bacteria can directly invade the central nervous system, …	The answer is: D	Based on the patient's symptoms and history, the most likely diagnosis is Lyme disease. Lyme disease is caused by the transmission of the bacterium Borrelia burgdorferi through the bite of infected black-legged ticks. The tick vector is commonly found in wooded and grassy areas in northeastern and north-central parts of the United States. The characteristic rash with a target-like appearance, cal…	The answer is: C	Based on the patient's symptoms and the presence of a rash with a target-like appearance, the most likely pathophysiological mechanism of the patient's symptoms is Lyme disease. Lyme disease is caused by the bacteria Borrelia burgdorferi, which is transmitted to humans through the bite of infected black-legged ticks. The bacteria can invade and spread throughout the body, leading to systemic symp…	C	D	C	1	0	1
A 45-year-old man with a history of intravenous drug use presents to the clinic with a one-week history of fever, night sweats, and weight loss. On examination, he is found to have a new cardiac murmur. Blood cultures grow Staphylococcus aureus. Which of the following is the most appropriate next step in management? A) Start antiretroviral therapy immediately B) Perform a transthoracic echocardio…	non-calculation	Public health and preventive medicine questions	Medium	Infectious Diseases	B	The answer is: B	B) Perform a transthoracic echocardiogram	The answer is: B	The most appropriate next step in management for this patient is B) Perform a transthoracic echocardiogram. This patient's history of intravenous drug use, along with the presence of fever, night sweats, weight loss, and a new cardiac murmur, raises concern for infective endocarditis (IE). Blood cultures growing Staphylococcus aureus, a common causative organism for IE, further supports this diag…	The answer is B	Based on the given information, the patient has a history of intravenous drug use and is presenting with fever, night sweats, weight loss, and a new cardiac murmur. These findings are concerning for infective endocarditis. Blood cultures growing Staphylococcus aureus further support this diagnosis. The most appropriate next step in management for this patient is to perform a transthoracic echocar…	B	B	B	1	1	1
A 55-year-old man with a history of HIV is diagnosed with Pneumocystis jiroveci pneumonia. His weight is 70 kg. The recommended dosage of Trimethoprim-Sulfamethoxazole (TMP-SMX) for moderate to severe Pneumocystis pneumonia is 15-20 mg/kg/day of the trimethoprim component, divided into three to four doses per day. If the physician decides to give the patient a dose of 20 mg/kg/day divided into fo…	calculation	Drug dosage calculations	Medium	Infectious Diseases	C	The answer is: C	To calculate the dosage of trimethoprim (TMP) per dose, you need to know the patient's weight and the recommended dosage range. In this case, the patient weighs 70 kg, and the recommended dosage range is 15-20 mg/kg/day of the trimethoprim component, divided into three to four doses per day. Given that the physician decides to give the patient a dose of 20 mg/kg/day divided into four doses, you c…	The answer is: C.	To calculate the dosage of trimethoprim that the patient should receive per dose, we will follow the recommended dosage guidelines. Step 1: Calculate the total dosage of trimethoprim per day. The recommended dosage is 20 mg/kg/day, and the patient's weight is 70 kg. Total dosage per day = 20 mg/kg/day x 70 kg = 1400 mg/day Step 2: Divide the total dosage by the number of doses per day. The recomm…	The answer is C.	To calculate the dosage of trimethoprim for the patient, we first need to determine the total daily dosage of trimethoprim. For a 70 kg patient, the recommended dosage is 15-20 mg/kg/day. In this case, the physician has decided to administer the high end of the recommended dosage, which is 20 mg/kg/day. So, the patient's total daily dosage of trimethoprim would be: Total daily dosage of trimethop…	C	C	C	1	1	1
A 45-year-old woman presents to the clinic with complaints of fatigue, weight gain, and constipation. She also reports feeling cold all the time. Laboratory tests reveal a high TSH level and a low free T4 level. Which of the following is the most likely diagnosis? A. Graves' disease B. Hashimoto's thyroiditis C. Hyperthyroidism D. Pituitary adenoma E. Thyroid cancer	non-calculation	Interpretation of lab results	Easy	Internal Medicine	B	The answer is: B	Based on the symptoms and laboratory test results, the most likely diagnosis in this case is B. Hashimoto's thyroiditis. Hashimoto's thyroiditis is an autoimmune disease where the immune system attacks the thyroid gland, leading to an underactive thyroid (hypothyroidism). The symptoms of fatigue, weight gain, constipation, feeling cold, and the high TSH and low free T4 levels align with this diag…	The answer is: B	Based on the symptoms and laboratory findings, the most likely diagnosis in this case is Hashimoto's thyroiditis (Choice B). Let's go through the reasoning step by step: 1. Fatigue: Fatigue is a common symptom of thyroid disorders, among which hypothyroidism (underactive thyroid) is associated with low energy levels. 2. Weight gain and constipation: These are also common symptoms of hypothyroidis…	The answer is: B	Based on the symptoms and laboratory tests, the most likely diagnosis is B. Hashimoto's thyroiditis. Hashimoto's thyroiditis is an autoimmune disorder where the body's immune system attacks the thyroid gland, leading to hypothyroidism. The symptoms of fatigue, weight gain, constipation, and feeling cold all the time are consistent with hypothyroidism. The high TSH level indicates that the pituita…	B	B	B	1	1	1
A clinical trial is conducted to evaluate the efficacy of a new antihypertensive drug. 1000 patients with hypertension are randomly assigned to receive either the new drug (Group A) or a placebo (Group B). After 6 months, 100 patients in Group A and 150 patients in Group B developed a stroke. What is the absolute risk reduction (ARR) of stroke with the use of the new antihypertensive drug? A) 0.0…	calculation	Statistical data interpretation	Easy	Internal Medicine	A	The answer is A) 0.05.	To calculate the absolute risk reduction (ARR), we need to subtract the risk of stroke in Group A (new drug) from the risk of stroke in Group B (placebo). The risk of stroke in Group A is calculated by dividing the number of patients who developed a stroke (100) by the total number of patients in Group A (1000): 100/1000 = 0.1. The risk of stroke in Group B is calculated by dividing the number of…	The answer is: A	To calculate the absolute risk reduction (ARR) of stroke with the use of the new antihypertensive drug, we need to compare the incidence of stroke between Group A (new drug) and Group B (placebo). First, we need to calculate the incidence of stroke in Group A. Out of the 1000 patients in this group, 100 developed a stroke. Therefore, the incidence of stroke in Group A is 100/1000 = 0.1 or 10%. Ne…	The answer is: A	To calculate the absolute risk reduction (ARR), we need to find the difference in the risk of stroke between the two groups. In Group A (new drug), 100 out of 1000 patients developed a stroke, which means the risk of stroke in Group A is 100/1000 = 0.1. In Group B (placebo), 150 out of 1000 patients developed a stroke, which means the risk of stroke in Group B is 150/1000 = 0.15. Now, we can calc…	A	A	A	1	1	1
A 52-year-old male presents with chronic cough and shortness of breath. His past medical history includes a 30-year pack history of smoking and occupational exposure to asbestos. A chest X-ray reveals a mass in the right lung. A biopsy of the mass shows malignant cells with a high nucleus-to-cytoplasm ratio and keratin pearls. Which of the following is the most likely diagnosis? A) Adenocarcinoma…	non-calculation	Pathophysiology questions	Easy	Internal Medicine	B	The answer is: B	The most likely diagnosis in this case is B) Squamous cell carcinoma of the lung. This is based on the patient's history of smoking, occupational exposure to asbestos, and the biopsy findings. Squamous cell carcinoma of the lung is strongly associated with smoking, and occupational exposure to asbestos increases the risk of developing squamous cell carcinoma. The histological findings of malignan…	The answer is: D	Based on the information provided, the most likely diagnosis for this patient is D) Mesothelioma. The patient's history of occupational exposure to asbestos is a key clue in determining the diagnosis. Occupational exposure to asbestos is a known risk factor for developing mesothelioma, a type of cancer that arises from the mesothelial cells that line the outer surface of the lungs and other organ…	The answer is: D	Based on the provided information, the most likely diagnosis for this patient would be D) Mesothelioma. The patient's occupational exposure to asbestos, in combination with his smoking history, puts him at a high risk for developing mesothelioma. The presence of a mass in the right lung, along with the characteristics of the malignant cells observed in the biopsy (high nucleus-to-cytoplasm ratio …	B	D	D	1	0	0
A 45-year-old male with a 20 pack-year smoking history comes to the clinic for a routine check-up. He has no complaints and his physical examination is unremarkable. According to the U.S. Preventive Services Task Force (USPSTF) guidelines, which of the following is the most appropriate screening test to recommend for this patient? A) Chest X-ray B) Sputum cytology C) Low-dose computed tomography …	non-calculation	Public health and preventive medicine questions	Easy	Internal Medicine	C	The answer is: C	The correct answer is C) Low-dose computed tomography (CT) scan. According to the U.S. Preventive Services Task Force (USPSTF) guidelines, low-dose CT scan is the most appropriate screening test for individuals who meet specific criteria, such as being between the ages of 55 and 80 years, having a 30 pack-year smoking history, and currently smoking or having quit within the past 15 years. However…	The answer is: C	According to the U.S. Preventive Services Task Force (USPSTF) guidelines, the most appropriate screening test for a 45-year-old male with a 20 pack-year smoking history is C) Low-dose computed tomography (CT) scan. Step 1: Age and smoking history The patient is 45 years old and has a significant smoking history of 20 pack-years. The USPSTF guidelines recommend screening for lung cancer in adults …	Certainly! Based on the information provided, the most appropriate screening test to recommend for this patient is: The answer is: N/A (No screening is recommended)	Based on the information provided, the most appropriate screening test to recommend for this patient, according to the U.S. Preventive Services Task Force (USPSTF) guidelines, is a low-dose computed tomography (CT) scan. The USPSTF recommends annual screening for lung cancer with low-dose CT scan in adults aged 55 to 80 years who have a 30 pack-year smoking history and currently smoke or have qui…	C	C	N	1	1	0
A new diagnostic test for a rare disease has been developed. In a population of 1,000 individuals, the test correctly identifies 90 out of 100 people with the disease (true positives) and correctly identifies 800 out of 900 people without the disease (true negatives). What is the sensitivity of this new diagnostic test? A) 80% B) 85% C) 90% D) 95% E) 100%	calculation	Diagnostic test calculations	Easy	Internal Medicine	C	The answer is C.	The sensitivity of a diagnostic test represents the proportion of individuals with the disease who are correctly identified as positive by the test. In this case, the test correctly identifies 90 out of 100 people with the disease, which means the sensitivity is 90%. Therefore, the correct answer is C) 90%.	The answer is: C	To determine the sensitivity of the diagnostic test, we need to calculate the proportion of individuals with the disease who are correctly identified as positive by the test. In this case, the test correctly identifies 90 out of 100 people with the disease (true positives). Therefore, the sensitivity can be calculated as: Sensitivity = (True Positives / (True Positives + False Negatives)) * 100 I…	The answer is: A	To calculate the sensitivity of a diagnostic test, we need to divide the number of true positives by the total number of individuals with the disease. In this case, the test correctly identifies 90 out of 100 people with the disease, so the sensitivity is: (90 true positives) / (100 total with the disease) = 90% Therefore, the correct answer is A) 80%.	C	C	A	1	1	0
A 70-year-old man with a history of chronic obstructive pulmonary disease (COPD) presents to the emergency department with a 2-day history of increased shortness of breath and purulent sputum production. His vitals are: temperature 38.5Â°C (101.3Â°F), heart rate 110/min, respiratory rate 28/min, blood pressure 140/90 mmHg, and oxygen saturation 88% on room air. Laboratory tests show a white blood…	calculation	Clinical score calculations	Easy	Internal Medicine	C	The answer is C.	To calculate the CURB-65 score, we need to assess five criteria: confusion, urea >7 mmol/L, respiratory rate ≥30/min, low blood pressure (systolic <90 mmHg or diastolic ≤60 mmHg), and age ≥65 years. Each criterion that is met counts for 1 point. In this case, the patient meets the criteria for three points: respiratory rate ≥30/min, low blood pressure (systolic ≥90 mmHg but diastolic >60 mmHg), a…	The answer is A.	The CURB-65 score is a validated tool used to assess the severity of community-acquired pneumonia and determine the appropriate level of care. It evaluates five different parameters: Confusion, Urea >7 mmol/L, Respiratory rate ≥30 breaths/min, low Blood pressure (systolic <90 mmHg or diastolic ≤60 mmHg), and age ≥65 years. Each parameter is assigned one point, and the total score indicates the se…	The answer is: A	To calculate the CURB-65 score, we need to assess specific criteria for severity of pneumonia: Confusion: Is the patient confused? (Yes = 1 point, No = 0 points) Urea: Is the blood urea nitrogen (BUN) level greater than 7 mmol/L? (Yes = 1 point, No = 0 points) Respiratory rate: Is the respiratory rate equal to or greater than 30 breaths per minute? (Yes = 1 point, No = 0 points) Blood pressure: I…	C	A	A	1	0	0
A 72-year-old male with a history of chronic kidney disease (CKD) presents with anemia. His doctor prescribes Erythropoiesis-Stimulating Agent (ESA) to treat the anemia associated with CKD. The initial dose is 50 units/kg three times a week. The patient weighs 70 kg. However, due to his CKD, his drug clearance rate is reduced by 30%. How much ESA should be administered per week, taking into accou…	calculation	Drug dosage calculations	Hard	Internal Medicine	D	The answer is: A	To calculate the adjusted dose of ESA per week taking into account the reduced drug clearance, we need to multiply the initial dose by the reduction factor. Reduction factor = 1 - (reduction percentage / 100) Reduction factor = 1 - (30 / 100) = 1 - 0.3 = 0.7 Adjusted dose per week = Initial dose per week * Reduction factor Adjusted dose per week = 50 units/kg * 70 kg * 3 times (per week) * 0.7 Ad…	Certainly! Based on the calculations provided, the adjusted weekly dose of ESA for the patient with reduced clearance rate is approximately 150,000 units. Therefore, the correct answer is C) 15,000 units.	To determine the amount of ESA that should be administered per week, we need to first calculate the reduced clearance rate. Given that the patient's clearance rate is reduced by 30%, we can calculate the new clearance rate as follows: Reduced Clearance Rate = Clearance Rate - (Clearance Rate * 0.30) We know that the initial dose is 50 units/kg three times a week, and the patient weighs 70 kg. So,…	My apologies for the confusion. The correct answer is B) 4,550 units.	To calculate the amount of ESA that should be administered per week, we need to take into account the reduced drug clearance rate of 30%. First, we calculate the initial dose of ESA for the patient: 50 units/kg x 70 kg = 3500 units three times a week. Next, we calculate the reduced drug clearance rate: 3500 units x 0.3 = 1050 units. Finally, we add the reduced drug clearance rate to the initial d…	A	C	B	0	0	0
A 70-year-old man with a history of chronic kidney disease (CKD) is diagnosed with a deep vein thrombosis (DVT). His creatinine clearance is calculated to be 30 mL/min. The physician decides to initiate treatment with enoxaparin, a low molecular weight heparin. The recommended dosage of enoxaparin for DVT treatment is 1 mg/kg subcutaneously every 12 hours, but needs to be adjusted in patients wit…	calculation	Drug dosage calculations	Hard	Internal Medicine	B	The answer is: B	The patient's weight is 70 kg, and the recommended dosage of enoxaparin for DVT treatment in patients with renal impairment is 1 mg/kg once daily. So, the patient should receive 1 mg/kg x 70 kg = 70 mg of enoxaparin once daily. Therefore, the patient should receive 70 mg of enoxaparin in 24 hours. The correct answer is B. 70 mg.	The answer is: B	To calculate the appropriate dosage of enoxaparin for the patient, we first need to determine if the patient's renal function is impaired based on their creatinine clearance. The creatinine clearance is a measure of how well the kidneys are functioning and can be calculated using the Cockcroft-Gault equation: Creatinine clearance (mL/min) = [(140 - age) x weight (kg)] / (72 x serum creatinine) Gi…	The answer is: B.	To determine the dosage of enoxaparin for the patient, we need to consider the patient's weight and renal function. The recommended dosage for DVT treatment with enoxaparin is 1 mg/kg every 12 hours. Since the patient's weight is 70 kg, we can calculate the total daily dosage as follows: 1 mg/kg * 70 kg = 70 mg/day However, the patient has renal impairment with a creatinine clearance of 30 mL/min…	B	B	B	1	1	1
A 50-year-old man presents with a 2-week history of progressive dyspnea and dry cough. He has a past medical history of type 2 diabetes mellitus and hypertension. He smokes 1 pack of cigarettes per day for the past 30 years. On examination, his oxygen saturation is 90% on room air, and lung auscultation reveals diffuse inspiratory crackles. Chest X-ray shows bilateral interstitial infiltrates. Hi…	non-calculation	Treatment selection	Hard	Internal Medicine	B	The answer is: E	The most appropriate next step in the management of this patient is E. Perform lung transplantation. The clinical presentation and imaging findings are consistent with idiopathic pulmonary fibrosis (IPF). IPF is a chronic, progressive lung disease characterized by fibrosis and scarring of the lung tissue. It typically affects middle-aged and older individuals and is more common in smokers. The pa…	The answer is: B	Based on the patient's history, physical examination, and imaging findings, the most likely diagnosis is idiopathic pulmonary fibrosis (IPF). IPF is a chronic, progressive, and irreversible interstitial lung disease characterized by fibrosis and inflammation of the lung tissue. The next step in the management of this patient would be to start antifibrotic therapy, as it is the only treatment opti…	The answer is: B	This patient is presenting with dyspnea and dry cough, along with risk factors such as smoking, suggestive of interstitial lung disease (ILD). The chest X-ray and high-resolution CT scan findings are consistent with usual interstitial pneumonia (UIP), which is the most common pattern seen in idiopathic pulmonary fibrosis (IPF). The most appropriate next step in the management of this patient woul…	E	B	B	0	1	1
A 52-year-old man with a history of chronic obstructive pulmonary disease (COPD) presents to the clinic for a routine check-up. He has been smoking 2 packs of cigarettes daily for the past 30 years. His BMI is 27, and he reports no regular exercise. His blood pressure is 130/85 mmHg. His total cholesterol is 220 mg/dL, HDL cholesterol is 35 mg/dL, and LDL cholesterol is 160 mg/dL. Calculate the p…	calculation	Clinical score calculations	Hard	Internal Medicine	E	Based on the information provided, the answer is: C	To calculate the 10-year ASCVD risk using the Pooled Cohort Equations, we need the patient's age, sex, race, total cholesterol, HDL cholesterol, systolic blood pressure, treatment for hypertension, and current smoking status. Although the patient's age is given as 52, we do not have information about the patient's sex, race, or treatment for hypertension. Therefore, we cannot accurately calculate…	Apologies for any confusion, but I'm unable to provide a single letter answer based on the analysis provided. Since we are missing important information such as sex and race, we cannot accurately calculate the patient's 10-year risk for ASCVD using the Pooled Cohort Equations.	To calculate the 10-year risk for developing atherosclerotic cardiovascular disease (ASCVD) using the Pooled Cohort Equations, we need to consider several factors: age, sex, race, total cholesterol, HDL cholesterol, systolic blood pressure, antihypertensive medication use, and smoking status. Let's analyze each factor for the patient and calculate the risk. 1. Age: The patient is 52 years old. 2.…	The answer is: B	To calculate the patient's 10-year risk for developing atherosclerotic cardiovascular disease (ASCVD) using the Pooled Cohort Equations, we need to consider the following risk factors: 1. Age: The patient is 52 years old. 2. Sex: The patient's sex is not provided, and being male would increase the risk. 3. Tobacco smoking: The patient has a history of smoking 2 packs of cigarettes daily for the p…	C	S	B	0	0	0
A 65-year-old woman with a history of rheumatoid arthritis, treated with methotrexate, presents with a 2-week history of worsening shortness of breath and non-productive cough. Chest X-ray reveals bilateral interstitial infiltrates. High-resolution CT shows patchy ground-glass opacities and traction bronchiectasis. Pulmonary function tests show a restrictive pattern with reduced diffusion capacit…	non-calculation	Disease progression and prognosis	Hard	Internal Medicine	B	The answer is: B	The most likely prognosis for this patient is B. Gradual progression with a median survival of 5 years. The clinical presentation of shortness of breath, non-productive cough, bilateral interstitial infiltrates on chest X-ray, and findings of patchy ground-glass opacities and traction bronchiectasis on high-resolution CT suggest the diagnosis of rheumatoid arthritis-associated interstitial lung d…	The answer is: B	Based on the patient's history of rheumatoid arthritis and the findings on imaging and pulmonary function tests, the most likely diagnosis is methotrexate-induced lung disease. Methotrexate is a commonly used medication for the treatment of rheumatoid arthritis, but it can cause lung toxicity in some patients. The bilateral interstitial infiltrates seen on the chest X-ray and the patchy ground-gl…	The answer is: B	Based on the patient's clinical presentation and imaging findings, the most likely diagnosis is rheumatoid arthritis-associated interstitial lung disease (RA-ILD). The presence of bilateral interstitial infiltrates, patchy ground-glass opacities, and traction bronchiectasis on imaging, along with a restrictive pattern on pulmonary function tests, are characteristic of RA-ILD. In terms of prognosi…	B	B	B	1	1	1
A 64-year-old man presents to the emergency department with severe abdominal pain. He has a history of chronic pancreatitis and alcoholism. His vitals are stable, but he appears distressed. Lab results show elevated serum amylase and lipase. His liver function tests are within normal limits, but his serum calcium is low. Which of the following is the most likely cause of his hypocalcemia? A) Mala…	non-calculation	Interpretation of lab results	Hard	Internal Medicine	C	The answer is: B	The most likely cause of hypocalcemia in this patient is chronic pancreatitis. Chronic pancreatitis can lead to impaired calcium absorption in the intestines due to the lack of pancreatic enzymes necessary for the proper digestion and absorption of nutrients, including calcium. This malabsorption can result in hypocalcemia.	The answer is: A	To determine the most likely cause of the hypocalcemia in this patient, we need to consider the patient's medical history and the overall clinical picture. The patient's history of chronic pancreatitis and alcoholism is important information. Chronic pancreatitis can lead to malabsorption of nutrients, including calcium, due to impaired exocrine pancreatic function. Alcoholism can also contribute…	The answer is: D	The patient's presentation of severe abdominal pain, elevated serum amylase and lipase, history of chronic pancreatitis and alcoholism, and normal liver function tests suggests acute exacerbation of chronic pancreatitis as the cause of his symptoms. However, the most likely cause of his hypocalcemia based on the provided information is hypoparathyroidism. Hypoparathyroidism is a condition charact…	B	A	D	0	0	0
A 65-year-old male patient presents with a 2-week history of progressive dyspnea and fatigue. His medical history includes hypertension and type 2 diabetes mellitus. Physical examination reveals jugular venous distention, bilateral pedal edema and a third heart sound. Laboratory findings show elevated B-type natriuretic peptide levels. An echocardiogram shows left ventricular dilation and reduced…	non-calculation	Treatment selection	Medium	Internal Medicine	C	The answer is: C	Based on the patient's symptoms, physical examination findings, and laboratory results, the most appropriate initial treatment for this patient's condition would be option C) Lisinopril. The patient is presenting with symptoms and signs of congestive heart failure (CHF) with left ventricular dysfunction, which is likely due to systolic dysfunction. Lisinopril is an angiotensin-converting enzyme (…	The answer is: C.	Based on the clinical presentation and findings, the patient is likely experiencing symptoms of heart failure with reduced ejection fraction (HFrEF). The features of jugular venous distention, pedal edema, and a third heart sound are suggestive of fluid overload, which is commonly seen in patients with HFrEF. The first-line treatment for HFrEF is usually an angiotensin-converting enzyme inhibitor…	The answer is: C	Based on the history and physical examination findings, as well as the laboratory and imaging results, this patient is presenting with symptoms consistent with congestive heart failure (CHF). CHF is characterized by fluid overload, reduced cardiac output, and signs of fluid congestion such as jugular venous distention, pedal edema, and a third heart sound. The initial treatment for CHF with reduc…	C	C	C	1	1	1
A 45-year-old man presents to the clinic with a 3-month history of fatigue, weight loss, and night sweats. Physical examination reveals generalized lymphadenopathy and hepatosplenomegaly. Laboratory studies show a white blood cell count of 100,000/mm3 with 90% lymphocytes. A peripheral blood smear reveals lymphocytes with smudged 'basket cells'. The most likely diagnosis is due to a mutation in w…	non-calculation	Pathophysiology questions	Medium	Internal Medicine	C	The answer is: C	The correct answer is C) BCR-ABL. The clinical presentation described, along with the presence of lymphocytes with smudged 'basket cells' on peripheral blood smear, is highly suggestive of chronic lymphocytic leukemia (CLL). CLL is a malignancy of mature B lymphocytes and is characterized by the clonal expansion of these cells in the bone marrow, blood, and lymphoid tissues. The BCR-ABL gene muta…	The answer is: B	The most likely diagnosis for this patient is chronic lymphocytic leukemia (CLL). CLL is a type of cancer that affects the white blood cells, specifically lymphocytes. Key findings in this patient's history include fatigue, weight loss, and night sweats, which are commonly seen in CLL. Physical examination findings of generalized lymphadenopathy (enlarged lymph nodes) and hepatosplenomegaly (enla…	The answer is: B	Based on the clinical presentation and findings on physical examination and laboratory studies, the most likely diagnosis is chronic lymphocytic leukemia (CLL). CLL is characterized by fatigue, weight loss, night sweats, generalized lymphadenopathy, and hepatosplenomegaly. The peripheral blood smear findings of lymphocytes with smudged "basket cells" are typical of CLL. The mutation commonly asso…	C	B	B	1	0	0
A 65-year-old man with a history of hypertension and diabetes mellitus presents to the emergency department with severe chest pain. His vital signs are as follows: blood pressure 150/90 mmHg, pulse 110 bpm, respirations 22/min, temperature 37.0Â°C (98.6Â°F), and oxygen saturation 94% on room air. His EKG shows ST-segment elevation in leads II, III, and aVF. He is diagnosed with an ST-elevation my…	calculation	Clinical score calculations	Medium	Internal Medicine	D	The answer is: E.	To calculate the GRACE risk score for this patient, we will use the given values and multiply them by the corresponding weightage mentioned in the calculation formula. Age (per 5 years) x 9 = (65/5) x 9 = 117 Heart Rate (per 10 bpm) x 7 = (110/10) x 7 = 77 Systolic Blood Pressure (per 10 mmHg) x -3 = (150/10) x -3 = -45 Creatinine (per 1 mg/dL) x 14 = 1.5 x 14 = 21 Killip class (per class) x 14 =…	The answer is: E.	To calculate the patient's estimated 6-month post-discharge mortality risk using the GRACE risk score, we need to assign values to each variable and perform the necessary calculations. Age (per 5 years) x 9: The patient's age is 65, so we divide it by 5 and multiply the result by 9: 65/5 = 13 x 9 = 117 Heart Rate (per 10 bpm) x 7: The patient's heart rate is 110 bpm, so we divide it by 10 and mul…	The answer is: E	To calculate the 6-month post-discharge mortality risk using the GRACE risk score, we need to assign a value to each of the given parameters and calculate the sum. Age: 65 years (per 5 years) x 9 = 45 Heart Rate: 110 bpm (per 10 bpm) x 7 = 77 Systolic Blood Pressure: 150 mmHg (per 10 mmHg) x -3 = -45 Creatinine: 1.5 mg/dL (per 1 mg/dL) x 14 = 21 Killip class: II (per class) x 14 = 28 Cardiac arre…	E	E	E	0	0	0
A new diagnostic test for a rare disease has been developed. The disease has a prevalence of 5 in 10,000 in the general population. The test has a sensitivity of 95% and a specificity of 98%. A patient in the general population tests positive. What is the probability that this patient actually has the disease? A) 0.5% B) 1.0% C) 1.5% D) 2.0% E) 2.5%	calculation	Diagnostic test calculations	Medium	Internal Medicine	B	The answer is: E) 2.5%.	To determine the probability that the patient actually has the disease given a positive test result, we need to use Bayes' theorem. Let's assume there are 10,000 people in the general population. Out of these, 5 people have the disease and 9,995 people do not have the disease. The sensitivity of the test is 95%, which means it correctly identifies 95% of the people who have the disease. Therefore…	The answer is: E	To calculate the probability that the patient actually has the disease, we can use Bayes' theorem. Bayes' theorem allows us to update our prior probability (prevalence of the disease) based on new evidence (the positive test result). Let's assign variables to our probabilities: P(D) = Prevalence of the disease = 5 in 10,000 = 0.05% P(Pos|D) = Sensitivity of the test = 95% P(Neg|no D) = Specificit…	The answer is: not listed among the options provided.	To solve this problem, we can use Bayes' theorem. Bayes' theorem allows us to calculate the probability of an event given additional information. Let's break down the information given in the problem. Prevalence of the disease: 5 in 10,000 (or 0.05%) Sensitivity of the test: 95% (meaning that 95% of the people with the disease will test positive) Specificity of the test: 98% (meaning that 98% of …	E	E	N	0	0	0
A 45-year-old woman presents to her primary care physician with complaints of fatigue, weight gain, and increased sensitivity to cold for the past few months. She also reports constipation and dry skin. Physical examination reveals a slow heart rate, non-pitting edema of the lower extremities, and a delayed relaxation phase of the deep tendon reflexes. Laboratory studies show increased TSH and de…	non-calculation	Diagnosis based on symptoms	Medium	Internal Medicine	B	The answer is: B	The most likely diagnosis in this case is B) Hashimoto's thyroiditis. Hashimoto's thyroiditis is an autoimmune disorder characterized by the destruction of the thyroid gland by autoantibodies. This results in hypothyroidism, which is supported by the patient's symptoms of fatigue, weight gain, increased sensitivity to cold, constipation, and dry skin. The physical examination findings of a slow h…	The answer is: B	Based on the patient's symptoms and physical examination findings, the most likely diagnosis is B) Hashimoto's thyroiditis. Let's go through the reasoning step by step: 1. Fatigue, weight gain, and increased sensitivity to cold: These symptoms are suggestive of hypothyroidism, which is a condition characterized by an underactive thyroid gland. The thyroid gland produces hormones that regulate met…	The answer is: B	The patient's symptoms of fatigue, weight gain, increased sensitivity to cold, constipation, and dry skin suggest hypothyroidism. The physical examination findings of a slow heart rate, non-pitting edema, and delayed relaxation phase of the deep tendon reflexes further support this diagnosis. The laboratory studies reveal an increased level of TSH (thyroid-stimulating hormone) and a decreased lev…	B	B	B	1	1	1
A recent study was conducted to determine the correlation between high blood pressure and heart disease in a population of 10,000 individuals. Out of these, 2,000 individuals were diagnosed with heart disease, and 1,500 of these had high blood pressure. If an individual from this population is chosen at random, what is the probability that they have heart disease given they have high blood pressu…	calculation	Statistical data interpretation	Medium	Internal Medicine	C	The answer is: A	To find the probability of an individual having heart disease given they have high blood pressure, we need to use the formula for conditional probability. Conditional probability = (Number of individuals with heart disease and high blood pressure) / (Number of individuals with high blood pressure) In this case, the number of individuals with heart disease and high blood pressure is given as 1,500…	The answer is: B	To find the probability that a randomly chosen individual from the population has heart disease given they have high blood pressure, we need to use the concept of conditional probability. We have been given that out of the 10,000 individuals in the population: - 2,000 individuals have heart disease - 1,500 of the individuals with heart disease also have high blood pressure The probability of an i…	The answer is: C.	To solve this problem, we need to use the concept of conditional probability. We are given that out of the 10,000 individuals, 2,000 have heart disease and 1,500 with heart disease have high blood pressure. First, we need to determine the probability of having high blood pressure given heart disease. This can be calculated as 1,500 (individuals with both heart disease and high blood pressure) div…	A	B	C	0	0	1
A 70-year-old woman with chronic kidney disease is prescribed a medication that is primarily excreted by the kidneys. The normal dosage for this medication is 100 mg daily. The patient's creatinine clearance is calculated to be 30 ml/min. If the normal creatinine clearance is 120 ml/min, what should be her adjusted daily dosage of the medication? A. 25 mg B. 30 mg C. 50 mg D. 75 mg E. 100 mg	calculation	Drug dosage calculations	Easy	Nephrology	A	Apologies for the confusion. The correct answer is A, 25 mg.	The adjusted daily dosage of the medication for the 70-year-old woman with chronic kidney disease should be calculated based on her reduced creatinine clearance. To determine the adjusted dosage, we use the equation: Adjusted dosage = (Creatinine clearance of patient / Normal creatinine clearance) × Normal dosage Substituting the values given in the question: Adjusted dosage = (30 ml/min / 120 ml…	The answer is: A	To adjust the daily dosage of a medication for a patient with reduced renal function, you need to consider the patient's creatinine clearance (CrCl). The CrCl is a measure of how well the kidneys are able to filter waste products from the blood. It is calculated based on the patient's serum creatinine level, age, weight, and gender. In this case, the patient's CrCl is calculated to be 30 ml/min. …	The answer is A.	To calculate the adjusted dosage of the medication for the patient with chronic kidney disease, we need to consider the patient's creatinine clearance. Creatinine clearance is a measure of kidney function and is used to estimate how well the kidneys are able to filter waste products from the blood. In this case, the patient's creatinine clearance is 30 ml/min, compared to the normal value of 120 …	A	A	A	1	1	1
A 75-year-old man with chronic kidney disease is prescribed a medication that is primarily excreted by the kidneys. The normal dosage for this medication is 200 mg/day for a patient with normal renal function. The patient's estimated glomerular filtration rate (eGFR) is 25 mL/min/1.73 m^2. If the drug dosage needs to be adjusted according to the patient's renal function, what should be the new do…	calculation	Drug dosage calculations	Easy	Nephrology	A	The answer is: A	The correct answer would be A) 50 mg/day. In patients with impaired renal function, a dosage adjustment is required for medications that are primarily excreted by the kidneys. The dosage is typically reduced in proportion to the decrease in renal function. To calculate the new dose, we can use the Cockcroft-Gault equation, which estimates renal function based on serum creatinine, age, weight, and…	The answer is: A	The new dose of the medication needs to be adjusted based on the patient's renal function, specifically their estimated glomerular filtration rate (eGFR). The eGFR is a measure of how well the kidneys are able to filter waste products from the blood. In this scenario, the patient's eGFR is 25 mL/min/1.73 m^2, which indicates a significant decline in renal function. When the eGFR falls below 30 mL…	The answer is: A	Based on the information provided, the patient has chronic kidney disease, which affects their renal function. The medication in question is primarily excreted by the kidneys. In patients with decreased renal function, adjusting the dosage of medications that are primarily excreted by the kidneys is necessary to prevent toxicity. The patient's eGFR is 25 mL/min/1.73 m^2, which indicates moderate …	A	A	A	1	1	1
A 45-year-old male with a history of type 2 diabetes mellitus and hypertension presents with fatigue, anorexia, and nausea. His blood pressure is 150/90 mmHg, and laboratory tests show a serum creatinine of 3.0 mg/dL (increased from a baseline of 1.0 mg/dL six months ago). A diagnosis of chronic kidney disease is made. Which of the following would be the most appropriate initial treatment for thi…	non-calculation	Treatment selection	Easy	Nephrology	A	The answer is: A	A. Angiotensin-converting enzyme (ACE) inhibitors The most appropriate initial treatment for this patient's chronic kidney disease with hypertension would be an ACE inhibitor. ACE inhibitors have proven benefit in managing hypertension in patients with chronic kidney disease, as they can help decrease proteinuria, delay disease progression, and reduce the risk of cardiovascular events. ACE inhibi…	The answer is: A	In this case, the patient presents with symptoms of fatigue, anorexia, nausea, and an elevated blood pressure. The laboratory test also shows an increased serum creatinine level, suggesting impaired kidney function. Therefore, the most appropriate initial treatment for this patient's condition would be to target the underlying cause of the kidney disease and the hypertension. The most common caus…	The answer is: A	Based on the patient's history of type 2 diabetes mellitus and hypertension, and the presenting symptoms of fatigue, anorexia, and nausea, along with an elevated blood pressure and serum creatinine, the most appropriate initial treatment for this patient's condition would be Angiotensin-converting enzyme (ACE) inhibitors. ACE inhibitors are the recommended first-line treatment for patients with c…	A	A	A	1	1	1
A 45-year-old man presents to the clinic with complaints of fatigue, loss of appetite, and nausea. His blood pressure is 145/95 mmHg. Laboratory tests show the following: Blood urea nitrogen: 45 mg/dL, Creatinine: 2.5 mg/dL, Sodium: 140 mEq/L, Potassium: 5.5 mEq/L, Chloride: 105 mEq/L, Bicarbonate: 22 mEq/L, Albumin: 3.5 g/dL, Glucose: 98 mg/dL. Urinalysis shows 2+ proteinuria. Which of the follo…	non-calculation	Interpretation of lab results	Easy	Nephrology	B	The answer is: A	Based on the patient's symptoms and laboratory findings, the most likely diagnosis is chronic kidney disease (CKD). CKD is characterized by a gradual loss of kidney function over time, resulting in impaired filtration and regulation of waste products, electrolytes, and fluid balance. The elevated blood pressure, proteinuria (2+ proteinuria), and laboratory findings of elevated blood urea nitrogen…	The answer is: B	Based on the symptoms and laboratory tests provided, the most likely diagnosis is chronic kidney disease (CKD). Here's the step-by-step reasoning: 1. Symptom Analysis: - Fatigue, loss of appetite, and nausea are common symptoms seen in CKD. These symptoms often occur due to the accumulation of waste products in the blood, leading to a feeling of malaise. - Hypertension (high blood pressure) is al…	The answer is: C	Based on the symptoms and laboratory findings described, the most likely diagnosis for this patient is C) Nephrotic syndrome. Nephrotic syndrome is characterized by the presence of significant proteinuria, which is indicated by the 2+ proteinuria on urinalysis. This often leads to hypoalbuminemia, which is reflected by the low albumin level of 3.5 g/dL in this case. The elevated blood urea nitrog…	A	B	C	0	1	0
A new diagnostic test for chronic kidney disease (CKD) is being evaluated in a clinical study. The test was performed on 100 patients known to have CKD and 100 patients without CKD. The test correctly identified 80 patients with CKD (true positives) and 90 patients without CKD (true negatives). How many false positives were there in this study? A) 5 B) 10 C) 20 D) 30 E) 40	calculation	Diagnostic test calculations	Easy	Nephrology	B	The answer is: B	The test correctly identified 90 patients without CKD (true negatives). This means that there were 10 patients without CKD who were incorrectly identified as having CKD (false positives). Therefore, the answer is B) 10 false positives.	The answer is: B	To determine the number of false positives in this study, we need to calculate the number of patients without CKD who were incorrectly identified as having CKD (false positives). Given that the test correctly identified 90 patients without CKD (true negatives), we can subtract this number from the total number of patients without CKD (100) to find the number of false positives. Number of false po…	The answer is: B	To determine the number of false positives in the study, we need to identify the number of patients without CKD (non-CKD) who were incorrectly identified as having CKD by the diagnostic test. We are given that the test correctly identified 90 patients without CKD (true negatives). Therefore, the remaining patients without CKD were incorrectly identified as having CKD. The total number of patients…	B	B	B	1	1	1
A 45-year-old male with a history of uncontrolled hypertension presents to the clinic with complaints of fatigue, loss of appetite, and occasional nausea. On examination, you note pallor and mild lower limb edema. His blood pressure is 160/90 mm Hg. Laboratory findings reveal elevated serum creatinine and reduced glomerular filtration rate, indicative of chronic kidney disease (CKD). What is the …	non-calculation	Disease progression and prognosis	Easy	Nephrology	B	The answer is B.	The most likely long-term prognosis for this patient if his hypertension remains uncontrolled is progression to end-stage renal disease (B). Uncontrolled hypertension is a significant risk factor for the progression of chronic kidney disease (CKD). Over time, the elevated blood pressure causes damage to the small blood vessels and filters in the kidneys, leading to a decline in kidney function. I…	The answer is: B	From the given information, we can conclude that the patient's uncontrolled hypertension has resulted in chronic kidney disease (CKD) with symptoms such as fatigue, loss of appetite, and elevated serum creatinine. The prognosis for this patient depends on the management of his hypertension. If his hypertension remains uncontrolled, it is likely to further damage the kidneys and lead to progressio…	The answer is B.	Based on the patient's history of uncontrolled hypertension and laboratory findings of elevated serum creatinine and reduced glomerular filtration rate, it is likely that the patient already has some degree of kidney damage. If his hypertension remains uncontrolled, it will likely further exacerbate the kidney damage. The most likely long-term prognosis for this patient, if his hypertension remai…	B	B	B	1	1	1
A 47-year-old woman with a history of hypertension and type 2 diabetes mellitus is diagnosed with chronic kidney disease (CKD). She is started on an angiotensin-converting enzyme (ACE) inhibitor to slow the progression of her CKD. Despite treatment, her glomerular filtration rate (GFR) continues to decline over the next few years. Which of the following factors is most likely contributing to the …	non-calculation	Disease progression and prognosis	Hard	Nephrology	B	The answer is: B	B) Progression of underlying hypertension and diabetes is the most likely factor contributing to the progression of her CKD despite treatment with an ACE inhibitor. Hypertension and diabetes are the leading causes of CKD, and uncontrolled blood pressure and glucose levels can further damage the kidneys. It is important to manage these underlying conditions to slow the progression of CKD. While fa…	The answer is: B	B) Progression of underlying hypertension and diabetes. The most likely factor contributing to the progression of the patient's CKD despite treatment is the progression of underlying hypertension and diabetes. Hypertension and diabetes are two of the most common causes of CKD. The presence of these underlying conditions puts the patient at risk for further kidney damage. Even with treatment, if t…	The answer is: B	In this case, we have a 47-year-old woman with a history of hypertension and type 2 diabetes mellitus who has been diagnosed with chronic kidney disease (CKD). She is started on an angiotensin-converting enzyme (ACE) inhibitor to slow the progression of her CKD. However, despite treatment, her glomerular filtration rate (GFR) continues to decline over the next few years. To determine which factor…	B	B	B	1	1	1
A 45-year-old man with a history of type 2 diabetes mellitus and hypertension presents with increasing fatigue and swelling in his legs. Laboratory tests reveal a serum creatinine level of 2.9 mg/dL, blood urea nitrogen of 28 mg/dL, and urine albumin-to-creatinine ratio of 300 mg/g. An ultrasound shows bilateral small kidneys with increased echogenicity. Which of the following is the most appropr…	non-calculation	Treatment selection	Hard	Nephrology	A	The answer is: B	Based on the patient's history of type 2 diabetes, hypertension, fatigue, leg swelling, elevated serum creatinine, and abnormal urine albumin-to-creatinine ratio, the most likely diagnosis is diabetic nephropathy, which is a common cause of chronic kidney disease (CKD). The presence of bilateral small kidneys with increased echogenicity on ultrasound is suggestive of chronic kidney disease. In ma…	The answer is: A	The clinical scenario described suggests a possible diagnosis of diabetic nephropathy, a common complication of poorly controlled diabetes mellitus. The key findings include a history of type 2 diabetes mellitus, hypertension, fatigue, swelling in the legs (indicative of fluid retention), elevated serum creatinine and blood urea nitrogen levels, increased urine albumin-to-creatinine ratio (indica…	The answer is: A	This patient is presenting with fatigue, leg swelling, and laboratory findings consistent with chronic kidney disease (CKD). The small kidneys with increased echogenicity seen on ultrasound suggest the underlying cause is likely to be chronic kidney disease due to diabetic nephropathy. The first step in management of diabetic nephropathy is to initiate renin-angiotensin-aldosterone system (RAAS) …	B	A	A	0	1	1
A 55-year-old man with a history of hypertension and diabetes is suspected of having chronic kidney disease. A diagnostic test is performed with the following characteristics: sensitivity of 90%, specificity of 85%, and a prevalence of chronic kidney disease in this population of 10%. If the test comes back positive, what is the approximate post-test probability that this patient truly has chroni…	calculation	Diagnostic test calculations	Hard	Nephrology	B	I apologize for the confusion. Based on the calculations provided, the approximate post-test probability that this patient truly has chronic kidney disease is 40%. Thus, the answer would be: The answer is not provided in the options above.	To determine the post-test probability, we can use the formula: Post-test probability = (Sensitivity x Prevalence) / [(Sensitivity x Prevalence) + (1 - Specificity) x (1 - Prevalence)] Plugging in the given values: Sensitivity = 0.90 Specificity = 0.85 Prevalence = 0.10 Post-test probability = (0.90 x 0.10) / [(0.90 x 0.10) + (1 - 0.85) x (1 - 0.10)] Post-test probability = 0.09 / [0.09 + 0.15 x …	The answer is: B	To calculate the post-test probability, we need to use the concept of positive predictive value (PPV), which takes into account the sensitivity, specificity, and prevalence of the disease. 1. Sensitivity: This refers to the ability of the test to correctly identify individuals with the disease. In this case, the sensitivity is given as 90%. 2. Specificity: This refers to the ability of the test t…	The answer is: A.	To solve this problem, we can use Bayes' theorem. Bayes' theorem allows us to update our estimated probability (post-test probability) based on new information (test results). Let's represent the given information: Sensitivity = 90% = 0.9 (probability of a positive test result given the presence of chronic kidney disease) Specificity = 85% = 0.85 (probability of a negative test result given the a…	T	B	A	0	1	0
A 45-year-old man with a history of chronic hypertension and type 2 diabetes mellitus presents with complaints of persistent fatigue, loss of appetite and swelling of the feet. His blood pressure is 150/90 mm Hg, and his blood glucose level is 180 mg/dL. His serum creatinine level is 2.2 mg/dL (normal: 0.9-1.3 mg/dL). Urinalysis shows proteinuria. Which of the following is the most likely long-te…	non-calculation	Disease progression and prognosis	Hard	Nephrology	B	The answer is: B	B) Chronic Kidney Disease	The answer is: B	Based on the patient's medical history and presentation, the most likely long-term complication if his condition continues to progress without intervention is B) Chronic Kidney Disease. Here's the step-by-step reasoning: 1. The patient has a history of chronic hypertension and type 2 diabetes mellitus, which are both risk factors for kidney disease. Hypertension can damage the blood vessels in th…	The answer is: B	This patient's history of hypertension and diabetes, along with symptoms of fatigue, loss of appetite, and swelling of the feet, raise concern for kidney disease. The elevated blood pressure and glucose levels further support this suspicion. The serum creatinine level of 2.2 mg/dL is above the normal range, indicating impaired kidney function. The presence of proteinuria on urinalysis also indica…	B	B	B	1	1	1
A 70-year-old male patient with chronic kidney disease (CKD) is prescribed a medication that is primarily excreted by the kidneys. The patient's creatinine clearance is calculated to be 30 mL/min. The standard dose of this medication for a patient with normal renal function (creatinine clearance of 120 mL/min) is 100 mg every 12 hours. What should be the adjusted dose for this patient with CKD to…	calculation	Drug dosage calculations	Hard	Nephrology	B	The answer is: A	The adjusted dose for a patient with CKD can be estimated using the Cockcroft-Gault formula. The formula is as follows: Adjusted dose = Standard dose × (CrCl / 120) In this case, the patient's creatinine clearance (CrCl) is 30 mL/min, and the standard dose is 100 mg every 12 hours. Using the formula: Adjusted dose = 100 mg every 12 hours × (30 mL/min / 120 mL/min) Adjusted dose = 100 mg every 12 …	The answer is A.	To calculate the adjusted dose for a patient with chronic kidney disease (CKD), we need to consider the patient's creatinine clearance. Creatinine clearance is a measure of how efficiently the kidneys are able to filter creatinine from the blood. In this case, the patient's creatinine clearance is calculated to be 30 mL/min, which is significantly lower than the normal value of 120 mL/min. This s…	The answer is: A	To calculate the adjusted dose for the patient with CKD, we need to consider the patient's creatinine clearance compared to normal renal function. Creatinine clearance is a measure of the efficiency of the kidneys in removing creatinine from the blood. It is used to estimate the glomerular filtration rate (GFR) and is commonly used to adjust medication dosages for patients with renal impairment. …	A	A	A	0	0	0
A 65-year-old man with a history of hypertension and type 2 diabetes mellitus presents to the clinic with fatigue and anorexia. His blood pressure is 140/90 mmHg. Laboratory investigations reveal serum creatinine of 2.0 mg/dL and a urine protein/creatinine ratio of 2.5. His body weight is 70 kg. Calculate the patient's estimated Glomerular Filtration Rate (eGFR) using the Modification of Diet in …	calculation	Clinical score calculations	Hard	Nephrology	B	The answer is: A	To calculate the estimated Glomerular Filtration Rate (eGFR) using the MDRD Study equation, we use the following formula: eGFR = 175 x (serum creatinine)^(-1.154) x (age)^(-0.203) x (0.742 if female) x (1.210 if African American) In this case, the patient's serum creatinine level is 2.0 mg/dL. We don't know the patient's age or ethnicity, so we'll assume he is a non-African American male. eGFR = …	The answer is: B	To calculate the estimated Glomerular Filtration Rate (eGFR) using the Modification of Diet in Renal Disease (MDRD) Study equation, you will need the patient's serum creatinine, age, gender, and race. In this case, we have only been provided with the serum creatinine level. The formula for eGFR using the MDRD Study equation is as follows: eGFR = 175 × (serum creatinine)^(-1.154) × (age)^(-0.203) …	The answer is: A	To calculate the estimated Glomerular Filtration Rate (eGFR) using the MDRD study equation, we need to use the following formula: eGFR (mL/min/1.73 m^2) = 175 x (serum creatinine)^-1.154 x (age)^-0.203 x (0.742 if female) x (1.210 if African-American) In this case, we don't have information regarding the patient's gender or ethnicity, so we'll assume the patient is male and not African-American. …	A	B	A	0	1	0
A 60-year-old man with chronic kidney disease is prescribed a drug that is primarily excreted by the kidneys. The man's creatinine clearance is calculated to be 30 mL/min, which is half the average rate seen in healthy adults. If the standard dosage of the drug for an adult with normal renal function is 500 mg every 12 hours, what should be the adjusted dosage for this patient? A) 250 mg every 12…	calculation	Drug dosage calculations	Medium	Nephrology	A	The answer is: A	Based on the patient's creatinine clearance, which is half the average rate seen in healthy adults, the dosage of the drug should be adjusted to ensure that it is cleared from the body effectively. The standard dosage for an adult with normal renal function is 500 mg every 12 hours. Since the patient's creatinine clearance is reduced, the dosage should be adjusted downwards. To determine the adju…	The answer is A.	To determine the adjusted dosage for a patient with chronic kidney disease, we need to consider the patient's kidney function, specifically, their creatinine clearance. Creatinine clearance is a measure of how efficiently the kidneys filter waste products from the blood. In healthy adults, the average creatinine clearance is approximately 60 mL/min. In this case, the patient's creatinine clearanc…	The answer is: A.	To determine the adjusted dosage for this patient, we need to consider his decreased renal function. The creatinine clearance reflects the kidneys' ability to filter waste products, including drugs, from the blood. Since the patient's creatinine clearance is 30 mL/min, which is half the average rate seen in healthy adults, it indicates that his kidneys are functioning at 50%. When a drug is prima…	A	A	A	1	1	1
A new diagnostic test for chronic kidney disease (CKD) is being studied. In a population of 1,000 people, 100 people have CKD. The test correctly identifies 80 people with CKD (true positives) and incorrectly identifies 30 people without CKD as having the disease (false positives). What is the positive predictive value (PPV) of this test? A) 72.7% B) 80% C) 73.3% D) 66.7% E) 76.9%	calculation	Diagnostic test calculations	Medium	Nephrology	A	The answer is: A	To calculate the positive predictive value (PPV), we need to use the formula: PPV = True Positives / (True Positives + False Positives) * 100 In this case, the true positives are correctly identified CKD cases, which is 80. The false positives are the cases incorrectly identified as having CKD, which is 30. Using the formula, the PPV is: PPV = 80 / (80 + 30) * 100 = 80 / 110 * 100 = 72.7% So the …	The answer is A) 72.7%.	To calculate the positive predictive value (PPV), we need to use the formula: PPV = (True Positives) / (True Positives + False Positives) * 100 Given that the test correctly identifies 80 people with CKD (true positives) and incorrectly identifies 30 people without CKD as having the disease (false positives), we can substitute these values into the formula: PPV = (80) / (80 + 30) * 100 PPV = 80 /…	The answer is: C	To find the positive predictive value (PPV) of the test, we need to calculate the proportion of people who have a positive test result and actually have CKD. Out of the 1,000 people in the population, 100 have CKD. The test correctly identifies 80 people with CKD (true positives). However, the test also falsely identifies 30 people without CKD as having the disease (false positives). The total nu…	A	A	C	1	1	0
A 55-year-old man presents with fatigue, loss of appetite, and difficulty concentrating. He also mentions a decrease in urine output over the last few weeks. His blood pressure is 145/95 mmHg. Laboratory findings show serum creatinine of 2.8 mg/dL, blood urea nitrogen (BUN) of 36 mg/dL, and a GFR of 35 mL/min. Urinalysis reveals proteinuria. Which of the following is the most likely diagnosis? A)…	non-calculation	Diagnosis based on symptoms	Medium	Nephrology	B	The answer is: B	B) Chronic Kidney Disease The clinical presentation of fatigue, loss of appetite, difficulty concentrating, and decreased urine output, along with the laboratory findings of elevated serum creatinine, BUN, and decreased GFR, are consistent with chronic kidney disease (CKD). Additionally, the presence of proteinuria on urinalysis further supports this diagnosis. Acute tubular necrosis (Option A) t…	The answer is: B	Based on the presented symptoms and laboratory findings, the most likely diagnosis is Chronic Kidney Disease (CKD). Let's go through the reasoning step by step: 1. Symptoms: - Fatigue: This can be a result of anemia, which is common in CKD due to decreased production of erythropoietin by the kidneys. - Loss of appetite: Resulting from uremia, a build-up of toxins in the blood due to impaired kidn…	The answer is: B	Based on the presentation and laboratory findings, the most likely diagnosis is B) Chronic Kidney Disease. The patient's symptoms of fatigue, loss of appetite, and difficulty concentrating, along with the presence of proteinuria, suggest kidney dysfunction. The elevated blood pressure, decreased urine output, and lab findings of elevated serum creatinine, BUN, and reduced GFR further support the …	B	B	B	1	1	1
A 55-year-old man presents with fatigue, weight loss, and foamy urine. On examination, his blood pressure is 150/90 mm Hg. Laboratory tests reveal proteinuria, hypoalbuminemia, and hyperlipidemia. A renal biopsy is performed and reveals diffuse thickening of the glomerular basement membrane and spike formation on silver staining. The disease progression in this patient is most likely to lead to w…	non-calculation	Disease progression and prognosis	Medium	Nephrology	B	The answer is: B	B) End-stage renal disease	The answer is C) Pulmonary embolism.	Based on the clinical features and renal biopsy findings, this patient is most likely suffering from a condition called nephrotic syndrome. Nephrotic syndrome is defined by the presence of heavy proteinuria (>3.5 g/day), hypoalbuminemia, hyperlipidemia, and edema. In this case, the finding of diffuse thickening of the glomerular basement membrane and spike formation on silver staining suggests th…	The answer is B.	Based on the clinical presentation and findings from the renal biopsy, the patient is most likely suffering from a condition known as membranous nephropathy. Membranous nephropathy is characterized by the thickening of the glomerular basement membrane, leading to leaky kidneys and proteinuria. The most likely complication of membranous nephropathy is end-stage renal disease (ESRD). This occurs as…	B	C	B	1	0	1
A 70-year-old male with chronic kidney disease is prescribed a medication with a half-life of 8 hours. The drug is primarily excreted by the kidneys. His creatinine clearance is calculated to be 30 mL/min, which is approximately 50% of the normal value. If the standard dosage of the drug is 100 mg every 8 hours, what should be the adjusted dose for this patient? A) 25 mg every 8 hours B) 50 mg ev…	calculation	Drug dosage calculations	Medium	Nephrology	B	The answer is: A	The adjusted dose for this patient should be 25 mg every 8 hours (Option A). The half-life of a drug is the time it takes for the concentration of the drug in the body to decrease by 50%. In this case, the half-life is 8 hours. Creatinine clearance is a measure of kidney function, and since this patient has chronic kidney disease with a creatinine clearance of 30 mL/min (50% of normal value), it …	The answer is: C.	To determine the adjusted dose for this patient with chronic kidney disease, we need to consider the reduced creatinine clearance and the drug's half-life. 1. Creatinine clearance (CrCl) is a measure of kidney function and is used to determine drug dosages in patients with renal impairment. The CrCl for this patient is 30 mL/min, which is approximately 50% of the normal value. 2. Since the drug i…	The answer is: B) 50 mg every 8 hours.	To determine the appropriate adjusted dose for the patient, we need to consider the decreased kidney function and the drug's half-life. The patient's creatinine clearance is calculated to be 30 mL/min, which is approximately 50% of the normal value. This indicates that the patient has significant impaired kidney function. Since the drug is primarily excreted by the kidneys, decreased kidney funct…	A	C	B	0	0	1
A 45-year-old male with a history of type 2 diabetes and hypertension presents with fatigue and generalized weakness. His blood pressure is 150/95 mmHg. Laboratory tests reveal elevated serum creatinine and blood urea nitrogen levels. Urinalysis shows proteinuria and microscopic hematuria. Renal biopsy demonstrates nodular glomerulosclerosis. Which of the following pathophysiological mechanisms i…	non-calculation	Pathophysiology questions	Medium	Nephrology	C	The answer is: E	The correct answer is E. Activation of the renin-angiotensin-aldosterone system. This patient's presentation is consistent with diabetic nephropathy, a common complication of type 2 diabetes. The pathophysiology of diabetic nephropathy involves the activation of the renin-angiotensin-aldosterone system (RAAS). Hyperglycemia, along with other factors, leads to increased synthesis and release of re…	The answer is: C	Based on the presentation and laboratory findings, the most likely pathophysiological mechanism responsible for this patient's condition is option C, hyperglycemia-induced basement membrane thickening. Let's go through the reasoning step by step. The patient has a history of type 2 diabetes and hypertension. Both of these conditions are risk factors for the development of diabetic nephropathy, a …	The answer is: A	Based on the patient's history of type 2 diabetes and hypertension, along with the laboratory findings suggesting kidney dysfunction, the most likely pathophysiological mechanism responsible for this patient's condition is hyperglycemia-induced basement membrane thickening. In patients with type 2 diabetes, chronically elevated blood glucose levels can lead to damage to the small blood vessels, i…	E	C	A	0	1	0
A 65-year-old man presents with a 6-month history of progressive memory loss, difficulty finding words, and getting lost in familiar places. His wife also reports that he has been more irritable and withdrawn. His past medical history is unremarkable, and he takes no medications. Physical examination is normal. Neurological examination shows impairment in short-term memory and language. Laborator…	non-calculation	Interpretation of lab results	Easy	Neurology	B	The answer is: B	The most likely diagnosis in this case is B. Alzheimer's disease. The patient's symptoms of progressive memory loss, difficulty finding words, getting lost in familiar places, irritability, and withdrawal are consistent with Alzheimer's disease. Alzheimer's disease is a neurodegenerative disorder characterized by the accumulation of beta-amyloid plaques and neurofibrillary tangles, which contain …	The answer is: B	Based on the presenting symptoms and the findings from the cerebrospinal fluid analysis, the most likely diagnosis is Alzheimer's disease (Choice B). Alzheimer's disease is a progressive neurodegenerative disorder that primarily affects memory and cognition. In this case, the patient is presenting with a 6-month history of progressive memory loss, difficulty finding words, and getting lost in fam…	The answer is: B	The patient is a 65-year-old man presenting with progressive memory loss, difficulty finding words, and getting lost in familiar places, along with changes in behavior such as irritability and withdrawal. These signs and symptoms are suggestive of a neurodegenerative disorder. Laboratory tests including blood count, liver function, and thyroid function are normal, ruling out systemic causes. The …	B	B	B	1	1	1
A 70 kg patient has been diagnosed with Parkinson's disease and the neurologist has decided to start the patient on Levodopa. The recommended dosage of Levodopa is 20 mg/kg/day divided into 3 equal doses. What is the total daily dosage of Levodopa for this patient? A. 500 mg B. 1000 mg C. 1400 mg D. 2000 mg E. 2800 mg	calculation	Drug dosage calculations	Easy	Neurology	C	The answer is: C	To calculate the total daily dosage of Levodopa for this patient, we need to multiply the patient's weight by the recommended dosage of 20 mg/kg/day. Total daily dosage = 20 mg/kg/day x 70 kg = 1400 mg/day Therefore, the correct answer is C. 1400 mg	The answer is: C	To calculate the total daily dosage of Levodopa for a 70 kg patient, we need to multiply the patient's weight by the recommended dosage of Levodopa (20 mg/kg/day). Step 1: Calculate the recommended dosage for the patient's weight = 20 mg/kg/day x 70 kg = 1,400 mg/day Step 2: Divide the total daily dosage into 3 equal doses = 1,400 mg/day / 3 doses = 467 mg/dose (rounded to the nearest whole numbe…	Apologies for the confusion. Based on the calculations provided, the answer is: The correct answer is not among the options provided.	To find the total daily dosage of Levodopa for the patient, we need to multiply the patient's weight by the recommended dosage per kg and then divide by 3 (since it needs to be divided into 3 equal doses). Total daily dosage = (Patient's weight in kg) * (Recommended dosage per kg) / 3 Patient's weight = 70 kg Recommended dosage per kg = 20 mg/kg/day Total daily dosage = (70 kg) * (20 mg/kg/day) /…	C	C	T	1	1	0
A 45-year-old man comes to the clinic complaining of difficulty in buttoning his shirt and occasional tripping while walking. He has a family history of similar symptoms in his father. Upon examination, the physician notes muscle wasting and fasciculations in his hands. The most likely diagnosis is a neurodegenerative disease affecting which of the following areas of the nervous system? A) Basal …	non-calculation	Public health and preventive medicine questions	Easy	Neurology	C	The answer is: C	The most likely diagnosis in this case is a neurodegenerative disease affecting the anterior horn cells. The symptoms described (muscle wasting, fasciculations) are characteristic of lower motor neuron involvement, which are associated with diseases affecting the anterior horn cells of the spinal cord. The most common example of such a disease is amyotrophic lateral sclerosis (ALS). Option C, ant…	The answer is: C.	The presentation of difficulty in buttoning the shirt, fasciculations, and muscle wasting in the hands suggests a neurodegenerative disease affecting the motor neurons. Based on the family history and the symptoms described, the most likely diagnosis is Amyotrophic Lateral Sclerosis (ALS), also known as Lou Gehrig's disease. In ALS, there is degeneration of the anterior horn cells, which are loca…	The answer is: C.	Based on the provided information, the patient's symptoms of difficulty in buttoning his shirt, occasional tripping while walking, muscle wasting, and fasciculations in his hands suggest a neurodegenerative disease affecting the anterior horn cells of the spinal cord. The anterior horn cells are responsible for voluntary muscle control and are located in the spinal cord. Damage or degeneration of…	C	C	C	1	1	1
A 70 kg patient with Parkinson's disease has been prescribed Levodopa, a drug used to increase dopamine levels in the brain. The recommended dosage is 20 mg/kg/day, divided into 3 equal doses. How many milligrams of Levodopa should the patient receive per dose? A) 466.67 mg B) 500 mg C) 600 mg D) 700 mg E) 800 mg	calculation	Drug dosage calculations	Easy	Neurology	A	The answer is: A)	To calculate the dosage of Levodopa per dose, we need to multiply the patient's weight (70 kg) by the recommended dosage (20 mg/kg/day), and then divide it by the number of doses (3). Dosage per dose = (Weight × Recommended dosage) / Number of doses = (70 kg × 20 mg/kg/day) / 3 = 1400 mg/day / 3 = 466.67 mg Therefore, the patient should receive approximately 466.67 mg of Levodopa per dose. The an…	The answer is: A	To determine the dosage of Levodopa per dose, we need to multiply the patient's weight (70 kg) by the recommended dosage (20 mg/kg/day) and then divide it by the number of doses (3 doses). Step 1: Calculate the total daily dosage: Total daily dosage = weight of patient (kg) x recommended dosage (mg/kg/day) Total daily dosage = 70 kg x 20 mg/kg/day Total daily dosage = 1400 mg/day Step 2: Divide t…	The answer is: A	To calculate the dosage of Levodopa for the patient, we need to find the total daily dosage and divide it by the number of doses per day. First, we need to calculate the total daily dosage of Levodopa for the patient: Total daily dosage = recommended dosage (20 mg/kg/day) * patient's weight (70 kg) Total daily dosage = 20 mg/kg/day * 70 kg Total daily dosage = 1400 mg/day Next, we divide the tota…	A	A	A	1	1	1
A 68-year-old man presents to the clinic with a 6-month history of progressive memory loss, difficulty with problem-solving tasks, and confusion. His wife also reports that he has been getting lost in familiar locations. On examination, he scores a 22 on the Mini-Mental State Examination (MMSE). What stage of cognitive impairment is this patient likely in based on his MMSE score? A. Normal cognit…	calculation	Clinical score calculations	Easy	Neurology	C	The answer is: C	Based on the Mini-Mental State Examination (MMSE) score of 22, this patient is likely in the moderate cognitive impairment stage.	The answer is: B	The Mini-Mental State Examination (MMSE) is a commonly used tool to assess cognitive impairment. It assesses various cognitive domains such as orientation, registration, attention and calculation, recall, and language. The maximum score on the MMSE is 30, with higher scores indicating better cognitive function. In this case, the patient is 68 years old and presents with progressive memory loss, d…	The answer is: C.	Based on the patient's MMSE score of 22, he falls into the category of moderate cognitive impairment. The MMSE is a widely used screening tool to assess cognitive function, with scores typically ranging from 0 to 30. Scores between 10-20 are indicative of moderate cognitive impairment, which is consistent with the patient's reported symptoms of memory loss, difficulty with problem-solving tasks, …	C	B	C	1	0	1
A 68-year-old man presents to the clinic with a 6-month history of progressive difficulty in buttoning his shirts and using utensils. He also reports difficulty in turning keys and opening jars. His handwriting has become smaller and slower. He denies any sensory changes or weakness. His wife has noticed that he has become more quiet and unexpressive. On examination, he has a mask-like facies, br…	non-calculation	Diagnosis based on symptoms	Easy	Neurology	C	The answer is: C	The most likely diagnosis for this patient is Parkinson's disease (C). Parkinson's disease is a progressive neurodegenerative disorder that primarily affects movement. The symptoms typically develop gradually and include bradykinesia (slowness of movement), rigidity, resting tremor, and postural instability. Other motor symptoms can include difficulty with tasks that require fine motor skills, su…	The answer is: C	Based on the patient's presentation, the most likely diagnosis is C) Parkinson's disease. Parkinson's disease is a progressive neurodegenerative disorder characterized by the loss of dopamine-producing cells in the brain, particularly in the substantia nigra. The patient's symptoms of difficulty in buttoning shirts, using utensils, turning keys, and opening jars are consistent with bradykinesia, …	The answer is: C.	Based on the given symptoms, the most likely diagnosis for this 68-year-old man is Parkinson's disease (Choice C). Parkinson's disease is a progressive neurodegenerative disorder characterized by a combination of motor and non-motor symptoms. In this case, the patient's symptoms of difficulty in buttoning shirts, using utensils, turning keys, and opening jars, along with bradykinesia (slowness of…	C	C	C	1	1	1
A 68-year-old male patient presents with progressive memory loss and confusion over the past year. His wife reports he often forgets recent conversations and misplaces his belongings. On examination, he has difficulty with word-finding and cannot recall three objects after a delay. His MMSE score is 20/30. His neurologic examination is otherwise normal. His MRI shows diffuse cortical atrophy. Whi…	non-calculation	Treatment selection	Hard	Neurology	A	The answer is: A	The most appropriate treatment for this patient with progressive memory loss and confusion is donepezil (Choice A). The presentation is consistent with Alzheimer's disease, which is the most common cause of cognitive decline in the elderly. Donepezil is a cholinesterase inhibitor that can help improve cognition and function in patients with Alzheimer's disease. It has been shown to slow the progr…	The answer is: A.	The patient in question presents with progressive memory loss and confusion, which are classic symptoms of Alzheimer's disease (AD). AD is a neurodegenerative disorder characterized by the accumulation of amyloid plaques and neurofibrillary tangles in the brain, leading to cognitive decline. Based on the history and examination findings, it is important to rule out other potential causes of demen…	The answer is: D	Based on the provided information, the most appropriate treatment for this patient would be D) Memantine. The patient's presentation, including progressive memory loss, confusion, difficulty with word-finding, and inability to recall objects, is consistent with Alzheimer's disease. The MRI findings of diffuse cortical atrophy further support this diagnosis. Memantine is an NMDA receptor antagonis…	A	A	D	1	1	0
A 68-year-old male with a history of hypertension and type 2 diabetes presents with progressive memory loss over the past 6 months. He is having difficulty remembering recent events, but can recall past events clearly. His wife also reports that he frequently repeats questions and conversations. Physical examination is unremarkable, and a CT scan of the brain shows no abnormalities. His MMSE scor…	non-calculation	Disease progression and prognosis	Hard	Neurology	C	The answer is: C	C) Gradual decline in cognitive function over several years Based on the patient's age, risk factors (hypertension and type 2 diabetes), and symptoms of progressive memory loss and repetition of questions/conversations, the most likely diagnosis is Alzheimer's disease. The MMSE score of 24/30 indicates mild cognitive impairment. The absence of abnormalities on the CT scan suggests early stages of…	The answer is: C	Based on the information provided, the patient is a 68-year-old male with a history of hypertension and type 2 diabetes presenting with progressive memory loss over the past 6 months. His difficulty in remembering recent events but ability to recall past events clearly suggests a pattern consistent with episodic memory impairment. The fact that the physical examination is unremarkable and the CT …	The answer is: C	Based on the information provided, the most likely prognosis for this patient is C) Gradual decline in cognitive function over several years. The patient's symptoms of progressive memory loss and repetition of questions and conversations, along with a normal physical examination and unremarkable CT scan of the brain, are consistent with Alzheimer's disease. Alzheimer's disease is a neurodegenerat…	C	C	C	1	1	1
A 70-year-old male with Parkinson's disease is prescribed Levodopa/Carbidopa therapy. The initial dose is 100mg/10mg three times daily. After a week, the neurologist decides to increase the Levodopa dose by 50% while maintaining the same Carbidopa dose. What will be the new total daily dose of Levodopa and Carbidopa? A) 450mg/30mg B) 150mg/10mg C) 450mg/10mg D) 300mg/30mg E) 300mg/10mg	calculation	Drug dosage calculations	Hard	Neurology	C	The answer is: A	The initial total daily dose of Levodopa/Carbidopa is 300mg/30mg (100mg/10mg three times daily). Increasing the Levodopa dose by 50% means adding 50% of 300mg to the initial dose. 50% of 300mg = 0.5 x 300mg = 150mg The new total daily dose of Levodopa would be 300mg + 150mg = 450mg. The Carbidopa dose remains the same at 30mg. Therefore, the new total daily dose of Levodopa and Carbidopa is 450mg…	The answer is: A) 450mg/30mg.	The initial Levodopa dose is 100mg three times daily, so the total daily dose is 100mg * 3 = 300mg. If the neurologist decides to increase the Levodopa dose by 50%, we need to calculate 50% of 300mg and add it to the current Levodopa dose. 50% of 300mg = 0.50 * 300mg = 150mg Adding 150mg to the current Levodopa dose of 300mg gives us the new Levodopa dose: 300mg + 150mg = 450mg The Carbidopa dose…	The answer is: A	To find the new total daily dose of Levodopa and Carbidopa, we need to calculate the increase in the Levodopa dose and add it to the original dose. The original Levodopa dose is 100mg three times daily, so the total daily dose of Levodopa is 100mg x 3 = 300mg. The neurologist decides to increase the Levodopa dose by 50%. To find the increase, we calculate: (50/100) x 300mg = 150mg We add this inc…	A	A	A	0	0	0
A 55-year-old man visits his physician for a routine check-up. He has a history of hypertension and type 2 diabetes mellitus. He mentions he has been experiencing frequent episodes of forgetfulness and difficulty finding words during conversations. His wife also noticed that he has been increasingly irritable and has had mood swings. On examination, his blood pressure is 145/90 mmHg, pulse rate i…	non-calculation	Public health and preventive medicine questions	Hard	Neurology	C	The answer is: C	Based on the provided information, the most likely diagnosis for this patient is C. Lewy body dementia. Lewy body dementia is characterized by cognitive symptoms such as forgetfulness, difficulties with word finding, and mood changes. It is often associated with Parkinsonism, which includes features like rigidity and bradykinesia. Alzheimer's disease typically presents with memory loss as the ini…	The answer is: C	Based on the patient's presenting symptoms and medical history, the most likely diagnosis is C. Lewy body dementia. 1. Age and medical history: The patient is 55 years old and has a history of hypertension and type 2 diabetes mellitus. While Alzheimer's disease is a common cause of dementia, it tends to occur more frequently in older individuals, typically over the age of 65. Vascular dementia ty…	The answer is: C	Based on the patient's symptoms and examination findings, the most likely diagnosis is C. Lewy body dementia. Lewy body dementia is characterized by a progressive decline in cognitive function, as well as motor symptoms such as rigidity and bradykinesia. The frequent episodes of forgetfulness and difficulty finding words are consistent with cognitive impairment. Additionally, the increased irrita…	C	C	C	1	1	1
A researcher is studying the incidence of Parkinson's disease in a small town with a population of 10,000. Over a 5 year period, 50 new cases of Parkinson's disease were reported. What is the incidence rate of Parkinson's disease in this town over the study period? A) 0.005 per year B) 0.01 per year C) 0.05 per year D) 0.1 per year E) 0.5 per year	calculation	Statistical data interpretation	Hard	Neurology	B	The answer is: A	To calculate the incidence rate of Parkinson's disease in the town over the study period, divide the number of new cases by the population and then divide that by the number of years in the study period. Incidence rate = (New cases / Population) / Study period Given: New cases = 50 Population = 10,000 Study period = 5 years Incidence rate = (50 / 10,000) / 5 = 0.001 Therefore, the incidence rate …	The answer is: A	To calculate the incidence rate of Parkinson's disease in the town over the 5-year study period, we need to divide the number of new cases by the population size and the duration of the study. The number of new cases reported over the 5-year period is 50. The population size of the town is 10,000. The duration of the study is 5 years. To calculate the incidence rate, we divide the number of new c…	The answer is: A	To calculate the incidence rate of Parkinson's disease in the small town over the study period, we need to divide the number of new cases (50) by the population at risk (10,000) and then divide that by the number of years in the study period (5). Incidence rate = (Number of new cases / Population at risk) / Number of years Incidence rate = (50 / 10,000) / 5 Incidence rate = 0.001 / 5 Incidence ra…	A	A	A	0	0	0
A 55-year-old male patient presents with symptoms of progressive memory loss and difficulty with language. His neurologist suspects Alzheimer's disease and orders a brain PET scan as a diagnostic test. The PET scan has a sensitivity of 90% and a specificity of 85% for Alzheimer's disease. The prevalence of Alzheimer's disease in the patient's age group is 10%. If the patient's PET scan comes back…	calculation	Diagnostic test calculations	Hard	Neurology	B	The answer is: D.	To determine the positive predictive value (PPV) of the test, we need to use the formula: PPV = (Sensitivity * Prevalence) / [(Sensitivity * Prevalence) + [(1 - Specificity) * (1 - Prevalence)]] Given: Sensitivity = 90% Specificity = 85% Prevalence = 10% Plugging in the values: PPV = (0.9 * 0.1) / [(0.9 * 0.1) + [(1 - 0.85) * (1 - 0.1)]] PPV = (0.09) / [(0.09) + [(0.15) * (0.9)]] PPV = 0.09 / (0.…	The answer is: C	To calculate the positive predictive value (PPV) of the test, we need to use the sensitivity, specificity, and prevalence of the disease. PPV = (True Positive / True Positive + False Positive) * 100 Given: Sensitivity = 90% Specificity = 85% Prevalence = 10% Let's assume 1000 individuals in the patient's age group: Number of individuals with Alzheimer's disease = Prevalence * Total number = 10% *…	The answer is: D) 40.5%.	To calculate the positive predictive value (PPV) of the test, we need to use the formula: PPV = (Sensitivity * Prevalence) / [(Sensitivity * Prevalence) + (1 - Specificity) * (1 - Prevalence)] Given information: Sensitivity = 90% Specificity = 85% Prevalence = 10% Substituting the values into the formula: PPV = (0.9 * 0.1) / [(0.9 * 0.1) + (1 - 0.85) * (1 - 0.1)] = 0.09 / [0.09 + (0.15 * 0.9)] = …	D	C	D	0	0	0
A 65-year-old man presents with a 6-month history of progressive memory loss, difficulty finding words, and getting lost in familiar places. His wife reports that he has become increasingly apathetic and has lost interest in his hobbies. His physical examination is unremarkable. His Mini-Mental State Examination score is 20 out of 30 (normal >24). A lumbar puncture is performed, and cerebrospinal…	non-calculation	Interpretation of lab results	Medium	Neurology	B	The answer is: B	The most likely diagnosis in this case is B. Alzheimer's disease.	The answer is: B	Based on the information provided, the most likely diagnosis for this patient is B. Alzheimer's disease. Here's the reasoning: 1. Age: The patient is 65 years old, which is within the typical age range for Alzheimer's disease to manifest. 2. Progressive Memory Loss: The patient's 6-month history of progressive memory loss is consistent with the characteristic cognitive impairment seen in Alzheime…	The answer is: B	Based on the history, clinical findings, and CSF analysis results, the most likely diagnosis is B. Alzheimer's disease. Alzheimer's disease is a progressive neurodegenerative disorder characterized by cognitive decline, memory loss, language difficulties, and changes in behavior and personality. The progressive memory loss, difficulty finding words, and getting lost in familiar places described i…	B	B	B	1	1	1
A 68-year-old man presents with difficulty swallowing and a hoarse voice. He reports a 30-year history of smoking and alcohol use. On examination, the patient has atrophy and fasciculations of the tongue. He also has a positive gag reflex. The most likely location of the lesion causing this patient's symptoms is: A) Nucleus Ambiguus B) Hypoglossal nucleus C) Facial nucleus D) Trigeminal nucleus E…	non-calculation	Pathophysiology questions	Medium	Neurology	B	The answer is: B	The most likely location of the lesion causing this patient's symptoms is the Hypoglossal nucleus (B). The hypoglossal nucleus is responsible for controlling the motor function of the tongue. Atrophy and fasciculations of the tongue along with difficulty swallowing and a hoarse voice suggest involvement of the hypoglossal nerve (cranial nerve XII). The gag reflex, on the other hand, is controlled…	The answer is: B	Based on the patient's presentation, the difficulty swallowing and hoarse voice suggest a problem with the muscles involved in swallowing and vocalization. The atrophy and fasciculations of the tongue further indicate a dysfunction of the muscles innervated by the hypoglossal nerve (cranial nerve XII). The gag reflex is mediated by the glossopharyngeal nerve (cranial nerve IX) and vagus nerve (cr…	The answer is: B	Based on the presenting symptoms of difficulty swallowing, hoarse voice, atrophy, and fasciculations of the tongue, as well as the patient's history of smoking and alcohol use, the most likely diagnosis is bulbar palsy. Bulbar palsy refers to dysfunction or damage to the lower motor neurons in the brainstem, specifically those involved in controlling the muscles of the tongue, throat, and voice b…	B	B	B	1	1	1
A 75-year-old man presents to the emergency department with a sudden onset of right-sided weakness and slurred speech. His National Institutes of Health Stroke Scale (NIHSS) score is calculated as follows: Level of consciousness: 1, Gaze: 1, Visual: 0, Facial palsy: 1, Motor arm (left): 4, Motor arm (right): 0, Motor leg (left): 3, Motor leg (right): 0, Limb Ataxia: 0, Sensory: 1, Best language: …	calculation	Clinical score calculations	Medium	Neurology	C	I apologize for any confusion. Based on the given NIHSS scores: 1 + 1 + 0 + 1 + 4 + 0 + 3 + 0 + 0 + 1 + 2 + 2 + 0 = 15 The answer is: A (15)	The patient's total NIHSS score is calculated by adding up the individual scores from each category. 1 + 1 + 0 + 1 + 4 + 0 + 3 + 0 + 0 + 1 + 2 + 2 + 0 = 15 Therefore, the patient's total NIHSS score is 15.	The answer is: D	To calculate the patient's total NIHSS score, we add up the scores for each individual item: Level of consciousness: 1 Gaze: 1 Visual: 0 Facial palsy: 1 Motor arm (left): 4 Motor arm (right): 0 Motor leg (left): 3 Motor leg (right): 0 Limb Ataxia: 0 Sensory: 1 Best language: 2 Dysarthria: 2 Extinction and inattention: 0 Total NIHSS score = 1 + 1 + 0 + 1 + 4 + 0 + 3 + 0 + 0 + 1 + 2 + 2 + 0 = 15. T…	The answer is D.	To determine the patient's total NIHSS score, we need to add up the scores for each category. Let's go through each category one by one: Level of consciousness: 1 Gaze: 1 Visual: 0 Facial palsy: 1 Motor arm (left): 4 Motor arm (right): 0 Motor leg (left): 3 Motor leg (right): 0 Limb Ataxia: 0 Sensory: 1 Best language: 2 Dysarthria: 2 Extinction and inattention: 0 Adding up all these scores, we ge…	A	D	D	0	0	0
A 45-year-old woman presents to the clinic complaining about recurrent headaches and dizziness. She has a family history of migraines. The patient is a heavy smoker and consumes alcohol occasionally. She is concerned about her risk of developing a cerebrovascular disease. As a part of her preventive healthcare, which of the following interventions will most likely reduce her risk of cerebrovascul…	non-calculation	Public health and preventive medicine questions	Medium	Neurology	B	The answer is B.	The correct answer is B. Smoking cessation. Smoking is a significant risk factor for the development of cerebrovascular diseases, including stroke. It increases the risk of blood clots, reduces oxygen supply to the brain, and damages blood vessels. Quitting smoking is an essential step in reducing the risk of cerebrovascular diseases. Regular alcohol consumption (option A) can actually increase t…	The answer is B.	The correct answer is B. Smoking cessation. Cerebrovascular diseases include conditions such as strokes and transient ischemic attacks (TIAs). These conditions occur when blood flow to the brain is disrupted, usually due to a blockage or rupture of a blood vessel. Several risk factors contribute to the development of cerebrovascular diseases, including smoking, family history, high blood pressure…	The answer is: B	To reduce the risk of cerebrovascular diseases in this patient, the most appropriate intervention would be smoking cessation (option B). The patient's heavy smoking habit is a significant risk factor for the development of cerebrovascular diseases such as stroke. Smoking contributes to the formation of plaques in the arteries, leading to atherosclerosis and increasing the risk of clot formation. …	B	B	B	1	1	1
A 45-year-old man with a history of chronic migraines is prescribed a new medication, Topiramate, to help manage his symptoms. His neurologist instructs him to start with a dose of 25 mg/day and gradually increase it every week by 25 mg until reaching a maximum dose of 100 mg/day. If the patient starts the medication on January 1st, on what date will he reach the maximum dosage? A) January 8th B)…	calculation	Drug dosage calculations	Medium	Neurology	C	The answer is: C	To calculate the date when the patient will reach the maximum dosage of 100 mg/day, we need to determine the number of weeks it will take to reach this dosage. The patient starts with a dose of 25 mg/day and increases it by 25 mg every week. The difference between the starting dose and the maximum dose is 100 mg - 25 mg = 75 mg. Since the dosage is increased by 25 mg every week, it will take 75 m…	The answer is: D.	To determine on what date the patient will reach the maximum dosage of 100 mg/day, we need to calculate how many weeks it will take to reach that dose. The patient starts at a dose of 25 mg/day and increases it by 25 mg every week. So, the weekly dosage increments would be as follows: Week 1: 25 mg/day Week 2: 50 mg/day Week 3: 75 mg/day Week 4: 100 mg/day Since the patient is increasing the dosa…	The answer is: D	To determine the date when the patient will reach the maximum dosage of 100 mg/day, we need to calculate how many weeks it will take to reach this dose. Starting from 25 mg/day, the patient will increase the dose by 25 mg every week. So, the patient will reach 50 mg/day on the second week, 75 mg/day on the third week, and 100 mg/day on the fourth week. Therefore, it will take 4 weeks for the pati…	C	D	D	1	0	0
A new diagnostic test for a neurological disorder has been developed. In a study of 1000 patients, 200 patients with the disorder tested positive, while 50 patients without the disorder also tested positive. Based on these results, what is the Positive Predictive Value (PPV) of this test? A) 75% B) 80% C) 85% D) 90% E) 95%	calculation	Diagnostic test calculations	Medium	Neurology	B	The answer is: B) 80%.	To calculate the Positive Predictive Value (PPV), we need to use the following formula: PPV = (True Positives) / (True Positives + False Positives) * 100 In this case, the true positives are 200 and the false positives are 50. Plugging these values into the formula, we get: PPV = (200) / (200 + 50) * 100 = 200 / 250 * 100 = 80% Therefore, the Positive Predictive Value (PPV) of this test is 80%. T…	The answer is B.	To find the Positive Predictive Value (PPV), we need to use the formula: PPV = True Positives / (True Positives + False Positives) In this case, the true positives are the patients who have the disorder and tested positive (200 patients), and the false positives are the patients without the disorder who tested positive (50 patients). So, PPV = 200 / (200 + 50) = 200 / 250 = 0.8 Therefore, the Pos…	The answer is: B	To calculate the Positive Predictive Value (PPV) of this test, we need to consider the number of true positive results and the total number of positive results. In this case, the number of true positive results is given as 200 patients with the disorder who tested positive. The total number of positive results is the sum of true positive and false positive results, which is 200 + 50 = 250. Theref…	B	B	B	1	1	1
A 22-year-old woman presents to the clinic with a complaint of severe pelvic pain and irregular menstrual cycles for the past six months. She mentions that her menstrual cycles are usually heavy and painful. On physical examination, the physician notes a tender, enlarged uterus. Ultrasound reveals multiple cystic areas in the ovaries. Which of the following is the most likely pathophysiological m…	non-calculation	Pathophysiology questions	Easy	Obstetrics and Gynecology	B	The answer is: D	The most likely pathophysiological mechanism for this patient's condition is option D) Increased synthesis of estrogen. The symptoms described (severe pelvic pain, irregular menstrual cycles, heavy and painful periods) along with physical examination findings (tender, enlarged uterus) suggest the presence of a condition called polycystic ovary syndrome (PCOS). In PCOS, there is an imbalance in th…	The answer is: B	Based on the patient's symptoms of severe pelvic pain and irregular menstrual cycles, along with physical examination findings of a tender, enlarged uterus, and ultrasound results showing multiple cystic areas in the ovaries, it is highly suggestive of a condition known as Polycystic Ovary Syndrome (PCOS). PCOS is a complex endocrine disorder that affects the ovaries and is characterized by hormo…	The answer is: B	Based on the patient's symptoms and findings on physical examination and ultrasound, the most likely diagnosis is polycystic ovary syndrome (PCOS). PCOS is a common endocrine disorder characterized by hormonal imbalances, including increased production of luteinizing hormone (LH) and decreased synthesis of follicle-stimulating hormone (FSH). The correct answer is B) Increased synthesis of luteini…	D	B	B	0	1	1
A new screening test for ovarian cancer has been developed and is being evaluated. In a study of 1,000 women, 20 were found to have ovarian cancer. Of these 20, 15 tested positive with the new screening test. Of the 980 women who did not have ovarian cancer, 882 tested negative. What is the sensitivity of this new screening test for ovarian cancer? A) 50% B) 75% C) 85% D) 95% E) 100%	calculation	Diagnostic test calculations	Easy	Obstetrics and Gynecology	B	The answer is: B	To calculate the sensitivity of the new screening test for ovarian cancer, we need to determine the proportion of true positive cases (the women who have ovarian cancer and test positive). The sensitivity is defined as the number of true positives divided by the sum of true positives and false negatives. In this case, the number of true positives is 15 (women with ovarian cancer who tested positi…	The answer is: B) 75%	To calculate the sensitivity of a test, we need to determine the proportion of people who truly have the condition (in this case, ovarian cancer) and are correctly identified as positive by the test. The sensitivity can be calculated using the following formula: Sensitivity = (number of true positives) / (number of true positives + number of false negatives) In this case, the number of true posit…	The answer is: B	To find the sensitivity of the new screening test for ovarian cancer, we need to calculate the proportion of women with ovarian cancer who tested positive. In this case, out of the 20 women with ovarian cancer, 15 tested positive with the new screening test. Sensitivity is calculated by dividing the number of true positives (those who tested positive and have the condition) by the total number of…	B	B	B	1	1	1
A 24-year-old woman comes to the clinic for a prenatal visit at 28 weeks gestation. She has no significant past medical history and her pregnancy has been uncomplicated thus far. She is concerned about the risk of preterm labor. Her obstetrician decides to calculate her risk using the modified Bishop score. The examination reveals the following: cervical dilation of 2 cm, cervical effacement of 5…	calculation	Clinical score calculations	Easy	Obstetrics and Gynecology	B	The answer is B.	To calculate the modified Bishop score, the following factors are examined and given points: 1. Cervical dilation (cm): - 0 points for closed cervix - 1 point for 1-2 cm dilation - 2 points for ≥3 cm dilation 2. Cervical effacement (%): - 0 points for 0-30% effacement - 1 point for 40-50% effacement - 2 points for ≥ 60% effacement 3. Station of the presenting part: - 0 points for -3 or more - 1 p…	The answer is: A	To calculate the modified Bishop score, you need to assess five components: cervical dilation, cervical effacement, station of the presenting part, cervical consistency, and cervical position. In this case, the woman has a cervical dilation of 2cm, cervical effacement of 50%, station of the presenting part at -1, cervical consistency that is medium, and cervical position is mid. To assign points …	The answer is: B	To calculate the modified Bishop score, we assign values to each component of the examination results. The scores are as follows: Cervical dilation: - 0 cm = 0 points - 1-2 cm = 1 point - 3-4 cm = 2 points - ≥ 5 cm = 3 points Cervical effacement: - 0-30% = 0 points - 40-50% = 1 point - 60-70% = 2 points - ≥ 80% = 3 points Station: - -3 = 0 points - -2 = 1 point - -1 = 2 points - 0 = 3 points Cerv…	B	A	B	1	0	1
A 30-year-old woman undergoes a screening test for cervical cancer. The sensitivity of the test is 80% and the specificity is 90%. The prevalence of cervical cancer in this age group is 0.5%. If the test result is positive, what is the probability that this woman actually has cervical cancer? (Use the formula: Positive Predictive Value = (Sensitivity x Prevalence) / ((Sensitivity x Prevalence) + …	calculation	Diagnostic test calculations	Easy	Obstetrics and Gynecology	B	The answer is: A.	To find the probability that the woman actually has cervical cancer given a positive test result, we can use the formula for Positive Predictive Value: Positive Predictive Value = (Sensitivity x Prevalence) / ((Sensitivity x Prevalence) + ((1 - Specificity) x (1 - Prevalence))) Plugging in the given values: Sensitivity = 80% = 0.80 Specificity = 90% = 0.90 Prevalence = 0.5% = 0.005 Positive Predi…	The answer is: D	To calculate the probability that the woman actually has cervical cancer given a positive test result, we can use the formula for positive predictive value (PPV). PPV = (Sensitivity x Prevalence) / ((Sensitivity x Prevalence) + ((1 - Specificity) x (1 - Prevalence))) Given information: Sensitivity = 80% = 0.80 Specificity = 90% = 0.90 Prevalence = 0.5% = 0.005 Substituting the values into the for…	The answer is: B	To find the probability that this woman actually has cervical cancer given a positive test result, we can use the positive predictive value (PPV) formula. Given: Sensitivity = 0.80 (80%) Specificity = 0.90 (90%) Prevalence = 0.005 (0.5%) The formula for PPV is: PPV = (Sensitivity x Prevalence) / ((Sensitivity x Prevalence) + ((1 - Specificity) x (1 - Prevalence))) Substituting the given values: P…	A	D	B	0	0	1
A 30-year-old woman presents to the clinic with a history of heavy menstrual bleeding and pelvic pain. She reports that her symptoms have been progressively worsening over the past six months. On physical examination, you note a uniformly enlarged, boggy uterus. An ultrasound confirms the presence of diffuse uterine enlargement without distinct masses. Which of the following is the most likely pr…	non-calculation	Disease progression and prognosis	Easy	Obstetrics and Gynecology	D	The answer is: D	The most likely prognosis for this patient's condition, based on the symptoms and findings described, is D) The condition is likely to worsen if left untreated. The combination of heavy menstrual bleeding, pelvic pain, and an enlarged, boggy uterus suggests the possibility of a condition called adenomyosis. Adenomyosis is a condition in which endometrial tissue (normally found lining the uterus) …	The answer is: D	Based on the patient's history of heavy menstrual bleeding and pelvic pain, along with the finding of a uniformly enlarged, boggy uterus on physical examination, the most likely condition is adenomyosis. Adenomyosis is a benign condition characterized by the presence of endometrial tissue within the myometrium (muscle layer) of the uterus. It typically presents with heavy and prolonged menstrual …	The answer is: D	Based on the presentation of heavy menstrual bleeding, pelvic pain, and a uniformly enlarged, boggy uterus, the most likely prognosis for this patient's condition is option D) The condition is likely to worsen if left untreated. These symptoms are suggestive of a condition called adenomyosis, which is characterized by the presence of endometrial glands and stroma within the myometrium of the uter…	D	D	D	1	1	1
A 28-year-old woman comes to the clinic complaining of heavy menstrual bleeding that has been ongoing for the past 6 months. She has no significant past medical history and her physical examination is unremarkable. Her complete blood count and thyroid function tests are within normal limits. She expresses a desire to start a family in the near future. What is the most appropriate initial treatmen…	non-calculation	Treatment selection	Easy	Obstetrics and Gynecology	A	The answer is: B.	The most appropriate initial treatment for a 28-year-old woman with heavy menstrual bleeding who desires future fertility is B) Combined oral contraceptives. Combined oral contraceptives contain both estrogen and progesterone. They help regulate the menstrual cycle and reduce menstrual bleeding by preventing ovulation, thinning the endometrium, and stabilizing the hormonal fluctuations that can c…	The answer is: C	The most appropriate initial treatment for this patient is: C) Levonorgestrel-releasing intrauterine device (IUD) In this case, the patient presents with heavy menstrual bleeding, also known as menorrhagia, which has been ongoing for the past 6 months. Since she has expressed a desire to start a family in the near future, it is important to consider conserving her fertility while managing her sym…	The answer is: A	Based on the patient's complaint of heavy menstrual bleeding and her desire to start a family in the near future, the most appropriate initial treatment for her would be tranexamic acid (option A). Tranexamic acid is a non-hormonal medication that helps reduce heavy menstrual bleeding by inhibiting the breakdown of blood clots. It can be taken on the heavy bleeding days during the menstrual cycle…	B	C	A	0	0	1
A 34-year-old woman comes to the clinic complaining of irregular menstrual periods and difficulty getting pregnant. She also mentions that she has been experiencing excessive hair growth and acne. Her BMI is 30 kg/m2. Her blood pressure is 135/85 mmHg. Laboratory tests show increased levels of luteinizing hormone (LH) and decreased levels of follicle-stimulating hormone (FSH). Based on the Rotter…	calculation	Clinical score calculations	Hard	Obstetrics and Gynecology	C	Certainly! Here is the answer in the requested format: The answer is C.	Based on the information provided, this patient meets three criteria for the diagnosis of Polycystic Ovary Syndrome (PCOS) according to the Rotterdam criteria. These criteria include: 1. Irregular menstrual periods 2. Increased levels of luteinizing hormone (LH) and decreased levels of follicle-stimulating hormone (FSH) on laboratory tests 3. Excessive hair growth and acne Therefore, the answer i…	Apologies for the confusion. The answer, based on the information provided, is: C. Three.	Based on the information given, we can assess the patient's presentation using the Rotterdam criteria for diagnosing PCOS. The Rotterdam criteria state that a patient must meet at least two out of three criteria for a diagnosis of PCOS. 1. Excessive hair growth and acne: The patient reports experiencing excessive hair growth and acne, which are both signs of increased androgen levels. This criter…	Apologies for the confusion. In this case, the extracted answer is: C.	Based on the information provided, the patient meets three criteria for the diagnosis of Polycystic Ovary Syndrome (PCOS) according to the Rotterdam criteria. These criteria include irregular menstrual periods, increased levels of luteinizing hormone (LH), and decreased levels of follicle-stimulating hormone (FSH). Therefore, the correct answer is C. Three.	T	C	C	0	1	1
A 32-year-old woman presents to the clinic with a 6-month history of irregular menstrual cycles and excessive hair growth on her face and chest. She also reports a significant weight gain over the same period. On physical examination, her BMI is calculated to be 35 kg/m2. Her blood pressure is 130/85 mmHg. Pelvic ultrasound reveals bilateral enlarged ovaries with multiple small peripheral cysts. …	non-calculation	Disease progression and prognosis	Hard	Obstetrics and Gynecology	A	The answer is: A	The most likely long-term complication associated with polycystic ovary syndrome (PCOS) is A) Endometrial hyperplasia. PCOS is a hormonal disorder characterized by imbalances in estrogen and progesterone levels, leading to irregular menstrual cycles, excessive hair growth (hirsutism), weight gain, and enlarged ovaries with multiple cysts. These hormonal imbalances result in the absence or irregul…	The answer is: A	The most likely long-term complication associated with polycystic ovary syndrome (PCOS) is endometrial hyperplasia. PCOS is a hormonal disorder characterized by elevated levels of androgens (male sex hormones) and insulin resistance. Women with PCOS often have irregular menstrual cycles, excessive hair growth (hirsutism), weight gain, and enlarged ovaries with multiple small cysts. One of the pri…	The answer is: A	PCOS is a hormonal disorder that affects women of reproductive age and is characterized by irregular menstrual cycles, excessive hair growth (hirsutism), weight gain, and enlarged ovaries with multiple small cysts. One of the long-term complications associated with PCOS is endometrial hyperplasia. Due to the lack of regular ovulation and hormonal imbalances, women with PCOS may have prolonged or …	A	A	A	1	1	1
A 28-year-old woman, gravida 2, para 1, at 36 weeks of gestation presents with sudden onset of severe abdominal pain and vaginal bleeding. She has a history of a previous low transverse cesarean section. Her vital signs are stable. On physical examination, there is tenderness on palpation of the abdomen. Fetal heart tones are not audible. Pelvic examination reveals a closed cervix and blood in th…	non-calculation	Pathophysiology questions	Hard	Obstetrics and Gynecology	C	The answer is: B	The most likely diagnosis in this case is B) Placental abruption. Placental abruption, or abruptio placentae, is a condition characterized by the premature separation of the placenta from the uterine wall after 20 weeks of gestation. It typically presents with sudden onset of severe abdominal pain and vaginal bleeding. In this case, there is tenderness on palpation of the abdomen and blood in the…	The answer is B.	Based on the given information, the most likely diagnosis is B) Placental abruption. Placental abruption is the premature separation of the placenta from the uterine wall before delivery of the fetus. The sudden onset of severe abdominal pain and vaginal bleeding in this pregnant woman suggests this diagnosis. Other clues in the scenario that support placental abruption include: - History of prev…	The answer is: B	Based on the clinical presentation of sudden onset of severe abdominal pain, vaginal bleeding, tenderness on palpation of the abdomen, absence of fetal heart tones, and ultrasound findings of no cardiac activity, the most likely diagnosis is placental abruption (choice B). Placental abruption is the premature separation of the placenta from the uterine wall before delivery, leading to bleeding an…	B	B	B	0	0	0
A 32-year-old woman, G2P1, at 30 weeks gestation presents with preterm labor. She is given a course of betamethasone to promote fetal lung maturity. The prescribed dose is 12 mg intramuscularly every 24 hours for two doses. However, the available formulation is a solution with a concentration of 6 mg/mL. How many mL should be administered for each dose? A) 1 mL B) 2 mL C) 4 mL D) 6 mL E) 8 mL	calculation	Drug dosage calculations	Hard	Obstetrics and Gynecology	B	The answer is: B)	To calculate the mL of betamethasone that should be administered for each dose, we need to divide the prescribed dose (12 mg) by the concentration of the solution (6 mg/mL). 12 mg / 6 mg/mL = 2 mL Therefore, the correct answer is B) 2 mL.	The answer is: C	To determine the amount of solution that should be administered for each dose, we need to calculate the total amount of betamethasone required and then divide it by the concentration of the solution. The prescribed dose is 12 mg every 24 hours for two doses. So, the total amount of betamethasone required is: 12 mg/dose x 2 doses = 24 mg The concentration of the solution is 6 mg/mL. To find the am…	Apologies for the confusion. The correct answer to the dosage calculation is B) 2 mL.	To calculate the correct dosage, we can use the formula: Dosage (mL) = Desired dose (mg) / Concentration (mg/mL) The desired dose is 12 mg for each dose, and the concentration of the solution is 6 mg/mL. Therefore, Dosage (mL) = 12 mg / 6 mg/mL = 2 mL So, the correct answer is B) 2 mL.	B	C	B	1	0	1
A 32-year-old woman presents to the clinic with complaints of irregular menses and hirsutism. She has been trying to conceive for the last 18 months without success. Her body mass index is 32 and she has acanthosis nigricans on examination. Laboratory findings reveal a serum glucose of 110 mg/dL, serum insulin of 25 mIU/L (normal: 3-20 mIU/L), and a LH/FSH ratio of 3:1. An ultrasound of the pelvi…	non-calculation	Interpretation of lab results	Hard	Obstetrics and Gynecology	C	The answer is: C	The most likely diagnosis in this case is C. Polycystic ovary syndrome (PCOS). PCOS is a common endocrine disorder characterized by hormonal imbalances that can lead to irregular menses, hirsutism (excessive hair growth), and difficulty conceiving. The elevated LH/FSH ratio and ultrasound findings of enlarged ovaries with multiple small follicles are consistent with PCOS. Additionally, the presen…	The answer is: C	Based on the patient's presentation, there are several key clinical features to consider in order to arrive at the most likely diagnosis. 1. Irregular menses and hirsutism: These are common symptoms seen in patients with hormonal imbalances, particularly those affecting the female reproductive system. It suggests an underlying endocrine disorder. 2. Difficulty conceiving for 18 months: Infertilit…	The answer is: C	Based on the information provided, the most likely diagnosis for this patient is polycystic ovary syndrome (PCOS). PCOS is a common endocrine disorder in women of reproductive age and is characterized by hyperandrogenism, menstrual irregularities, and polycystic ovaries on ultrasound. The patient in this case presents with irregular menses, hirsutism, and difficulty conceiving, all of which are c…	C	C	C	1	1	1
A 35-year-old woman presents to the clinic for a routine antenatal visit. Her last menstrual period was 8 weeks ago and she has a regular 28-day cycle. She has no significant medical history and her pregnancy has been uneventful so far. She is a non-smoker and does not consume alcohol. Her BMI is 22 kg/m2. Using the Gail model, calculate her 5-year risk of developing breast cancer. The Gail model…	calculation	Clinical score calculations	Hard	Obstetrics and Gynecology	A	The answer is: E	To calculate the 5-year risk of developing breast cancer using the Gail model, we need to consider certain risk factors. The Gail model includes factors such as age, the number of first-degree relatives with breast cancer, age at menarche, age at first live birth, number of previous breast biopsies, and number of breast biopsies with atypical hyperplasia. Based on the information given, we know t…	I apologize for any confusion, but it is not possible to provide a specific letter answer for the 5-year risk of developing breast cancer without specific values for the risk factors. The correct answer cannot be determined from the given information.	To calculate the 5-year risk of developing breast cancer using the Gail model, we need to consider the following risk factors: 1. Age: The woman is 35 years old. 2. Number of first-degree relatives with breast cancer: This information is not provided, so we assume that the woman doesn't have any first-degree relatives with breast cancer. 3. Age at menarche: This information is not provided, so we…	I apologize for the misunderstanding, but in this case, I cannot provide a specific letter answer (A, B, C, D, or E) without the necessary information to calculate the 5-year risk of developing breast cancer using the Gail model. It is essential to consider all the risk factors and input accurate data for an accurate calculation. If you need a structured analysis, it would be best to consult a he…	To calculate the 5-year risk of developing breast cancer using the Gail model, we need to consider the following risk factors: 1. Age: The Gail model calculates the risk based on age at menarche, age at first live birth, and age at current age. 2. Number of first-degree relatives with breast cancer: This includes mothers, sisters, and daughters. 3. Age at menarche: The age at which a woman had he…	E	T	A	0	0	1
A 35-year-old woman visits her gynecologist for a routine check-up. The gynecologist recommends a new diagnostic test for ovarian cancer that has a sensitivity of 90% and a specificity of 95%. The prevalence of ovarian cancer in this age group is approximately 0.4%. If the woman's test result is positive, what is the probability that she actually has ovarian cancer? A) 0.4% B) 6.7% C) 15% D) 30% …	calculation	Diagnostic test calculations	Medium	Obstetrics and Gynecology	B	The answer is: B	To calculate the probability that the woman actually has ovarian cancer given a positive test result, we can use Bayes' theorem. Let's denote: A = woman has ovarian cancer B = woman's test result is positive Now, we can use the formula: P(A|B) = (P(B|A) * P(A)) / P(B) P(A|B) represents the probability of having ovarian cancer given a positive test result. P(B|A) represents the sensitivity of the …	The answer is: B) 6.7%.	To calculate the probability that the woman actually has ovarian cancer given a positive test result, we need to use Bayes' theorem. Bayes' theorem is a mathematical formula that calculates the conditional probability of an event based on prior knowledge of related events. Let's break down the probabilities and plug them into the formula: P(Cancer) = 0.4% (prevalence of ovarian cancer) P(No Cance…	The answer is: B) 6.7%	To solve this problem, we need to use the formula for positive predictive value (PPV) given by PPV = (Sensitivity x Prevalence) / ((Sensitivity x Prevalence) + ((1 - Specificity) x (1 - Prevalence))). Given: Sensitivity = 90% Specificity = 95% Prevalence = 0.4% Plugging in these values into the formula: PPV = (0.9 x 0.004) / ((0.9 x 0.004) + ((1 - 0.95) x (1 - 0.004))) = 0.0036 / (0.0036 + (0.05 …	B	B	B	1	1	1
A new diagnostic test for ovarian cancer has been developed. In a study of 1000 women, the test correctly identified 80 out of 100 women who had ovarian cancer (true positives) and incorrectly identified 150 women who did not have ovarian cancer (false positives). The remaining 750 women were correctly identified as not having ovarian cancer (true negatives). What is the positive predictive value…	calculation	Diagnostic test calculations	Medium	Obstetrics and Gynecology	B	The answer is B.	To calculate the positive predictive value (PPV) of a diagnostic test, we use the formula: PPV = True Positives / (True Positives + False Positives) * 100 Given that the test correctly identified 80 out of 100 women with ovarian cancer (true positives) and incorrectly identified 150 women without ovarian cancer (false positives), we can calculate the PPV as follows: PPV = 80 / (80 + 150) * 100 = …	The answer is: B.	To calculate the positive predictive value (PPV) of the test, we need to determine the proportion of women who tested positive for ovarian cancer and actually have the disease. From the given information: True positives = 80 False positives = 150 Total positives (sum of true positives and false positives) = 80 + 150 = 230 The PPV is calculated as the ratio of true positives to the total positives…	The answer is: B	To calculate the positive predictive value (PPV), we need to determine the proportion of positive test results that are true positives. The PPV is calculated using the following formula: PPV = True positives / (True positives + False positives) From the given information, we know that the test correctly identified 80 out of 100 women who had ovarian cancer (true positives) and incorrectly identif…	B	B	B	1	1	1
A 30-year-old woman presents to the clinic for her first prenatal visit. She reports her last menstrual period was 8 weeks ago. The obstetrician decides to calculate her estimated date of delivery (EDD) using Naegele's Rule. According to this rule, what would be her EDD? A) 37 weeks from her last menstrual period B) 38 weeks from her last menstrual period C) 39 weeks from her last menstrual perio…	calculation	Clinical score calculations	Medium	Obstetrics and Gynecology	D	The answer is B.	According to Naegele's Rule, the estimated date of delivery (EDD) is calculated by adding 7 days to the first day of the woman's last menstrual period (LMP), and then subtracting 3 months. In this case, the woman's LMP was 8 weeks ago. So, her EDD would be 8 weeks + 7 days, which is 15 days or 2 weeks and 1 day from her LMP. Therefore, the correct answer would be B) 38 weeks from her last menstru…	I apologize for any confusion. As a language model AI, I am not able to perform calculations or extract specific letters from a response. However, based on the information provided, the answer would be: insufficient information to calculate the estimated date of delivery (EDD) using Naegele's Rule.	Naegele's Rule is a commonly used method to estimate the estimated date of delivery (EDD) for a pregnant woman. According to Naegele's Rule, the EDD is calculated by adding 7 days to the first day of the woman's last menstrual period (LMP), then subtracting 3 months, and adding one year. In this case, the woman's last menstrual period was 8 weeks ago. To calculate her EDD, we will follow these st…	The answer is: C	Naegele's Rule is a method used to estimate the due date of a pregnancy based on the woman's last menstrual period (LMP). According to Naegele's Rule, you can calculate the EDD by adding 7 days to the first day of the LMP, subtracting 3 months, and then adding 1 year. In this case, the woman's last menstrual period was 8 weeks ago. We can calculate her EDD as follows: 1. Add 7 days to the first d…	B	E	C	0	0	0
A 32-year-old woman presents to her gynecologist with complaints of heavy menstrual bleeding for the past six months. She also reports fatigue and shortness of breath. Physical examination reveals pallor. Her menstrual cycles are regular, and she has no history of miscarriage. Pelvic ultrasound reveals no abnormalities. Her complete blood count shows a hemoglobin level of 9 g/dL and a mean corpus…	non-calculation	Diagnosis based on symptoms	Medium	Obstetrics and Gynecology	C	The answer is: C	The most likely diagnosis for this patient is C. Iron deficiency anemia. The heavy menstrual bleeding and the presence of fatigue and shortness of breath are indicators of chronic blood loss, which can lead to iron deficiency. The low hemoglobin level and mean corpuscular volume further support this diagnosis. Conditions such as polycystic ovary syndrome, endometriosis, uterine fibroids, and coag…	The answer is: C	Based on the information provided, the most likely diagnosis in this case is Iron deficiency anemia (C). The patient presents with heavy menstrual bleeding, fatigue, shortness of breath, and pallor. Heavy menstrual bleeding can lead to iron deficiency anemia due to loss of iron through blood loss. The fatigue and shortness of breath can be attributed to reduced red blood cell count and decreased …	The answer is: C	The key findings in this patient include heavy menstrual bleeding, fatigue, shortness of breath, pallor, and a low hemoglobin level. These findings are consistent with iron deficiency anemia - the most likely diagnosis (Choice C). Iron deficiency anemia is a common cause of heavy menstrual bleeding in women of reproductive age. The low hemoglobin level and mean corpuscular volume (MCV) of 70 fL i…	C	C	C	1	1	1
A 28-year-old woman presents to the clinic with complaints of irregular menstrual periods for the last six months. She mentions that her periods are heavy and last for more than seven days. She has also noticed an increase in facial hair and acne. She denies any recent weight changes, headache, or visual disturbances. Physical examination reveals an obese woman with a BMI of 30. There is hirsutis…	non-calculation	Diagnosis based on symptoms	Medium	Obstetrics and Gynecology	A	The answer is: A	A) Polycystic ovary syndrome (PCOS) is the most likely diagnosis in this patient. PCOS is a common endocrine disorder that affects reproductive-aged women. It is characterized by irregular menstrual periods, often with increased duration and heavy flow. The presence of hirsutism (excessive facial hair) and acne are also common symptoms due to the increased production of androgens (male hormones) …	The answer is: A	Based on the patient's symptoms and physical examination findings, the most likely diagnosis is polycystic ovary syndrome (PCOS). Here's the reasoning step by step: 1. Irregular menstrual periods: Irregular menstrual periods are a common symptom of PCOS. Women with PCOS can experience infrequent periods or periods that occur too frequently. 2. Heavy and prolonged periods: PCOS can cause hormonal …	The answer is: A	Based on the patient's history and physical examination findings, the most likely diagnosis is A) Polycystic ovary syndrome (PCOS). PCOS is a common endocrine disorder in women of reproductive age. It is characterized by irregular menstruation, hyperandrogenism (increased levels of androgens such as testosterone), and polycystic ovaries on ultrasound. The history of irregular menstrual periods, h…	A	A	A	1	1	1
A 32-year-old woman presents to the clinic with complaints of heavy menstrual bleeding for the past 6 months. She denies any pain or discomfort. Her menstrual cycle is regular, with a 28-day cycle. She has not been sexually active for the past year. She denies any history of sexually transmitted diseases. On examination, her vital signs are within normal limits. Pelvic examination reveals an enla…	non-calculation	Pathophysiology questions	Medium	Obstetrics and Gynecology	D	The answer is: B	B) Endometrial hyperplasia due to unopposed estrogen In this patient, the most likely pathophysiological mechanism underlying her condition is endometrial hyperplasia due to unopposed estrogen. Unopposed estrogen can cause excessive proliferation of the endometrium leading to heavy menstrual bleeding. This is more common in patients with anovulatory cycles, where there is no progesterone to count…	The answer is: B	Based on the given information, the most likely pathophysiological mechanism underlying this patient's condition is B) Endometrial hyperplasia due to unopposed estrogen. Let's go through the given options: A) Hypothyroidism leading to menorrhagia: While hypothyroidism can cause menstrual irregularities, including heavy bleeding, it is not the most likely cause in this patient. The absence of othe…	The answer is: D	The patient in question is a 32-year-old woman presenting with heavy menstrual bleeding for the past 6 months. It is important to consider the potential underlying pathophysiological mechanism causing this presentation. Option A) Hypothyroidism leading to menorrhagia: Hypothyroidism can cause irregular menstrual cycles and heavy bleeding, but this patient's menstrual cycle is regular with a 28-da…	B	B	D	0	0	1
A 67-year-old man presents with a 6-month history of progressive dysphagia. His medical history is significant for smoking 1 pack of cigarettes per day for the past 40 years and drinking alcohol occasionally. An upper endoscopy is performed and a biopsy of the esophagus reveals squamous cell carcinoma. The TNM staging system is used to determine the extent of his cancer. His tumor is found to be …	calculation	Clinical score calculations	Easy	Oncology	D	The answer is: E	Based on the information provided, the TNM stage of the patient's esophageal cancer would be: E. T3 N1 M0 The tumor is invading the muscularis propria (T3), one regional lymph node is involved (N1), and there are no distant metastases (M0).	The answer is: D	To determine the TNM stage of this patient's esophageal cancer, we need to analyze the extent of the tumor (T), lymph node involvement (N), and distant metastasis (M) based on the information provided in the question. The tumor is described as invading the muscularis propria, which corresponds to T2 stage. This rules out options A (T1 N0 M0) and C (T2 N0 M0), leaving us with options B (T1 N1 M0),…	The answer is: D.	Based on the information provided, the tumor is found to be invading the muscularis propria, with one regional lymph node involved, and no distant metastasis. Based on the TNM staging system for esophageal cancer: T - Tumor: The tumor is found to be invading the muscularis propria, which indicates T2. N - Lymph Nodes: One regional lymph node involved, indicating N1. M - Metastasis: No distant met…	E	D	D	0	1	1
A 55-year-old man is diagnosed with prostate cancer. His doctor uses the Gleason Score to evaluate the prognosis of his disease. The biopsy results show that the most common pattern of the cancer cells is given a score of 3, and the second most common pattern is given a score of 4. According to the Gleason Score system, what is the total score for this patient's prostate cancer? A. 5 B. 6 C. 7 D.…	calculation	Clinical score calculations	Easy	Oncology	C	The answer is: C.	According to the Gleason Score system, the total score for a patient's prostate cancer is determined by adding together the two most common patterns. In this case, the most common pattern is given a score of 3 and the second most common pattern is given a score of 4. The total score for this patient's prostate cancer is 3 + 4 = 7. Therefore, the correct answer is C. 7.	The answer is: C.	The Gleason Score is a grading system that is used to evaluate the aggressiveness and prognosis of prostate cancer. It is based on the microscopic appearance of the cancer cells obtained from a biopsy. In this case, the most common pattern of the cancer cells is scored as 3, and the second most common pattern is scored as 4. To determine the total score, we add these two scores together. So, the …	The answer is: C	According to the Gleason Score system, the score is determined by adding together the scores for the most common and second most common patterns of cancer cells. In this case, the most common pattern is given a score of 3 and the second most common pattern is given a score of 4. Therefore, the total score for this patient's prostate cancer is 3 + 4 = 7. Therefore, the correct answer is C. 7.	C	C	C	1	1	1
A new diagnostic test for lung cancer has been developed. In a study of 1000 individuals, the test correctly identified 90 out of 100 individuals with lung cancer (true positives) and incorrectly identified 30 out of 900 healthy individuals as having lung cancer (false positives). What is the positive predictive value (PPV) of this test? A) 60% B) 70% C) 75% D) 80% E) 85%	calculation	Diagnostic test calculations	Easy	Oncology	C	The answer is C).	The positive predictive value (PPV) of a test is the probability that a positive result is a true positive. It can be calculated using the formula: PPV = (True Positives) / (True Positives + False Positives) In this case, the test correctly identified 90 individuals with lung cancer (true positives) and incorrectly identified 30 healthy individuals as having lung cancer (false positives). Therefo…	Apologies for any confusion. The correct answer is: C) 75%.	To calculate the positive predictive value (PPV), we need to use the formula: PPV = True Positives / (True Positives + False Positives) In this case, the true positives are 90 (individuals with lung cancer correctly identified) and the false positives are 30 (healthy individuals incorrectly identified as having lung cancer). So, PPV = 90 / (90 + 30) = 90 / 120 = 0.75 Therefore, the positive predi…	The answer is: D	To calculate the positive predictive value (PPV), we need to determine the proportion of positive test results that are true positives. From the given information, we know that there are a total of 100 individuals who tested positive (90 true positives and 10 false positives). So, the PPV can be calculated as the true positives divided by the total number of positive test results: PPV = true posi…	C	C	D	1	1	0
A 45-year-old woman visits her primary care physician for a routine check-up. She has no significant past medical history and her family history is notable for breast cancer in her mother and maternal aunt. She is concerned about her risk of developing breast cancer and asks about screening measures. According to the current U.S. Preventive Services Task Force (USPSTF) recommendations, which of t…	non-calculation	Public health and preventive medicine questions	Easy	Oncology	B	The answer is: C	According to the current U.S. Preventive Services Task Force (USPSTF) recommendations, the most appropriate next step for breast cancer screening in this patient would be: C. Start annual mammography at age 50. The USPSTF recommends starting mammography screening at age 50 and continuing until age 74. The frequency of screening can be discussed with the patient and personalized based on individua…	The answer is: B	According to the current U.S. Preventive Services Task Force (USPSTF) recommendations, breast cancer screening for average-risk women should start at age 50 and continue until age 74. For women aged 45 to 49, the decision to start screening with mammograms should be an individual one, based on the patient's values regarding the potential benefits and harms. In this case, the patient is 45 years o…	The answer is: D	Based on the current USPSTF recommendations, the most appropriate next step for breast cancer screening in this patient would be to start biennial mammography at age 50 (option D). The USPSTF recommends biennial mammography screening for women aged 50 to 74 years. The decision to start mammography screening in women aged 40 to 49 should be an individual one, taking into account the patient's valu…	C	B	D	0	1	0
A 45-year-old woman is diagnosed with early-stage estrogen receptor-positive breast cancer. Which of the following is the most appropriate initial treatment for this patient? A. Chemotherapy B. Mastectomy C. Tamoxifen D. Radiation therapy E. Trastuzumab	non-calculation	Treatment selection	Easy	Oncology	C	The answer is: C	C. Tamoxifen Tamoxifen is the most appropriate initial treatment for a 45-year-old woman diagnosed with early-stage estrogen receptor-positive breast cancer. It is an oral medication that works by blocking the effects of estrogen in the breast tissue, therefore inhibiting the growth of cancer cells that are dependent on estrogen. Tamoxifen is considered standard treatment for hormone receptor-pos…	The answer is: C.	In the case of early-stage estrogen receptor-positive breast cancer, the most appropriate initial treatment for this patient would be option C, Tamoxifen. Estrogen receptor-positive breast cancer is a type of breast cancer that grows in response to the hormone estrogen. Tamoxifen is a type of hormone therapy that works by blocking the effects of estrogen on breast cancer cells. It is known to be …	The answer is: C	Based on the information provided, the most appropriate initial treatment for a 45-year-old woman diagnosed with early-stage estrogen receptor-positive breast cancer would be option C: Tamoxifen. Tamoxifen is a medication that belongs to a class of drugs called selective estrogen receptor modulators (SERMs). It works by blocking the effects of estrogen in breast tissue, which can help prevent the…	C	C	C	1	1	1
A 45-year-old woman with a family history of breast cancer presents with a palpable mass in her right breast. Mammography confirms a single, 2 cm lesion. Biopsy reveals invasive ductal carcinoma. The patient is negative for BRCA1 and BRCA2 mutations. Which of the following is the most appropriate next step in management? A. Chemotherapy B. Radiation therapy C. Lumpectomy followed by radiation the…	non-calculation	Treatment selection	Easy	Oncology	C	The answer is: C	Based on the information provided, the most appropriate next step in management for this patient with invasive ductal carcinoma would be a lumpectomy followed by radiation therapy (option C). Lumpectomy, also known as breast-conserving surgery, involves removing the cancerous lump along with a surrounding margin of normal breast tissue. This approach allows for breast preservation while achieving…	The answer is: C	The most appropriate next step in management for this patient would be C. Lumpectomy followed by radiation therapy. Firstly, the patient's diagnosis of invasive ductal carcinoma indicates that the cancer has spread beyond the milk ducts into the surrounding breast tissue. This requires treatment to remove the tumor and prevent further spread. While chemotherapy (option A) is a common treatment fo…	The answer is: C	Based on the information provided, the most appropriate next step in management for this patient with invasive ductal carcinoma is C. Lumpectomy followed by radiation therapy. Lumpectomy, also known as breast-conserving surgery, involves removing the tumor along with a margin of normal breast tissue. This allows for breast preservation and has been shown to be as effective as mastectomy in terms …	C	C	C	1	1	1
A 70-year-old male patient has been diagnosed with non-small cell lung cancer and is prescribed a chemotherapy regimen that includes cisplatin. The recommended dosage of cisplatin is 60 mg/m^2. The patient's body surface area (BSA) is calculated to be 1.9 m^2. However, due to the patient's renal impairment, the oncologist decides to reduce the dosage by 25%. How many milligrams of cisplatin shoul…	calculation	Drug dosage calculations	Hard	Oncology	A	Apologies for the confusion. Based on the calculations provided, the correct answer is: A) 85.5 mg.	To calculate the reduced dosage of cisplatin, we first need to determine the 25% reduction. 60 mg/m^2 * 25% = 15 mg/m^2 Next, we need to calculate the reduced dosage based on the patient's body surface area: 1.9 m^2 * (60 mg/m^2 - 15 mg/m^2) = 1.9 m^2 * 45 mg/m^2 = 85.5 mg Therefore, the correct answer is option A) 85.5 mg.	The answer is: A	To calculate the adjusted dosage of cisplatin for a patient with renal impairment, we need to follow these steps: Step 1: Calculate the initial dosage The initial dosage of cisplatin is determined based on the patient's body surface area (BSA) and the recommended dosage per square meter. In this case, the patient's BSA is 1.9 m^2, and the recommended dosage is 60 mg/m^2. Initial dosage = BSA (m^2…	The answer is A.	To determine the dosage of cisplatin for the patient, we need to calculate 75% of the recommended dosage of 60 mg/m^2. First, calculate the reduced dosage: 60 mg/m^2 x 0.75 = 45 mg/m^2 Next, we need to calculate the total dosage based on the patient's body surface area (BSA) of 1.9 m^2: 45 mg/m^2 x 1.9 m^2 = 85.5 mg Therefore, the correct answer is A) 85.5 mg.	A	A	A	1	1	1
A 65-year-old male with a history of smoking presents to your clinic for a routine check-up. His recent chest CT shows a solitary pulmonary nodule measuring 2cm in diameter. The patient is asymptomatic. His medical history includes hypertension and hyperlipidemia. You decide to calculate the patient's Lung Cancer Risk Score to guide further management. The Lung Cancer Risk Score is calculated as …	calculation	Clinical score calculations	Hard	Oncology	C	The answer is: A.	To calculate the patient's Lung Cancer Risk Score, we need to use the following equation: Age (years) x 0.04 + Smoking History (pack-years) x 0.03 + Diameter of Nodule (cm) x 0.4 + Symptoms (Yes=1, No=0) Given the patient's information: Age = 65 years Smoking History = 30 pack-years Diameter of Nodule = 2 cm Symptoms = No (Asymptomatic) Let's calculate the Lung Cancer Risk Score: Age (65 years) x…	The answer is not provided in the previous response.	To calculate the patient's Lung Cancer Risk Score, we need to use the following formula: Age (years) x 0.04 + Smoking History (pack-years) x 0.03 + Diameter of Nodule (cm) x 0.4 + Symptoms (Yes=1, No=0). Given: Age: 65 years Smoking history: 30 pack-years Diameter of nodule: 2 cm Symptoms: No Let's plug in the values into the formula: 65 x 0.04 + 30 x 0.03 + 2 x 0.4 + 0 Now let's calculate each t…	The answer is: C.	To calculate the patient's Lung Cancer Risk Score, we need to plug in the given values into the formula: Age (years) x 0.04 + Smoking History (pack-years) x 0.03 + Diameter of Nodule (cm) x 0.4 + Symptoms (Yes=1, No=0) Given: Age = 65 years Smoking History = 30 pack-years Diameter of Nodule = 2cm Symptoms = No (as the patient is asymptomatic) Plugging in the values: 65 x 0.04 + 30 x 0.03 + 2 x 0.…	A	N	C	0	0	1
A 62-year-old man with a history of smoking presents with hemoptysis, weight loss, and a persistent cough. A CT scan reveals a mass in the right lung. A biopsy of the mass shows small cells with scant cytoplasm, finely granular nuclear chromatin, and absent nucleoli. Which of the following is the most likely underlying pathophysiological mechanism for this patient's condition? A) Activation of pr…	non-calculation	Pathophysiology questions	Hard	Oncology	B	The answer is: B	The most likely underlying pathophysiological mechanism for this patient's condition is B) Inhibition of tumor suppressor genes. The patient's history of smoking, along with the presenting symptoms and the CT scan findings of a lung mass, are concerning for lung cancer. The biopsy findings of small cells with scant cytoplasm, finely granular nuclear chromatin, and absent nucleoli are consistent w…	The answer is: B	The clinical presentation of a mass in the lung, along with the patient's history of smoking, suggests the possibility of lung cancer. The histological findings of small cells with scant cytoplasm, finely granular nuclear chromatin, and absent nucleoli are consistent with small cell lung carcinoma (SCLC). SCLC is a highly aggressive type of lung cancer that is strongly associated with smoking. It…	The answer is: B	Based on the information provided, this patient's presentation suggests a strong suspicion of lung cancer. The histological findings of small cells with scant cytoplasm, finely granular nuclear chromatin, and absent nucleoli are characteristic of small cell lung cancer (SCLC). The most likely pathophysiological mechanism underlying SCLC is the inhibition of tumor suppressor genes. SCLC is known f…	B	B	B	1	1	1
A 5-year cohort study is conducted to evaluate the incidence of lung cancer in a population of 10,000 smokers. The study finds that 100 individuals developed lung cancer during the study period. Given the annual incidence rate of lung cancer in the general population is 0.6%, calculate the relative risk (RR) of developing lung cancer for a smoker compared to the general population. Round your ans…	calculation	Statistical data interpretation	Hard	Oncology	E	The answer is: Not listed (since the correct answer is not provided in the given options).	To calculate the relative risk (RR) of developing lung cancer for a smoker compared to the general population, we can use the formula: RR = (Incidence rate among smokers) / (Incidence rate in the general population) The incidence rate among smokers in this study is: (100 cases / 10,000 smokers) × 100 = 1% Thus, the incidence rate among smokers is 1%. The incidence rate in the general population i…	The answer is: D.	To calculate the relative risk (RR), we need to compare the incidence of lung cancer in smokers (exposed group) to the incidence in the general population (unexposed group). First, let's calculate the incidence of lung cancer in smokers in the cohort study. We have 10,000 smokers in the population, and 100 of them developed lung cancer during the study period. Incidence rate in smokers = (Number …	The answer is: D	To calculate the relative risk (RR) of developing lung cancer for a smoker compared to the general population, we need to compare the incidence rates of lung cancer in the two groups. The incidence rate in the general population is given as 0.6%, which is equivalent to 0.006. This means that out of every 100 people in the general population, 0.6% or 0.006 will develop lung cancer. In the cohort s…	N	D	D	0	0	0
A 45-year-old woman presents to the clinic for a routine check-up. She has a family history of breast cancer; her mother was diagnosed at age 50 and her sister at age 45. The patient is worried about her risk of developing breast cancer. She has no significant past medical history and does not smoke or drink alcohol. She has never taken hormone replacement therapy. She has two children, her first…	non-calculation	Public health and preventive medicine questions	Hard	Oncology	A	Sure! The answer to the question 'What is the most common risk factor for breast cancer?' is: A. Family history of breast cancer.	A. Family history of breast cancer	The answer is: A	A. Family history of breast cancer: This is not the most significant risk factor for breast cancer in this patient. While having a family history of breast cancer does increase the risk of developing the disease, it is not the most significant factor in this case. B. Nulliparity: This refers to never having given birth to a child. Nulliparity is associated with a slightly increased risk of breast…	The correct answer is A.	The most significant risk factor for breast cancer in this patient is the family history of breast cancer. While all the other factors mentioned (nulliparity, age at first childbirth, no history of hormone replacement therapy, and no history of smoking or alcohol use) may contribute to a person's overall risk for breast cancer, having a first-degree relative (mother and sister) with breast cancer…	A	A	A	1	1	1
A 62-year-old woman presents with a 3-month history of progressive fatigue and a recent onset of jaundice. She denies any abdominal pain, pruritus, or changes in stool or urine color. She has a 40-pack-year smoking history and drinks alcohol socially. On physical examination, she is icteric with hepatomegaly. Laboratory studies show a total bilirubin of 8 mg/dL, direct bilirubin of 6 mg/dL, alkal…	non-calculation	Interpretation of lab results	Hard	Oncology	C	The answer is: C.	C. Pancreatic adenocarcinoma The presentation of progressive fatigue and recent onset jaundice in a patient with a history of smoking and alcohol use should raise suspicion for pancreatic adenocarcinoma. The presence of hepatomegaly, elevated bilirubin (both total and direct), elevated alkaline phosphatase, and elevated GGT are all consistent with obstructive jaundice, which can be caused by a ma…	The answer is: C	Based on the presentation, the most likely diagnosis is pancreatic adenocarcinoma (Option C). The patient's age (62 years), progressive fatigue, and recent onset of jaundice are all suggestive of a possible malignant process, such as pancreatic adenocarcinoma. The physical examination findings of icteric sclera and hepatomegaly further support the presence of jaundice and suggest possible liver i…	The answer is: C	Based on the clinical presentation and findings, the most likely diagnosis in this case would be pancreatic adenocarcinoma. The patient's progressive fatigue and recent onset of jaundice, along with the presence of hepatomegaly and elevated bilirubin levels, suggest an obstructive pattern of jaundice. The CT scan revealing a mass in the head of the pancreas further supports this diagnosis. Hepato…	C	C	C	1	1	1
A 55-year-old woman comes to the clinic for a routine check-up. She has no complaints and her medical history is unremarkable. Her family history is significant for her mother who died of breast cancer at age 60. The patient is concerned about her risk of developing breast cancer and asks if she should undergo genetic testing. Which of the following is the most appropriate next step in management…	non-calculation	Public health and preventive medicine questions	Medium	Oncology	C	The answer is: C	The most appropriate next step in management would be to refer the patient for BRCA1 and BRCA2 mutation testing (option C). The patient's family history of breast cancer, with her mother being diagnosed at a relatively young age (60), puts her at an increased risk for developing breast cancer. Genetic testing for BRCA1 and BRCA2 mutations can help determine if she has an inherited predisposition …	The answer is: C	The most appropriate next step in management for this patient is to refer her for BRCA1 and BRCA2 mutation testing (Option C). Family history of breast cancer, especially in a first-degree relative, is a significant risk factor for breast cancer. In this case, the patient's mother had breast cancer, increasing the patient's risk. BRCA1 and BRCA2 gene mutations are specifically associated with an …	The answer is: C	Based on the information provided, the patient's age, and her family history of breast cancer, the most appropriate next step in management would be to refer the patient for BRCA1 and BRCA2 mutation testing (option C). BRCA1 and BRCA2 are genes that, when mutated, increase the risk of developing breast and ovarian cancers. The patient's family history of breast cancer, especially with her mother …	C	C	C	1	1	1
A 68-year-old male patient diagnosed with non-small cell lung cancer is prescribed a chemotherapy regimen of cisplatin. The recommended dosage is 75 mg/m2. The patient's body surface area (BSA) is 1.8 m2. How many milligrams of cisplatin should be administered per treatment cycle? A) 100 mg B) 120 mg C) 135 mg D) 150 mg E) 175 mg	calculation	Drug dosage calculations	Medium	Oncology	C	The answer is: C) 135 mg.	To calculate the dosage of cisplatin to be administered per treatment cycle, we multiply the patient's body surface area (BSA) by the recommended dosage of 75 mg/m2. Dosage = BSA * Recommended dosage Dosage = 1.8 m2 * 75 mg/m2 Dosage = 135 mg Therefore, the correct answer is C) 135 mg.	The answer is: C	To calculate the dosage of cisplatin per treatment cycle, we need to multiply the recommended dosage of 75 mg/m2 by the patient's body surface area (BSA). Dosage per m2 = 75 mg/m2 Patient's BSA = 1.8 m2 Dosage per treatment cycle = Dosage per m2 × Patient's BSA = 75 mg/m2 × 1.8 m2 = 135 mg Therefore, the correct answer is C) 135 mg.	Sure! The answer is: C	To calculate the dosage of cisplatin that should be administered per treatment cycle, we need to multiply the recommended dosage (75 mg/m2) by the patient's body surface area (BSA) of 1.8 m2. Dosage = Recommended dosage x BSA Therefore, dosage = 75 mg/m2 x 1.8 m2 = 135 mg Based on this calculation, the correct answer is C) 135 mg.	C	C	C	1	1	1
A 58-year-old woman presents to her primary care physician with a complaint of fatigue and unexplained weight loss over the past six months. Physical examination reveals pallor and mild splenomegaly. Laboratory investigations show a hemoglobin level of 9.2 g/dL, a platelet count of 450,000/mmÂ³, and a WBC count of 80,000/mmÂ³ with a differential showing 60% mature lymphocytes. A peripheral blood …	non-calculation	Interpretation of lab results	Medium	Oncology	B	The answer is: B	The most likely diagnosis in this case is B. Chronic lymphocytic leukemia. Chronic lymphocytic leukemia (CLL) is a type of cancer that affects the lymphocytes, a type of white blood cell. It is usually slow-growing and commonly presents with symptoms such as fatigue, weight loss, and enlarged lymph nodes or spleen. The presence of lymphocytosis with smudge cells on peripheral blood smear is chara…	The answer is B.	Step 1: Evaluate the Clinical Presentation The patient in this scenario is a 58-year-old woman presenting with fatigue and unexplained weight loss over the past six months. These symptoms are nonspecific and can be seen in various conditions. However, it is important to note that fatigue and weight loss can be indicative of an underlying malignancy. Step 2: Assess the Laboratory Findings The labo…	The answer is: B	Based on the patient's age, symptoms, physical examination findings, and laboratory results, the most likely diagnosis is B. Chronic lymphocytic leukemia (CLL). CLL is a type of leukemia characterized by the proliferation of mature, abnormal lymphocytes. It often presents in older adults with fatigue, weight loss, and lymphadenopathy. Splenomegaly can also be present. The peripheral blood smear f…	B	B	B	1	1	1
A new diagnostic test for a rare type of lung cancer has been developed. In a study involving 1,000 individuals, the test correctly identified 80 individuals who were confirmed to have the cancer. However, it also incorrectly identified 20 individuals as having the cancer when they did not. The test correctly identified 880 individuals as not having the cancer. Based on these results, what is the…	calculation	Diagnostic test calculations	Medium	Oncology	C	The answer is: C	To calculate the positive predictive value (PPV) of a diagnostic test, we divide the number of true positives (in this case, individuals correctly identified as having the cancer) by the total number of positive test results (which includes both true positives and false positives). Therefore, the PPV = (number of true positives) / (number of true positives + number of false positives) From the in…	The answer is C) 80%.	To calculate the positive predictive value (PPV) of a diagnostic test, we need to use the formula: PPV = True Positive / (True Positive + False Positive) In this case, the true positive is the number of individuals correctly identified as having the cancer (80), and the false positive is the number of individuals incorrectly identified as having the cancer (20). Therefore, PPV = 80 / (80 + 20) = …	The answer is: A) 60%	To determine the positive predictive value (PPV) of the new diagnostic test, we need to calculate the proportion of individuals who actually have the cancer among those who tested positive for the cancer. From the information given, we know that the test correctly identified 80 individuals with the cancer and incorrectly identified 20 individuals without the cancer. This means that a total of 100…	C	C	A	1	1	0
[truncated: 110 more rows]
